# Supplementary material for: Symmetry reduction due to gallium substitution in the garnet Li6.43(2)Ga0.52(3)La2.67(4)Zr2O12
Source: Acta Crystallogr E Crystallogr Commun. 2016 Feb 6;72(Pt 3):287–9. doi: 10.1107/S2056989016001924 (PMC4778807; doi:10.1107/S2056989016001924)
Supplement: Supplementary file 1 [file e-72-00287-sup1.cif]

##############################################################################
#                                                                            #
# This CIF contains the data in a paper accepted for publication in          #
# Acta Crystallographica Section E. It conforms to the requirements of       #
# Notes for Authors for Acta Crystallographica Section E, and has been       #
# peer reviewed under the auspices of the IUCr Commission on Journals.       #
#                                                                            #
# Full details of the Crystallographic Information File format               #
# are given in the paper "The Crystallographic Information File (CIF):       #
# a New Standard Archive File for Crystallography" by S. R. Hall, F. H.      #
# Allen and I. D. Brown [Acta Cryst. (1991), A47, 655-685].                  #
#                                                                            #
# The current version of the core CIF dictionary is obtainable from          #
# ftp://ftp.iucr.org/pub/cif_core.dic.                                       #
#                                                                            #
# Software is freely available for graphical display of the structure(s)     #
# in this CIF. For information consult the CIF software page                 #
# http://www.iucr.org/resources/cif/software.                                #
#                                                                            #
# This file may be used for bona fide research purposes within the           #
# scientific community so long as proper attribution is given to the journal # 
# article from which it was obtained.                                        #
#                                                                            #
##############################################################################
data_I
_database_code_depnum_ccdc_archive 'CCDC 1451178'

#==============================================================================
# PROCESSING SUMMARY (IUCr Office Use Only)

_journal_date_recd_electronic     2016-01-04
_journal_date_to_coeditor         ?
_journal_date_from_coeditor       2016-02-01
_journal_date_accepted            2016-02-01
_journal_date_printers_first      2016-02-01
_journal_date_printers_final      ?
_journal_date_proofs_out          2016-02-01
_journal_date_proofs_in           ?
_journal_coeditor_name            ?
_journal_coeditor_code            WM5261
_journal_paper_doi    10.1107/S2056989016001924
_journal_coeditor_notes
?
_journal_paper_category          GI
_journal_techeditor_code          E160192
_iucr_compatibility_tag          ACTA95
_journal_techeditor_notes  
;
;
_journal_coden_ASTM               ACSEBH
_journal_name_full                'Acta Crystallographica, Section E'
_journal_year                     2016
_journal_volume                   72
_journal_issue                    03
_journal_page_first               287
_journal_page_last                289
_journal_suppl_publ_number        ?
_journal_suppl_publ_pages         ?

#==============================================================================

_publ_section_references
;
Awaka, J., Kijima, N., Hayakawa, H. & Akimoto, J. (2009). <i>J. Solid State
Chem.</i> <b>182</b>, 2046--2052.

B\"arnighausen, H. (1980). <i>Comm. Math. Comput. Chem.</i> <b>9</b>, 139--175.

Brandenburg, K. (1999). <i>DIAMOND.</i> Crystal Impact GbR, Bonn, Germany.

Bruker (2009). <i>TOPAS4.2</i>. Bruker AXS Inc., Madison, Wisconsin, USA.

Bruker (2014). <i>APEX2</i>, <i>SAINT</i>, <i>SADABS</i> and <i>XPREP</i>.
Bruker AXS Inc., Madison, Wisconsin, USA.

D\"uvel, A., Kuhn, A., Robben, L., Wilkening, M. & Heitjans, P. (2012). <i>J.
Phys. Chem. C</i>, <b>116</b>, 15192--15202.

Geiger, C. A., Alekseev, E., Lazic, B., Fisch, M., Armbruster, T., Langner, R.,
Fechtelkord, M., Kim, N., Pettke, Th. & Weppner, W. (2011). <i>Inorg.
Chem.</i> <b>50</b>, 1089--1097.

Geller, S. (1967). <i>Z. Kristallogr.</i> <b>125</b>, 1--47.

Parsons, S., Flack, H. D. & Wagner, T. (2013). <i>Acta Cryst.</i> B<b>69</b>,
249--259.

Rettenwander, D., Geiger, C. A., Tribus, M., Tropper, P. & Amthauer, G. (2014).
<i>Inorg. Chem.</i> <b>53</b>, 6264--6269.

Sheldrick, G. M. (2015). <i>Acta Cryst.</i> C<b>71</b>, 3--8.

Thangadurai, V., Narayanan, S. & Pinzaru, D. (2014). <i>Chem. Soc. Rev.</i>
<b>43</b>, 4714--4727.

Westrip, S. P. (2010). <i>J. Appl. Cryst.</i> <b>43</b>, 920--925.
;
#Added by publCIF

_publ_section_acknowledgements
;
Financial support of the Deutsche Forschungsgemeinschaft (DFG) in the
Heisenbergprogram (TMG: GE1981/31, GE1981/32) and the Nieders\"achsisches
Ministerium f\"ur Wissenschaft und Kultur (MWK) (PH: 74ZN994) is gratefully
acknowledged.
;
#Added by publCIF

_publ_section_keywords
;
crystal structure; garnet, lithium lanthanum zirconate (LLZO), symmetry
reduction
;
#Added by publCIF

_publ_section_synopsis
;
Gallium-substituted lithium lanthanum zirconate (LLZO;
Li~6.62~La~2.65~Ga~0.49~Zr~2~O~12~) belongs to the family of garnets and shows
a reduction of the symmetry to space group <i>I</i>\=43<i>d</i> compared to
<i>I</i>a\=3<i>d</i> typically observed for these structures.
;
_publ_section_related_literature ?
_publ_contact_author_name 'Lars Robben'
_publ_requested_category GI
_publ_requested_journal 'Acta Cryst. E'
_publ_contact_author_fax '004942121863145'
_publ_contact_author_phone '004942121863142'
_publ_contact_author_email 'lrobben@uni-bremen.de'
_publ_contact_author_address
;
Chemische Kristallographie fester Stoffe
Institut f\"ur Anorganische Chemie und Kristallographie, FB02
und MAPEX Center for Materials and Processes
Universit\"at Bremen 
Leobener Str./NW2
28359 Bremen
Germany
;

_publ_section_title
;
Symmetry reduction in the garnet Li~6.43(2)~Ga~0.52(3)~La~2.67(4)~Zr~2~O~12~ due
to gallium substitution
;

# Loop of author details

loop_
_publ_author_name
_publ_author_address
_publ_author_footnote
_publ_author_email
'Robben, Lars'
;
Chemische Kristallographie fester Stoffe
Institut f\"ur Anorganische Chemie und Kristallographie, FB02
Leobener Strasse/NW2
and MAPEX Center for Materials and Processes
Universit\"at Bremen
Bibliotheksstrasse 1
28359 Bremen
Germany
;
.
;
lrobben@uni-bremen.de
;
'Merzlyakova, Elena'
;
Institut f\"ur Physikalische Chemie und Elektrochemie
Leibniz Universit\"at Hannover
Callinstrasse 3-3a
D-30167 Hannover
Germany
;
.
.
'Heitjans, Paul'
;
Institut f\"ur Physikalische Chemie und Elektrochemie
Leibniz Universit\"at Hannover
Callinstrasse 3-3a
D-30167 Hannover
Germany
;
.
.
'Gesing, Thorsten M.'
;
Chemische Kristallographie fester Stoffe
Institut f\"ur Anorganische Chemie und Kristallographie, FB02
Leobener Strasse/NW2
and MAPEX Center for Materials and Processes
Universit\"at Bremen
Bibliotheksstrasse 1
28359 Bremen
Germany
;
.
;
lrobben@uni-bremen.de
;


_audit_update_record
;
2015-12-08 # Formatted by publCIF

2016-02-01 # Formatted by IUCr publCIF
;
_publcif_datablock.id '{346119d8-36d7-433c-abad-61a208f99a0a}'

# publcif _publ_body_element loop end 
_audit_creation_method            'SHELXL-2014/7'
_shelx_SHELXL_version_number      '2014/7'
_chemical_name_systematic         
;
Lithium gallium lanthanum zirconate
;
_chemical_formula_iupac   'Li6.43 Ga0.52 La2.67 Zr2 O12'
_chemical_name_common             ?
_chemical_melting_point           ?
_chemical_formula_moiety          ?
_chemical_formula_sum
 'Ga0.52 La2.67 Li6.43 O12 Zr2' 
_chemical_formula_weight          826.1955

loop_
 _atom_type_symbol
 _atom_type_description
 _atom_type_scat_dispersion_real
 _atom_type_scat_dispersion_imag
 _atom_type_scat_source
 'Li'  'Li'  -0.0003   0.0001
 'International Tables Vol C Tables 4.2.6.8 and 6.1.1.4'
 'O'  'O'   0.0106   0.0060
 'International Tables Vol C Tables 4.2.6.8 and 6.1.1.4'
 'Ga'  'Ga'   0.2307   1.6083
 'International Tables Vol C Tables 4.2.6.8 and 6.1.1.4'
 'Zr'  'Zr'  -2.9673   0.5597
 'International Tables Vol C Tables 4.2.6.8 and 6.1.1.4'
 'La'  'La'  -0.2871   2.4523
 'International Tables Vol C Tables 4.2.6.8 and 6.1.1.4'
 
_space_group_crystal_system       cubic
_space_group_IT_number            220
_space_group_name_H-M_alt         'I -4 3 d'
_space_group_name_Hall            'I -4bd 2c 3'
 
_shelx_space_group_comment
;
The symmetry employed for this shelxl refinement is uniquely defined
by the following loop, which should always be used as a source of
symmetry information in preference to the above space-group names.
They are only intended as comments.
;
 
loop_
 _space_group_symop_operation_xyz
 'x, y, z'
 '-x+1/2, -y, z+1/2'
 '-x, y+1/2, -z+1/2'
 'x+1/2, -y+1/2, -z'
 'z, x, y'
 'z+1/2, -x+1/2, -y'
 '-z+1/2, -x, y+1/2'
 '-z, x+1/2, -y+1/2'
 'y, z, x'
 '-y, z+1/2, -x+1/2'
 'y+1/2, -z+1/2, -x'
 '-y+1/2, -z, x+1/2'
 'y+1/4, x+1/4, z+1/4'
 '-y+1/4, -x+3/4, z+3/4'
 'y+3/4, -x+1/4, -z+3/4'
 '-y+3/4, x+3/4, -z+1/4'
 'x+1/4, z+1/4, y+1/4'
 '-x+3/4, z+3/4, -y+1/4'
 '-x+1/4, -z+3/4, y+3/4'
 'x+3/4, -z+1/4, -y+3/4'
 'z+1/4, y+1/4, x+1/4'
 'z+3/4, -y+1/4, -x+3/4'
 '-z+3/4, y+3/4, -x+1/4'
 '-z+1/4, -y+3/4, x+3/4'
 'x+1/2, y+1/2, z+1/2'
 '-x+1, -y+1/2, z+1'
 '-x+1/2, y+1, -z+1'
 'x+1, -y+1, -z+1/2'
 'z+1/2, x+1/2, y+1/2'
 'z+1, -x+1, -y+1/2'
 '-z+1, -x+1/2, y+1'
 '-z+1/2, x+1, -y+1'
 'y+1/2, z+1/2, x+1/2'
 '-y+1/2, z+1, -x+1'
 'y+1, -z+1, -x+1/2'
 '-y+1, -z+1/2, x+1'
 'y+3/4, x+3/4, z+3/4'
 '-y+3/4, -x+5/4, z+5/4'
 'y+5/4, -x+3/4, -z+5/4'
 '-y+5/4, x+5/4, -z+3/4'
 'x+3/4, z+3/4, y+3/4'
 '-x+5/4, z+5/4, -y+3/4'
 '-x+3/4, -z+5/4, y+5/4'
 'x+5/4, -z+3/4, -y+5/4'
 'z+3/4, y+3/4, x+3/4'
 'z+5/4, -y+3/4, -x+5/4'
 '-z+5/4, y+5/4, -x+3/4'
 '-z+3/4, -y+5/4, x+5/4'
 
_cell_length_a                    12.9681(15)
_cell_length_b                    12.9681(15)
_cell_length_c                    12.9681(15)
_cell_angle_alpha                 90
_cell_angle_beta                  90
_cell_angle_gamma                 90
_cell_volume                      2180.9(8)
_cell_formula_units_Z             8
_cell_measurement_temperature     301(2)
_cell_measurement_reflns_used      9913
_cell_measurement_theta_min        3.14
_cell_measurement_theta_max       72.26
 
_exptl_crystal_description       'irregular'
_exptl_crystal_colour            'green'
_exptl_crystal_size_min          0.125
_exptl_crystal_size_mid          0.150
_exptl_crystal_size_max          0.250
_exptl_crystal_density_meas       ?
_exptl_crystal_density_method     'not measured'
_exptl_crystal_density_diffrn     5.033
_exptl_crystal_F_000              340
_exptl_absorpt_coefficient_mu     13.405 
_exptl_absorpt_correction_type    multi-scan
_exptl_absorpt_correction_T_min   0.4949 
_exptl_absorpt_correction_T_max   0.7536 
_exptl_absorpt_process_details    
;
(<i>SADABS</i>; Bruker, 2014)
; 
 
_diffrn_ambient_temperature       301(2)
_diffrn_radiation_wavelength      0.71073
_diffrn_radiation_type            MoK\a
_diffrn_source                    ?
_diffrn_measurement_device_type   'Bruker APEXII CCD' 
_diffrn_measurement_method        '\f and \w scans' 
_diffrn_detector_area_resol_mean  ?
_diffrn_reflns_number             472450
_diffrn_reflns_av_unetI/netI      0.0050
_diffrn_reflns_av_R_equivalents   0.0463
_diffrn_reflns_limit_h_min        -34
_diffrn_reflns_limit_h_max        34
_diffrn_reflns_limit_k_min        -34
_diffrn_reflns_limit_k_max        34
_diffrn_reflns_limit_l_min        -34
_diffrn_reflns_limit_l_max        34
_diffrn_reflns_theta_min          2.221
_diffrn_reflns_theta_max          72.256
_diffrn_reflns_theta_full         25.242
_diffrn_measured_fraction_theta_max   1.000
_diffrn_measured_fraction_theta_full  1.000
_diffrn_reflns_Laue_measured_fraction_max    1.000
_diffrn_reflns_Laue_measured_fraction_full   1.000
_diffrn_reflns_point_group_measured_fraction_max   1.000
_diffrn_reflns_point_group_measured_fraction_full  1.000
_reflns_number_total              3678
_reflns_number_gt                 3508
_reflns_threshold_expression      'I > 2\s(I)'
_reflns_Friedel_coverage          0.879
_reflns_Friedel_fraction_max      1.000
_reflns_Friedel_fraction_full     1.000
 
_reflns_special_details
;
 Reflections were merged by SHELXL according to the crystal
 class for the calculation of statistics and refinement.
 
 _reflns_Friedel_fraction is defined as the number of unique
 Friedel pairs measured divided by the number that would be
 possible theoretically, ignoring centric projections and
 systematic absences.
;
 
_computing_data_collection       
;
APEX2 (Bruker, 2014)
;

_computing_cell_refinement       
;
SAINT (Bruker, 2014)
;

_computing_data_reduction        
;
SAINT (Bruker, 2014)
;

_computing_structure_solution    
;
<i>TOPAS</i> (Bruker, 2009)
;
 
_computing_molecular_graphics    
;
DIAMOND (Brandenburg, 1999)
;
 
_computing_publication_material  
;
publCIF (Westrip, 2010)
;

_computing_structure_refinement  
;
SHELXL2014 (Sheldrick, 2015)
;


_refine_special_details
;
 Refined as a 2-component twin.
;
_refine_ls_structure_factor_coef  Fsqd
_refine_ls_matrix_type            full
_refine_ls_weighting_scheme       calc
_refine_ls_weighting_details
'w=1/[\s^2^(Fo^2^)+(0.0110P)^2^+8.6617P] where P=(Fo^2^+2Fc^2^)/3'
_atom_sites_solution_primary      ?
_atom_sites_solution_secondary    ?
_atom_sites_solution_hydrogens    .
_refine_ls_hydrogen_treatment     undef
_refine_ls_extinction_method      
;
SHELXL2014 (Sheldrick, 2015)
;

_refine_ls_extinction_coef        ?
_refine_ls_extinction_expression
 'Fc^*^=kFc[1+0.001xFc^2^\l^3^/sin(2\q)]^-1/4^'
_refine_ls_abs_structure_details
;
Flack <i>x</i> determined using 1493 quotients
[(<i>I</i>^+^)-(<i>I</i>^-^)]/[(<i>I</i>^+^)+(<i>I</i>^-^)]
(Parsons <i>et al.</i>, 2013)
;
_refine_ls_abs_structure_Flack    0.045(9)
_chemical_absolute_configuration  ?
_refine_ls_number_reflns          3678
_refine_ls_number_parameters      50
_refine_ls_number_restraints      3
_refine_ls_R_factor_all           0.0270
_refine_ls_R_factor_gt            0.0256
_refine_ls_wR_factor_ref          0.0560
_refine_ls_wR_factor_gt           0.0556
_refine_ls_goodness_of_fit_ref    1.463
_refine_ls_restrained_S_all       1.463
_refine_ls_shift/su_max           0.049
_refine_ls_shift/su_mean          0.004
 
loop_
 _atom_site_label
 _atom_site_type_symbol
 _atom_site_fract_x
 _atom_site_fract_y
 _atom_site_fract_z
 _atom_site_U_iso_or_equiv
 _atom_site_adp_type
 _atom_site_occupancy
 _atom_site_site_symmetry_order  
 _atom_site_calc_flag
 _atom_site_refinement_flags_posn
 _atom_site_refinement_flags_adp
 _atom_site_refinement_flags_occupancy
 _atom_site_disorder_assembly
 _atom_site_disorder_group
La1 La 0.62292(2) 0.0000 0.2500 0.00746(2) Uani 0.889(4) 2 d S T P . .
Ga1 Ga 0.62292(2) 0.0000 0.2500 0.00746(2) Uani 0.111(4) 2 d S T P . .
Zr1 Zr 0.25005(2) 0.25005(2) 0.25005(2) 0.00552(4) Uani 1 3 d S T P . .
O1 O 0.19586(18) 0.28163(18) 0.10116(16) 0.0118(3) Uani 1 1 d . . . . .
O2 O 0.46910(17) 0.55410(17) 0.65064(16) 0.0114(2) Uani 1 1 d . . . . .
Li1 Li 0.428(3) 0.593(2) 0.813(2) 0.029(5) Uani 0.33333(14) 1 d . . P . .
Li2 Li 0.642(3) 0.178(2) 0.065(2) 0.029(5) Uani 0.33333(14) 1 d . . P . .
Ga2 Ga 0.3750 0.5000 0.7500 0.0061(4) Uani 0.0857(12) 4 d S T P . .
Li22 Li 0.3750 0.5000 0.7500 0.0061(4) Uani 0.743(4) 4 d S T P . .
Ga3 Ga 0.2500 0.3750 0.0000 0.0110(9) Uani 0.0403(12) 4 d S T P . .
Li32 Li 0.2500 0.3750 0.0000 0.0110(9) Uani 0.879(4) 4 d S T P . .
 
loop_
 _atom_site_aniso_label
 _atom_site_aniso_U_11
 _atom_site_aniso_U_22
 _atom_site_aniso_U_33
 _atom_site_aniso_U_23
 _atom_site_aniso_U_13
 _atom_site_aniso_U_12
La1 0.00912(4) 0.00656(5) 0.00668(5) -0.00141(3) 0.000 0.000
Ga1 0.00912(4) 0.00656(5) 0.00668(5) -0.00141(3) 0.000 0.000
Zr1 0.00552(4) 0.00552(4) 0.00552(4) 0.00021(3) 0.00021(3) 0.00021(3)
O1 0.0129(6) 0.0138(6) 0.0087(5) 0.0006(5) -0.0007(5) 0.0014(5)
O2 0.0131(6) 0.0116(6) 0.0096(5) -0.0013(4) 0.0000(5) 0.0010(5)
Li1 0.051(15) 0.015(6) 0.022(6) 0.006(6) -0.013(8) -0.013(9)
Li2 0.051(15) 0.015(6) 0.022(6) 0.006(6) -0.013(8) -0.013(9)
Ga2 0.0078(10) 0.0052(6) 0.0052(6) 0.000 0.000 0.000
Li22 0.0078(10) 0.0052(6) 0.0052(6) 0.000 0.000 0.000
Ga3 0.0100(14) 0.013(2) 0.0100(14) 0.000 0.000 0.000
Li32 0.0100(14) 0.013(2) 0.0100(14) 0.000 0.000 0.000
 
_geom_special_details
;
 All esds (except the esd in the dihedral angle between two l.s. planes)
 are estimated using the full covariance matrix.  The cell esds are taken
 into account individually in the estimation of esds in distances, angles
 and torsion angles; correlations between esds in cell parameters are only
 used when they are defined by crystal symmetry.  An approximate (isotropic)
 treatment of cell esds is used for estimating esds involving l.s. planes.
;
 
loop_
 _geom_bond_atom_site_label_1
 _geom_bond_atom_site_label_2
 _geom_bond_distance
 _geom_bond_site_symmetry_2
 _geom_bond_publ_flag
La1 O1 2.496(2) 16_545 ?
La1 O1 2.496(2) 38_544 ?
La1 O2 2.520(2) 19_654 ?
La1 O2 2.520(2) 42_535 ?
La1 O2 2.590(2) 47_535 ?
La1 O2 2.590(2) 24_654 ?
La1 O1 2.595(2) 48_544 ?
La1 O1 2.595(2) 23_545 ?
Zr1 O1 2.095(2) 9 ?
Zr1 O1 2.095(2) 5 ?
Zr1 O1 2.095(2) . ?
Zr1 O2 2.113(2) 45_444 ?
Zr1 O2 2.113(2) 37_444 ?
Zr1 O2 2.113(2) 41_444 ?
O1 Li2 1.90(3) 47_445 ?
O1 Ga3 1.918(2) . ?
O1 Li1 2.16(3) 20_465 ?
O1 Li2 2.22(4) 26_554 ?
O1 Li2 2.32(3) 4_455 ?
O1 La1 2.496(2) 14_554 ?
O1 La1 2.595(2) 22_455 ?
O1 Li1 2.65(3) 33_444 ?
O2 Ga2 1.908(2) . ?
O2 Li1 1.91(4) 18_546 ?
O2 Li1 2.04(3) 28_456 ?
O2 Li2 2.09(3) 46_455 ?
O2 Zr1 2.113(2) 13 ?
O2 Li1 2.23(4) . ?
O2 La1 2.520(2) 42_545 ?
O2 Li2 2.54(3) 32_545 ?
O2 La1 2.590(2) 46_455 ?
O2 Li2 2.61(4) 7_565 ?
Li1 O2 1.91(4) 43_554 ?
Li1 O2 2.04(3) 28_456 ?
Li1 O1 2.16(3) 44_455 ?
Li1 O1 2.65(3) 29 ?
Li2 O1 1.90(3) 23_545 ?
Li2 O2 2.09(3) 24_654 ?
Li2 O1 2.22(4) 26_554 ?
Li2 O1 2.32(3) 4 ?
Li2 O2 2.54(3) 35_455 ?
Li2 O2 2.61(4) 10_645 ?
Li2 Li2 2.68(6) 22 ?
Ga2 O2 1.908(2) 18_546 ?
Ga2 O2 1.908(2) 28_456 ?
Ga2 O2 1.908(2) 43_554 ?
Ga3 O1 1.918(2) 46_454 ?
Ga3 O1 1.918(2) 27_544 ?
Ga3 O1 1.918(2) 24_554 ?

 
loop_
 _geom_angle_atom_site_label_1
 _geom_angle_atom_site_label_2
 _geom_angle_atom_site_label_3
 _geom_angle
 _geom_angle_site_symmetry_1
 _geom_angle_site_symmetry_3
 _geom_angle_publ_flag
O1 La1 O1 73.18(10) 16_545 38_544 ?
O1 La1 O2 160.55(5) 16_545 19_654 ?
O1 La1 O2 111.27(5) 38_544 19_654 ?
O1 La1 O2 111.27(5) 16_545 42_535 ?
O1 La1 O2 160.55(5) 38_544 42_535 ?
O2 La1 O2 71.21(10) 19_654 42_535 ?
O1 La1 O2 73.18(7) 16_545 47_535 ?
O1 La1 O2 95.73(8) 38_544 47_535 ?
O2 La1 O2 123.67(5) 19_654 47_535 ?
O2 La1 O2 68.75(9) 42_535 47_535 ?
O1 La1 O2 95.73(8) 16_545 24_654 ?
O1 La1 O2 73.18(7) 38_544 24_654 ?
O2 La1 O2 68.75(9) 19_654 24_654 ?
O2 La1 O2 123.67(5) 42_535 24_654 ?
O2 La1 O2 166.44(9) 47_535 24_654 ?
O1 La1 O1 125.03(5) 16_545 48_544 ?
O1 La1 O1 68.53(9) 38_544 48_544 ?
O2 La1 O1 72.72(6) 19_654 48_544 ?
O2 La1 O1 94.96(7) 42_535 48_544 ?
O2 La1 O1 73.07(5) 47_535 48_544 ?
O2 La1 O1 108.77(5) 24_654 48_544 ?
O1 La1 O1 68.53(9) 16_545 23_545 ?
O1 La1 O1 125.03(5) 38_544 23_545 ?
O2 La1 O1 94.96(7) 19_654 23_545 ?
O2 La1 O1 72.72(6) 42_535 23_545 ?
O2 La1 O1 108.77(5) 47_535 23_545 ?
O2 La1 O1 73.07(5) 24_654 23_545 ?
O1 La1 O1 165.12(9) 48_544 23_545 ?
O1 Zr1 O1 86.37(10) 9 5 ?
O1 Zr1 O1 86.37(10) 9 . ?
O1 Zr1 O1 86.37(10) 5 . ?
O1 Zr1 O2 93.51(9) 9 45_444 ?
O1 Zr1 O2 179.59(11) 5 45_444 ?
O1 Zr1 O2 94.02(9) . 45_444 ?
O1 Zr1 O2 94.02(9) 9 37_444 ?
O1 Zr1 O2 93.51(9) 5 37_444 ?
O1 Zr1 O2 179.59(11) . 37_444 ?
O2 Zr1 O2 86.10(9) 45_444 37_444 ?
O1 Zr1 O2 179.59(11) 9 41_444 ?
O1 Zr1 O2 94.02(9) 5 41_444 ?
O1 Zr1 O2 93.51(9) . 41_444 ?
O2 Zr1 O2 86.10(9) 45_444 41_444 ?
O2 Zr1 O2 86.10(9) 37_444 41_444 ?
Li2 O1 Ga3 55.1(12) 47_445 . ?
Li2 O1 Zr1 100.2(12) 47_445 . ?
Ga3 O1 Zr1 129.12(12) . . ?
Li2 O1 Li1 17.3(11) 47_445 20_465 ?
Ga3 O1 Li1 71.3(8) . 20_465 ?
Zr1 O1 Li1 84.8(8) . 20_465 ?
Li2 O1 Li2 80.8(13) 47_445 26_554 ?
Ga3 O1 Li2 50.0(9) . 26_554 ?
Zr1 O1 Li2 85.8(9) . 26_554 ?
Li1 O1 Li2 87.3(14) 20_465 26_554 ?
Li2 O1 Li2 78.1(15) 47_445 4_455 ?
Ga3 O1 Li2 48.2(10) . 4_455 ?
Zr1 O1 Li2 177.3(10) . 4_455 ?
Li1 O1 Li2 93.8(10) 20_465 4_455 ?
Li2 O1 Li2 91.8(16) 26_554 4_455 ?
Li2 O1 La1 147.5(13) 47_445 14_554 ?
Ga3 O1 La1 92.55(8) . 14_554 ?
Zr1 O1 La1 103.48(9) . 14_554 ?
Li1 O1 La1 163.4(9) 20_465 14_554 ?
Li2 O1 La1 79.1(7) 26_554 14_554 ?
Li2 O1 La1 77.3(7) 4_455 14_554 ?
Li2 O1 La1 94.7(9) 47_445 22_455 ?
Ga3 O1 La1 123.13(10) . 22_455 ?
Zr1 O1 La1 100.26(9) . 22_455 ?
Li1 O1 La1 89.9(10) 20_465 22_455 ?
Li2 O1 La1 173.1(9) 26_554 22_455 ?
Li2 O1 La1 82.1(10) 4_455 22_455 ?
La1 O1 La1 102.50(8) 14_554 22_455 ?
Li2 O1 Li1 81.4(12) 47_445 33_444 ?
Ga3 O1 Li1 60.5(8) . 33_444 ?
Zr1 O1 Li1 169.2(8) . 33_444 ?
Li1 O1 Li1 95.1(9) 20_465 33_444 ?
Li2 O1 Li1 105.0(14) 26_554 33_444 ?
Li2 O1 Li1 13.3(11) 4_455 33_444 ?
La1 O1 Li1 79.5(6) 14_554 33_444 ?
La1 O1 Li1 68.9(8) 22_455 33_444 ?
Ga2 O2 Li1 49.8(10) . 18_546 ?
Ga2 O2 Li1 48.0(8) . 28_456 ?
Li1 O2 Li1 77.4(11) 18_546 28_456 ?
Ga2 O2 Li2 66.9(11) . 46_455 ?
Li1 O2 Li2 18.2(10) 18_546 46_455 ?
Li1 O2 Li2 85.1(16) 28_456 46_455 ?
Ga2 O2 Zr1 128.57(12) . 13 ?
Li1 O2 Zr1 104.4(9) 18_546 13 ?
Li1 O2 Zr1 87.4(8) 28_456 13 ?
Li2 O2 Zr1 88.5(10) 46_455 13 ?
Ga2 O2 Li1 44.9(8) . . ?
Li1 O2 Li1 72.9(12) 18_546 . ?
Li1 O2 Li1 85.9(12) 28_456 . ?
Li2 O2 Li1 89.7(13) 46_455 . ?
Zr1 O2 Li1 173.2(7) 13 . ?
Ga2 O2 La1 94.15(8) . 42_545 ?
Li1 O2 La1 143.6(9) 18_546 42_545 ?
Li1 O2 La1 80.5(11) 28_456 42_545 ?
Li2 O2 La1 161.0(11) 46_455 42_545 ?
Zr1 O2 La1 103.05(9) 13 42_545 ?
Li1 O2 La1 77.0(9) . 42_545 ?
Ga2 O2 Li2 57.6(8) . 32_545 ?
Li1 O2 Li2 76.3(11) 18_546 32_545 ?
Li1 O2 Li2 99.9(14) 28_456 32_545 ?
Li2 O2 Li2 91.0(11) 46_455 32_545 ?
Zr1 O2 Li2 172.6(9) 13 32_545 ?
Li1 O2 Li2 14.0(8) . 32_545 ?
La1 O2 Li2 79.4(7) 42_545 32_545 ?
Ga2 O2 La1 122.63(10) . 46_455 ?
Li1 O2 La1 95.8(10) 18_546 46_455 ?
Li1 O2 La1 170.6(8) 28_456 46_455 ?
Li2 O2 La1 90.4(8) 46_455 46_455 ?
Zr1 O2 La1 100.77(8) 13 46_455 ?
Li1 O2 La1 85.8(7) . 46_455 ?
La1 O2 La1 101.98(8) 42_545 46_455 ?
Li2 O2 La1 71.8(9) 32_545 46_455 ?
Ga2 O2 Li2 56.1(7) . 7_565 ?
Li1 O2 Li2 83.4(14) 18_546 7_565 ?
Li1 O2 Li2 8.2(9) 28_456 7_565 ?
Li2 O2 Li2 89.2(9) 46_455 7_565 ?
Zr1 O2 Li2 80.4(7) 13 7_565 ?
Li1 O2 Li2 93.0(11) . 7_565 ?
La1 O2 Li2 78.2(6) 42_545 7_565 ?
Li2 O2 Li2 107.0(12) 32_545 7_565 ?
La1 O2 Li2 178.8(7) 46_455 7_565 ?
O2 Li1 O2 108.5(14) 43_554 28_456 ?
O2 Li1 O1 98.6(18) 43_554 44_455 ?
O2 Li1 O1 93.9(12) 28_456 44_455 ?
O2 Li1 O2 101.2(12) 43_554 . ?
O2 Li1 O2 86.8(14) 28_456 . ?
O1 Li1 O2 158.9(18) 44_455 . ?
O2 Li1 O1 144.7(15) 43_554 29 ?
O2 Li1 O1 106.5(15) 28_456 29 ?
O1 Li1 O1 83.1(9) 44_455 29 ?
O2 Li1 O1 76.4(12) . 29 ?
O1 Li2 O2 101.0(12) 23_545 24_654 ?
O1 Li2 O1 102.1(17) 23_545 26_554 ?
O2 Li2 O1 91.1(12) 24_654 26_554 ?
O1 Li2 O1 98.5(14) 23_545 4 ?
O2 Li2 O1 160.3(14) 24_654 4 ?
O1 Li2 O1 82.0(13) 26_554 4 ?
O1 Li2 O2 151.8(19) 23_545 35_455 ?
O2 Li2 O2 86.9(13) 24_654 35_455 ?
O1 Li2 O2 104.8(10) 26_554 35_455 ?
O1 Li2 O2 84.1(12) 23_545 10_645 ?
O2 Li2 O2 85.2(14) 24_654 10_645 ?
O1 Li2 O2 173.3(16) 26_554 10_645 ?
O1 Li2 O2 99.7(11) 4 10_645 ?
O2 Li2 O2 69.5(10) 35_455 10_645 ?
O2 Ga2 O2 114.14(7) 18_546 28_456 ?
O2 Ga2 O2 100.49(13) 18_546 43_554 ?
O2 Ga2 O2 114.14(7) 28_456 43_554 ?
O1 Ga3 O1 113.48(7) . 46_454 ?
O1 Ga3 O1 101.73(14) . 27_544 ?
O1 Ga3 O1 113.48(7) 46_454 27_544 ?
 
_refine_diff_density_max    2.081
_refine_diff_density_min   -1.907
_refine_diff_density_rms    0.267

_shelx_res_file
;

    revision.res created by SHELXL-2014/7


TITL LLZO-GA in I-43d
CELL 0.71073  12.9681  12.9681  12.9681  90.000  90.000  90.000
ZERR    8.00   0.0015   0.0015   0.0015   0.000   0.000   0.000
LATT -2
SYMM 0.5-X, -Y, 0.5+Z
SYMM -X, 0.5+Y, 0.5-Z
SYMM 0.5+X, 0.5-Y, -Z
SYMM Z, X, Y
SYMM 0.5+Z, 0.5-X, -Y
SYMM 0.5-Z, -X, 0.5+Y
SYMM -Z, 0.5+X, 0.5-Y
SYMM Y, Z, X
SYMM -Y, 0.5+Z, 0.5-X
SYMM 0.5+Y, 0.5-Z, -X
SYMM 0.5-Y, -Z, 0.5+X
SYMM 0.25+Y, 0.25+X, 0.25+Z
SYMM 0.25-Y, 0.75-X, 0.75+Z
SYMM 0.75+Y, 0.25-X, 0.75-Z
SYMM 0.75-Y, 0.75+X, 0.25-Z
SYMM 0.25+X, 0.25+Z, 0.25+Y
SYMM 0.75-X, 0.75+Z, 0.25-Y
SYMM 0.25-X, 0.75-Z, 0.75+Y
SYMM 0.75+X, 0.25-Z, 0.75-Y
SYMM 0.25+Z, 0.25+Y, 0.25+X
SYMM 0.75+Z, 0.25-Y, 0.75-X
SYMM 0.75-Z, 0.75+Y, 0.25-X
SYMM 0.25-Z, 0.75-Y, 0.75+X
SFAC LI O GA ZR LA
UNIT 6.5 12 1 2 2
TEMP 27.850
ACTA
L.S. 40
BOND
FMAP 2
PLAN 20
REM EADP O1 O2
EADP LA1 GA1
EXYZ LA1 GA1
EADP LI1 LI2
REM EADP LI22 LI32
REM EADP GA2 GA3
EADP GA2 LI22
EXYZ GA2 LI22
EADP GA3 LI32
EXYZ GA3 LI32
TWIN 0 1 0 1 0 0 0 0 -1
SUMP 1 0.0001 3.0 3 1.0 4
SUMP 1 0.0001 3.0 5 1.0 6
SUMP 0.333333 0.0001 1 7
WGHT    0.011000    8.661701
EXTI    0.000019
BASF   0.45027
FVAR       0.02737   0.88909   0.08568   0.74296   0.04028   0.87917   0.33333
LA1   5    0.622925    0.000000    0.250000    20.50000    0.00912    0.00656 =
         0.00668   -0.00141    0.00000    0.00000
GA1   3    0.622925    0.000000    0.250000   -20.50000    0.00912    0.00656 =
         0.00668   -0.00141    0.00000    0.00000
ZR1   4    0.250049    0.250049    0.250049    10.33333    0.00552    0.00552 =
         0.00552    0.00021    0.00021    0.00021
O1    2    0.195864    0.281632    0.101164    11.00000    0.01289    0.01383 =
         0.00871    0.00064   -0.00070    0.00141
O2    2    0.469098    0.554095    0.650645    11.00000    0.01310    0.01158 =
         0.00964   -0.00128    0.00003    0.00100
LI1   1    0.427776    0.592902    0.812775    71.00000    0.05120    0.01538 =
         0.02155    0.00570   -0.01298   -0.01272
LI2   1    0.642224    0.177791    0.064513    71.00000    0.05120    0.01538 =
         0.02155    0.00570   -0.01298   -0.01272
GA2   3    0.375000    0.500000    0.750000    30.25000    0.00783    0.00517 =
         0.00517    0.00000    0.00000    0.00000
LI22  1    0.375000    0.500000    0.750000    40.25000    0.00783    0.00517 =
         0.00517    0.00000    0.00000    0.00000
GA3   3    0.250000    0.375000    0.000000    50.25000    0.01003    0.01299 =
         0.01003    0.00000    0.00000    0.00000
LI32  1    0.250000    0.375000    0.000000    60.25000    0.01003    0.01299 =
         0.01003    0.00000    0.00000    0.00000
HKLF 4

REM  LLZO-GA in I-43d
REM R1 =  0.0256 for    3508 Fo > 4sig(Fo)  and  0.0270 for all    3678 data
REM     51 parameters refined using      3 restraints

END

WGHT      0.0107      8.2283

REM Highest difference peak  2.081,  deepest hole -1.907,  1-sigma level  0.267
Q1    1   0.6397  0.0192  0.2328  11.00000  0.05    2.08
Q2    1   0.5136  0.5029  0.6283  11.00000  0.05    1.38
Q3    1   0.2508  0.2474  0.1285  11.00000  0.05    1.25
Q4    1   0.6247  0.1266  0.1209  11.00000  0.05    1.23
Q5    1   0.6600  0.0000  0.2500  10.50000  0.05    1.11
Q6    1   0.3903  0.4787  0.7487  11.00000  0.05    1.09
Q7    1   0.6298  0.0147  0.2779  11.00000  0.05    1.08
Q8    1   0.6186  0.2185  0.0016  11.00000  0.05    0.97
Q9    1   0.2257  0.2459  0.0873  11.00000  0.05    0.85
Q10   1   0.5487  0.5288  0.5916  11.00000  0.05    0.85
Q11   1   0.4702  0.5003  0.6391  11.00000  0.05    0.85
Q12   1   0.1322  0.2492  0.0321  11.00000  0.05    0.81
Q13   1   0.5483  0.5013  0.6413  11.00000  0.05    0.80
Q14   1   0.1759  0.3504  0.0930  11.00000  0.05    0.79
Q15   1   0.1917  0.2588  0.1307  11.00000  0.05    0.77
Q16   1   0.1256  0.1256  0.1256  10.33333  0.05    0.77
Q17   1   0.5019  0.5648  0.5902  11.00000  0.05    0.76
Q18   1   0.6399  0.2488  0.0400  11.00000  0.05    0.75
Q19   1   0.4124  0.5698  0.6593  11.00000  0.05    0.74
Q20   1   0.5001  0.4769  0.5975  11.00000  0.05    0.72
;
_shelx_res_checksum    2419

_shelx_hkl_file
;
  -2   0   0    0.81    0.05
   2   0   0    0.76    0.06
  -4   0   0  491.10   12.57
  -4   0   0  516.03   12.53
  -4   0   0  510.09   12.49
  -4   0   0  523.94   12.49
  -4   0   0  509.73   12.83
   4   0   0  515.75   12.84
   4   0   0  502.87   12.71
  -6   0   0    0.05    0.03
  -6   0   0    0.10    0.06
  -6   0   0   -0.06    0.07
  -6   0   0   -0.02    0.06
   6   0   0   -0.10    0.06
   6   0   0   -0.03    0.07
  -8   0   0  929.91   23.12
  -8   0   0  978.50   23.30
  -8   0   0  977.09   23.03
  -8   0   0  974.86   23.19
  -8   0   0  911.27   23.59
  -8   0   0  995.12   23.11
  -8   0   0  915.62   23.03
   8   0   0  926.48   23.68
   8   0   0  884.85   23.37
 -10   0   0    0.00    0.19
 -10   0   0    0.03    0.06
 -10   0   0   -0.11    0.09
 -10   0   0    0.08    0.05
  10   0   0    0.07    0.10
  10   0   0   -0.06    0.10
 -12   0   0  158.19    3.90
 -12   0   0  160.30    3.95
 -12   0   0  167.56    3.97
 -12   0   0  158.52    3.89
 -12   0   0  161.71    4.07
 -12   0   0  155.29    3.91
 -12   0   0  159.67    3.91
 -12   0   0  171.78    3.93
 -12   0   0  137.29    4.03
  12   0   0  151.81    4.04
 -14   0   0    0.11    0.14
 -14   0   0    0.30    0.12
 -14   0   0    0.20    0.13
 -14   0   0    0.00    0.06
 -14   0   0    0.04    0.07
 -14   0   0    0.05    0.08
 -14   0   0    0.43    0.12
  14   0   0    0.08    0.12
 -16   0   0  361.45    8.49
 -16   0   0  352.58    8.43
 -16   0   0  342.31    8.41
 -16   0   0  343.90    8.44
 -16   0   0  350.73    8.66
 -16   0   0  333.88    8.79
 -16   0   0  332.76    8.44
 -16   0   0  343.80    8.42
  16   0   0  350.62    8.58
  16   0   0  328.29    8.51
  16   0   0  332.10    8.63
  16   0   0  337.61    8.49
  16   0   0  352.81    8.49
  16   0   0  341.44    8.55
 -18   0   0    0.33    0.11
 -18   0   0    0.44    0.12
 -18   0   0    0.40    0.11
 -18   0   0    0.54    0.20
 -18   0   0    0.30    0.17
 -18   0   0    0.32    0.34
  18   0   0    0.30    0.18
  18   0   0    0.51    0.24
  18   0   0    0.14    0.20
  18   0   0    0.27    0.27
  18   0   0    0.84    0.27
  18   0   0    0.20    0.19
  18   0   0    0.57    0.19
 -20   0   0   82.69    2.14
 -20   0   0   80.12    2.10
 -20   0   0   79.20    2.11
 -20   0   0   80.25    2.26
  20   0   0   84.83    2.25
  20   0   0   76.70    2.38
  20   0   0   79.95    2.22
  20   0   0   84.82    2.31
  20   0   0   82.18    2.22
  20   0   0   80.99    2.24
  20   0   0   86.80    2.22
  20   0   0   80.22    2.33
 -22   0   0    0.62    0.16
 -22   0   0    0.11    0.14
 -22   0   0    0.53    0.22
 -22   0   0    0.14    0.22
 -22   0   0    0.33    0.16
  22   0   0    0.11    0.23
  22   0   0    0.39    0.24
  22   0   0    0.37    0.32
  22   0   0    0.45    0.24
  22   0   0    0.54    0.44
  22   0   0    0.28    0.20
 -24   0   0   95.44    2.47
 -24   0   0   92.78    2.55
 -24   0   0   92.97    2.45
 -24   0   0   92.73    2.46
 -24   0   0  101.04    2.83
  24   0   0   98.53    2.82
  24   0   0   93.73    2.57
  24   0   0   95.38    2.57
  24   0   0   91.97    2.54
  24   0   0   92.47    2.59
  24   0   0   93.97    2.69
  24   0   0   94.81    2.61
 -26   0   0    0.08    0.22
 -26   0   0    0.59    0.24
 -26   0   0    0.50    0.34
 -26   0   0    0.62    0.19
 -26   0   0    0.45    0.17
  26   0   0    0.25    0.23
  26   0   0    0.48    0.26
  26   0   0    0.43    0.26
  26   0   0    0.08    0.27
  26   0   0    0.24    0.26
  26   0   0    0.40    0.47
 -28   0   0   20.43    0.69
 -28   0   0   20.36    0.89
 -28   0   0   20.37    0.69
 -28   0   0   20.50    0.70
  28   0   0   20.18    0.80
  28   0   0   20.69    0.81
  28   0   0   19.74    0.77
  28   0   0   19.92    0.88
  28   0   0   20.74    1.13
 -30   0   0    0.18    0.20
 -30   0   0   -0.04    0.21
 -30   0   0    0.69    0.66
 -30   0   0   -0.41    0.28
  30   0   0    0.17    0.23
  30   0   0   -0.01    0.20
  30   0   0    0.20    0.21
  30   0   0    0.13    0.18
 -32   0   0   32.22    0.94
 -32   0   0   35.98    1.13
  32   0   0   32.45    1.08
  32   0   0   30.71    0.98
  32   0   0   33.35    0.99
  32   0   0   33.41    1.00
  34   0   0   -0.07    0.16
  34   0   0    0.16    0.14
  34   0   0    0.17    0.17
  33  -1   0    0.03    0.18
  33  -1   0    0.21    0.17
  33  -1   0    0.02    0.14
  31  -1   0    0.28    0.23
  31  -1   0    0.05    0.18
  31  -1   0    0.38    0.20
  31  -1   0    0.07    0.20
 -31   1   0    0.06    0.22
 -31   1   0    0.25    0.23
  29  -1   0    0.01    0.33
  29  -1   0    0.01    0.21
 -29   1   0    0.16    0.19
 -29   1   0   -0.48    0.22
 -29   1   0    0.27    0.21
 -29   1   0    0.15    0.38
  27  -1   0    0.15    0.25
  27  -1   0    0.28    0.52
  27  -1   0    0.15    0.24
  27  -1   0    0.01    0.24
  27  -1   0    0.24    0.26
  27  -1   0    0.20    0.21
 -27   1   0    0.20    0.18
 -27   1   0    0.28    0.22
 -27   1   0    0.38    0.49
 -27   1   0    0.04    0.26
  25  -1   0    0.28    0.21
  25  -1   0    0.47    0.43
  25  -1   0    0.30    0.24
  25  -1   0    0.33    0.26
  25  -1   0    0.28    0.24
  25  -1   0    0.15    0.27
 -25   1   0    0.48    0.31
 -25   1   0    0.69    0.24
 -25   1   0    0.38    0.17
 -25   1   0    0.19    0.16
 -25   1   0    0.05    0.18
  23  -1   0   -0.03    0.18
  23  -1   0    0.15    0.24
  23  -1   0    0.67    0.24
  23  -1   0    0.38    0.24
  23  -1   0    0.57    0.37
  23  -1   0    0.65    0.26
  23  -1   0    0.31    0.26
 -23   1   0    0.13    0.24
 -23   1   0    0.14    0.14
 -23   1   0   -0.19    0.31
 -23   1   0    0.10    0.16
  21  -1   0    0.10    0.30
  21  -1   0    0.07    0.24
  21  -1   0    0.16    0.24
  21  -1   0    0.01    0.19
  21  -1   0    0.55    0.25
  21  -1   0    0.03    0.22
  21  -1   0    0.38    0.30
 -21   1   0    0.04    0.12
 -21   1   0    0.24    0.12
 -21   1   0    0.09    0.14
 -21   1   0    0.24    0.22
  19  -1   0    0.60    0.21
  19  -1   0    0.73    0.22
  19  -1   0    0.55    0.21
  19  -1   0    0.41    0.17
  19  -1   0    0.18    0.22
  19  -1   0    0.32    0.25
  19  -1   0    0.30    0.26
 -19   1   0    0.37    0.18
 -19   1   0    0.38    0.12
 -19   1   0    0.35    0.11
 -19   1   0    0.30    0.11
  17  -1   0    0.11    0.15
  17  -1   0    0.00    0.19
  17  -1   0    0.55    0.20
  17  -1   0    0.63    0.49
  17  -1   0   -0.02    0.20
  17  -1   0    0.46    0.25
  17  -1   0    0.28    0.20
 -17   1   0    0.12    0.09
 -17   1   0    0.49    0.24
 -17   1   0    0.27    0.15
 -17   1   0    0.29    0.15
 -17   1   0    0.33    0.10
 -17   1   0    0.50    0.29
 -17   1   0    0.30    0.09
  15  -1   0    0.48    0.16
 -15   1   0    0.27    0.12
 -15   1   0    0.85    0.23
 -15   1   0    0.25    0.13
 -15   1   0    0.41    0.20
 -15   1   0    0.28    0.16
 -15   1   0    0.37    0.09
  13  -1   0    0.47    0.14
 -13   1   0    0.52    0.14
 -13   1   0    0.17    0.14
 -13   1   0    0.17    0.11
 -13   1   0    0.26    0.06
 -13   1   0    0.21    0.10
 -13   1   0    0.19    0.10
 -13   1   0    0.34    0.08
 -13   1   0    0.47    0.07
  11  -1   0    0.62    0.13
 -11   1   0    0.38    0.09
 -11   1   0    0.19    0.08
 -11   1   0    0.30    0.10
 -11   1   0    0.51    0.11
 -11   1   0    0.32    0.12
 -11   1   0    0.28    0.05
 -11   1   0    0.40    0.06
   9  -1   0    0.15    0.09
  -9   1   0    0.31    0.06
  -9   1   0    0.19    0.08
  -9   1   0    0.27    0.10
  -9   1   0    0.23    0.06
  -9   1   0    0.21    0.07
  -9   1   0    0.20    0.04
   7  -1   0    0.32    0.08
  -7   1   0    0.50    0.04
  -7   1   0    0.41    0.09
  -7   1   0    0.57    0.07
  -7   1   0    0.46    0.08
   5  -1   0    0.66    0.09
  -5   1   0    0.49    0.09
   3  -1   0    0.14    0.05
   3  -1   0    0.12    0.03
  -3   1   0    0.22    0.06
  -3   1   0    0.14    0.04
  -1   1   0    0.17    0.05
  -1   1   0    0.26    0.03
   1   1   0    0.02    0.02
  -3  -1   0    0.27    0.04
  -3  -1   0    0.27    0.05
  -3  -1   0    0.26    0.04
  -3  -1   0    0.29    0.04
   3   1   0    0.23    0.04
   3   1   0    0.10    0.05
   3   1   0    0.15    0.04
  -5  -1   0    0.12    0.06
  -5  -1   0    0.05    0.05
  -5  -1   0    0.05    0.03
  -5  -1   0    0.07    0.05
   5   1   0    0.10    0.05
   5   1   0    0.07    0.05
   5   1   0    0.28    0.07
  -7  -1   0    0.37    0.08
  -7  -1   0    0.43    0.06
  -7  -1   0    0.41    0.07
  -7  -1   0    0.22    0.08
  -7  -1   0    0.38    0.07
  -7  -1   0    0.44    0.06
   7   1   0    0.49    0.08
  -9  -1   0    0.21    0.05
  -9  -1   0    0.21    0.08
  -9  -1   0    0.47    0.07
  -9  -1   0    0.12    0.09
  -9  -1   0    0.38    0.08
  -9  -1   0    0.09    0.06
  -9  -1   0    0.26    0.09
   9   1   0    0.23    0.10
 -11  -1   0    0.26    0.06
 -11  -1   0    0.55    0.11
 -11  -1   0    0.62    0.18
 -11  -1   0    0.22    0.09
 -11  -1   0    0.49    0.12
 -11  -1   0    0.28    0.09
 -11  -1   0    0.20    0.05
 -11  -1   0    0.14    0.07
  11   1   0    0.22    0.09
  11   1   0    0.22    0.12
 -13  -1   0    0.15    0.11
 -13  -1   0    0.19    0.13
 -13  -1   0    0.14    0.10
 -13  -1   0    0.19    0.13
 -13  -1   0    0.44    0.09
 -13  -1   0    0.21    0.07
 -13  -1   0    0.16    0.06
 -13  -1   0    0.31    0.11
  13   1   0    0.25    0.11
  13   1   0    0.38    0.17
 -15  -1   0    0.26    0.08
 -15  -1   0    0.32    0.09
 -15  -1   0    0.30    0.12
 -15  -1   0    0.20    0.13
 -15  -1   0    0.17    0.19
 -15  -1   0    0.26    0.14
  15   1   0    0.13    0.22
 -17  -1   0    0.47    0.10
 -17  -1   0    0.14    0.15
 -17  -1   0    0.39    0.11
 -17  -1   0   -0.05    0.28
 -17  -1   0   -0.03    0.15
 -17  -1   0    0.29    0.10
  17   1   0    0.48    0.24
  17   1   0    0.30    0.20
  17   1   0    0.26    0.17
  17   1   0    0.35    0.23
  17   1   0    0.11    0.20
  17   1   0    0.40    0.21
  17   1   0   -0.10    0.17
 -19  -1   0   -0.05    0.20
 -19  -1   0    0.38    0.13
 -19  -1   0    0.31    0.23
 -19  -1   0    0.42    0.22
 -19  -1   0    0.15    0.12
  19   1   0   -0.07    0.21
  19   1   0    0.42    0.17
  19   1   0    0.67    0.22
  19   1   0    0.33    0.24
  19   1   0    0.27    0.19
  19   1   0    0.75    0.22
  19   1   0    0.01    0.33
  19   1   0    0.54    0.29
  19   1   0    0.34    0.17
 -21  -1   0    0.11    0.13
 -21  -1   0    0.00    0.20
 -21  -1   0    0.10    0.14
 -21  -1   0    0.18    0.12
 -21  -1   0    0.27    0.21
  21   1   0    0.11    0.35
  21   1   0    0.28    0.23
  21   1   0    0.38    0.26
  21   1   0    0.18    0.18
  21   1   0    0.16    0.34
  21   1   0   -0.15    0.32
  21   1   0    0.13    0.22
  21   1   0   -0.05    0.27
 -23  -1   0    0.28    0.17
 -23  -1   0    0.50    0.26
 -23  -1   0    0.36    0.16
 -23  -1   0   -0.03    0.20
  23   1   0    0.41    0.25
  23   1   0    0.74    0.26
  23   1   0    0.92    0.26
  23   1   0    0.18    0.33
  23   1   0    0.26    0.21
  23   1   0    0.24    0.24
  23   1   0    0.18    0.42
  23   1   0    0.17    0.28
 -25  -1   0    0.13    0.20
 -25  -1   0    0.25    0.22
 -25  -1   0    0.55    0.32
 -25  -1   0    0.21    0.17
 -25  -1   0    0.06    0.15
  25   1   0    0.34    0.45
  25   1   0    0.32    0.24
  25   1   0   -0.11    0.23
  25   1   0    0.02    0.28
  25   1   0    0.49    0.28
  25   1   0    0.10    0.21
  25   1   0    0.01    0.23
 -27  -1   0    0.10    0.20
 -27  -1   0   -0.11    0.25
 -27  -1   0   -0.29    0.39
 -27  -1   0   -0.07    0.17
  27   1   0    0.17    0.26
  27   1   0    0.09    0.50
  27   1   0    0.04    0.20
  27   1   0    0.31    0.25
  27   1   0    0.10    0.24
 -29  -1   0    0.15    0.19
 -29  -1   0   -0.02    0.22
 -29  -1   0    0.11    0.20
 -29  -1   0    0.07    0.36
  29   1   0    0.20    0.35
  29   1   0    0.27    0.24
 -31  -1   0    0.13    0.20
 -31  -1   0    0.02    0.36
  31   1   0    0.28    0.18
  31   1   0    0.15    0.19
  31   1   0    0.21    0.22
  31   1   0    0.26    0.21
 -33  -1   0   -0.56    0.21
  33   1   0   -0.04    0.16
  33   1   0    0.13    0.15
  33   1   0    0.13    0.17
  33   1   0    0.20    0.18
  34  -2   0    0.22    0.19
  34  -2   0    0.06    0.14
  34  -2   0   -0.05    0.19
  32  -2   0    0.13    0.19
  32  -2   0    0.07    0.20
  32  -2   0    0.26    0.19
  32  -2   0    0.13    0.18
  30  -2   0    0.17    0.23
  30  -2   0    0.45    0.21
  30  -2   0    0.27    0.20
  30  -2   0    0.36    0.22
 -30   2   0    0.78    0.24
 -30   2   0   -0.16    0.21
  28  -2   0   10.24    0.56
  28  -2   0    9.20    0.52
  28  -2   0   12.18    0.99
  28  -2   0   10.43    0.58
  28  -2   0    8.68    0.61
 -28   2   0    9.46    0.68
 -28   2   0    9.77    0.47
 -28   2   0   10.02    0.46
 -28   2   0   10.33    0.47
  26  -2   0    0.13    0.24
  26  -2   0    0.43    0.49
  26  -2   0    0.56    0.29
  26  -2   0    0.07    0.26
  26  -2   0    0.40    0.22
  26  -2   0    0.16    0.24
 -26   2   0    0.26    0.21
 -26   2   0    0.39    0.18
 -26   2   0    0.49    0.31
 -26   2   0    0.37    0.24
 -26   2   0    0.48    0.19
  24  -2   0    0.40    0.25
  24  -2   0    0.06    0.26
  24  -2   0    0.78    0.42
  24  -2   0   -0.06    0.21
  24  -2   0    0.23    0.26
  24  -2   0    0.41    0.26
 -24   2   0    0.25    0.48
 -24   2   0    0.61    0.17
 -24   2   0    0.17    0.16
 -24   2   0    0.15    0.20
  22  -2   0    0.72    0.36
  22  -2   0    0.37    0.23
  22  -2   0    0.31    0.19
  22  -2   0    0.14    0.23
  22  -2   0    0.26    0.24
  22  -2   0    0.49    0.26
  22  -2   0    0.56    0.24
 -22   2   0    0.50    0.16
 -22   2   0    0.18    0.13
 -22   2   0    0.03    0.13
 -22   2   0    0.11    0.22
  20  -2   0   54.62    1.62
  20  -2   0   52.93    1.57
  20  -2   0   50.26    1.70
  20  -2   0   53.76    1.56
  20  -2   0   54.74    1.56
  20  -2   0   55.83    1.53
  20  -2   0   53.86    1.55
 -20   2   0   52.59    1.42
 -20   2   0   54.13    1.45
 -20   2   0   54.38    1.57
 -20   2   0   52.52    1.41
  18  -2   0    0.56    0.27
  18  -2   0    0.18    0.21
  18  -2   0    0.68    0.21
  18  -2   0    0.72    0.24
  18  -2   0    0.49    0.24
  18  -2   0    0.49    0.21
  18  -2   0    0.60    0.18
 -18   2   0    0.44    0.10
 -18   2   0    0.68    0.12
 -18   2   0    0.42    0.16
 -18   2   0    0.65    0.36
 -18   2   0    0.71    0.12
  16  -2   0    1.95    0.26
  16  -2   0    1.42    0.25
  16  -2   0    1.40    0.26
 -16   2   0    1.74    0.15
 -16   2   0    1.43    0.31
 -16   2   0    1.75    0.13
 -16   2   0    2.15    0.28
 -16   2   0    1.97    0.25
 -16   2   0    1.91    0.20
 -16   2   0    2.08    0.36
 -16   2   0    1.74    0.15
  14  -2   0    3.93    0.30
 -14   2   0    2.99    0.20
 -14   2   0    3.41    0.16
 -14   2   0    3.75    0.15
 -14   2   0    3.21    0.16
 -14   2   0    2.93    0.22
 -14   2   0    2.94    0.19
 -14   2   0    3.64    0.35
 -14   2   0    3.41    0.27
  12  -2   0  140.99    3.85
 -12   2   0  152.54    3.74
 -12   2   0  149.08    3.71
 -12   2   0  152.37    3.72
 -12   2   0  155.55    3.82
 -12   2   0  146.63    3.98
 -12   2   0  154.47    3.72
 -12   2   0  150.00    3.88
 -12   2   0  152.85    3.69
 -10   2   0    1.87    0.13
 -10   2   0    1.51    0.18
 -10   2   0    1.63    0.21
 -10   2   0    1.55    0.08
 -10   2   0    1.68    0.14
 -10   2   0    1.82    0.15
   8  -2   0    2.30    0.17
  -8   2   0    2.09    0.15
  -8   2   0    2.16    0.18
  -8   2   0    2.05    0.20
  -8   2   0    2.04    0.13
  -8   2   0    2.23    0.08
   6  -2   0   24.30    0.65
  -6   2   0   22.36    0.71
  -6   2   0   22.39    0.67
   4  -2   0  362.32    8.77
  -4   2   0  345.61    8.98
   2  -2   0   14.84    0.40
   2  -2   0   13.55    0.43
   2  -2   0   15.82    0.40
  -2   2   0   15.66    0.38
  -2   2   0   15.71    0.38
  -2   2   0   15.26    0.39
  -2   2   0   15.19    0.40
  -2   2   0   15.94    0.38
   0  -2   0    1.86    0.09
  -2  -2   0   14.83    0.38
  -2  -2   0   14.53    0.38
  -2  -2   0   14.55    0.38
  -2  -2   0   14.37    0.38
  -2  -2   0   12.85    0.40
  -2  -2   0   14.83    0.41
  -2  -2   0   13.57    0.39
   2   2   0   15.24    0.38
   2   2   0   14.54    0.39
   2   2   0   15.27    0.38
   2   2   0   14.04    0.39
   2   2   0   14.29    0.38
   2   2   0   14.81    0.38
  -4  -2   0  353.40    9.03
  -4  -2   0  383.91    8.97
  -4  -2   0  365.93    9.26
  -4  -2   0  366.22    8.97
  -4  -2   0  366.10    8.95
  -4  -2   0  355.61    9.03
   4   2   0  349.73    9.03
   4   2   0  364.27    9.25
   4   2   0  369.79    9.09
   4   2   0  372.96    8.94
  -6  -2   0   25.18    0.63
  -6  -2   0   24.58    0.66
  -6  -2   0   25.55    0.64
  -6  -2   0   23.97    0.67
  -6  -2   0   23.98    0.64
  -6  -2   0   25.49    0.62
  -6  -2   0   24.88    0.70
   6   2   0   23.23    0.66
   6   2   0   24.57    0.65
   6   2   0   24.70    0.62
   6   2   0   23.85    0.70
   6   2   0   22.74    0.68
  -8  -2   0    2.25    0.16
  -8  -2   0    2.00    0.13
  -8  -2   0    2.29    0.12
  -8  -2   0    2.06    0.17
  -8  -2   0    2.41    0.11
  -8  -2   0    2.41    0.15
  -8  -2   0    2.16    0.11
   8   2   0    2.18    0.16
   8   2   0    1.88    0.17
   8   2   0    1.78    0.15
 -10  -2   0    1.64    0.16
 -10  -2   0    1.64    0.12
 -10  -2   0    1.51    0.11
 -10  -2   0    1.43    0.18
 -10  -2   0    1.60    0.18
 -10  -2   0    1.61    0.11
 -10  -2   0    1.55    0.15
  10   2   0    1.72    0.16
  10   2   0    1.68    0.19
  10   2   0    1.45    0.14
 -12  -2   0  151.26    3.79
 -12  -2   0  155.55    3.72
 -12  -2   0  147.86    3.73
 -12  -2   0  149.72    3.87
 -12  -2   0  158.38    3.73
 -12  -2   0  150.14    3.74
 -12  -2   0  142.97    3.74
 -12  -2   0  151.52    3.76
  12   2   0  144.35    3.85
  12   2   0  151.77    3.90
 -14  -2   0    3.22    0.18
 -14  -2   0    3.34    0.32
 -14  -2   0    3.74    0.20
 -14  -2   0    3.34    0.23
 -14  -2   0    3.24    0.18
 -14  -2   0    3.34    0.24
 -14  -2   0    3.08    0.17
  14   2   0    3.25    0.25
  14   2   0    3.35    0.35
 -16  -2   0    1.75    0.23
 -16  -2   0    1.37    0.18
 -16  -2   0    1.69    0.16
 -16  -2   0    1.49    0.16
 -16  -2   0    1.90    0.33
 -16  -2   0    1.71    0.32
 -16  -2   0    1.60    0.20
  16   2   0    2.02    0.23
  16   2   0    1.93    0.29
  16   2   0    2.43    0.28
  16   2   0    2.33    0.27
 -18  -2   0    0.49    0.12
 -18  -2   0    0.43    0.12
 -18  -2   0    0.26    0.35
 -18  -2   0    0.46    0.19
 -18  -2   0    0.63    0.21
 -18  -2   0    0.72    0.14
 -18  -2   0    0.65    0.18
  18   2   0    0.56    0.22
  18   2   0    0.81    0.22
  18   2   0    0.43    0.18
  18   2   0    0.56    0.33
  18   2   0    0.37    0.16
  18   2   0    0.50    0.23
  18   2   0    0.43    0.25
  18   2   0    0.84    0.20
 -20  -2   0   51.96    1.47
 -20  -2   0   53.84    1.47
 -20  -2   0   53.38    1.43
 -20  -2   0   50.80    1.45
 -20  -2   0   51.33    1.43
 -20  -2   0   52.87    1.47
  20   2   0   53.63    1.61
  20   2   0   55.03    1.52
  20   2   0   54.40    1.58
  20   2   0   53.25    1.57
  20   2   0   54.13    1.39
  20   2   0   51.97    1.69
  20   2   0   53.78    1.53
  20   2   0   53.16    1.54
  20   2   0   51.71    1.54
 -22  -2   0    0.61    0.18
 -22  -2   0    0.42    0.24
 -22  -2   0    0.26    0.20
 -22  -2   0    0.34    0.15
 -22  -2   0    0.29    0.15
  22   2   0    0.54    0.25
  22   2   0    0.38    0.24
  22   2   0    0.26    0.29
  22   2   0    0.07    0.23
  22   2   0    0.87    0.26
  22   2   0    0.15    0.30
  22   2   0    0.19    0.20
  22   2   0   -0.22    0.31
 -24  -2   0    0.41    0.27
 -24  -2   0    0.02    0.19
 -24  -2   0    0.41    0.17
 -24  -2   0    0.49    0.20
 -24  -2   0    0.38    0.17
  24   2   0    0.44    0.22
  24   2   0    0.70    0.32
  24   2   0    0.11    0.23
  24   2   0    0.25    0.24
  24   2   0    0.23    0.25
  24   2   0   -0.20    0.29
  24   2   0    0.19    0.24
  24   2   0    0.53    0.39
 -26  -2   0    0.44    0.19
 -26  -2   0    0.23    0.32
 -26  -2   0    0.42    0.23
 -26  -2   0    0.14    0.21
 -26  -2   0    0.24    0.18
  26   2   0    1.18    0.52
  26   2   0   -0.11    0.23
  26   2   0    0.69    0.26
  26   2   0    0.57    0.30
  26   2   0    0.95    0.27
  26   2   0    0.45    0.22
 -28  -2   0    9.70    0.47
 -28  -2   0   10.22    0.46
 -28  -2   0    9.96    0.48
 -28  -2   0   10.28    0.66
  28   2   0   10.39    0.56
  28   2   0    9.04    0.56
  28   2   0   10.83    0.90
  28   2   0    8.85    0.61
  28   2   0    9.89    0.53
 -30  -2   0    0.28    0.19
 -30  -2   0   -0.37    0.40
 -30  -2   0    0.53    0.25
 -30  -2   0    0.08    0.20
  30   2   0    0.17    0.19
  30   2   0    0.33    0.22
  30   2   0    0.16    0.20
  30   2   0    0.32    0.25
 -32  -2   0    0.35    0.25
 -32  -2   0   -0.23    0.22
  32   2   0    0.33    0.19
  32   2   0    0.35    0.19
  32   2   0    0.37    0.22
  32   2   0    0.07    0.16
  34   2   0   -0.03    0.13
  34   2   0    0.10    0.16
  34   2   0   -0.12    0.16
  33  -3   0   -0.08    0.17
  33  -3   0   -0.25    0.13
  33  -3   0    0.25    0.17
  31  -3   0    0.21    0.20
  31  -3   0    0.25    0.22
  31  -3   0   -0.10    0.21
  31  -3   0    0.00    0.18
 -31   3   0   -0.38    0.24
  29  -3   0    0.49    0.25
  29  -3   0    0.27    0.32
  29  -3   0    0.09    0.22
  29  -3   0    0.21    0.21
  29  -3   0    0.36    0.26
 -29   3   0    0.27    0.45
 -29   3   0    0.38    0.25
 -29   3   0    0.34    0.24
  27  -3   0    0.08    0.26
  27  -3   0    0.11    0.21
  27  -3   0    0.07    0.24
  27  -3   0    1.45    0.55
  27  -3   0    0.13    0.27
  27  -3   0   -0.07    0.24
 -27   3   0   -0.06    0.25
 -27   3   0    0.00    0.33
 -27   3   0    0.30    0.37
 -27   3   0   -0.20    0.48
 -27   3   0   -0.44    0.20
 -27   3   0   -0.03    0.18
  25  -3   0    0.41    0.25
  25  -3   0    0.19    0.25
  25  -3   0    0.01    0.20
  25  -3   0    0.04    0.25
  25  -3   0    0.26    0.25
  25  -3   0   -0.06    0.43
 -25   3   0    0.17    0.16
 -25   3   0    0.11    0.17
 -25   3   0   -0.14    0.20
 -25   3   0    0.04    0.27
 -25   3   0   -0.56    0.34
  23  -3   0    0.40    0.22
  23  -3   0    0.51    0.26
  23  -3   0    0.40    0.26
  23  -3   0    0.30    0.33
  23  -3   0    0.40    0.23
  23  -3   0    0.51    0.24
 -23   3   0    0.55    0.26
 -23   3   0    0.54    0.27
 -23   3   0    0.26    0.16
 -23   3   0    0.20    0.14
  21  -3   0    0.60    0.24
  21  -3   0    0.22    0.25
  21  -3   0    0.64    0.26
  21  -3   0    0.32    0.23
  21  -3   0    0.81    0.32
  21  -3   0    0.61    0.20
  21  -3   0    0.33    0.23
 -21   3   0    0.47    0.14
 -21   3   0    0.42    0.13
 -21   3   0    0.52    0.22
 -21   3   0    0.21    0.13
  19  -3   0    0.62    0.24
  19  -3   0    0.43    0.22
  19  -3   0   -0.06    0.25
  19  -3   0    0.28    0.23
  19  -3   0    0.32    0.21
  19  -3   0    0.38    0.17
  19  -3   0    0.02    0.21
 -19   3   0    0.33    0.11
 -19   3   0    0.26    0.18
 -19   3   0    0.12    0.11
 -19   3   0    0.11    0.10
  17  -3   0    0.46    0.16
  17  -3   0    0.05    0.22
  17  -3   0    0.34    0.23
  17  -3   0    0.84    0.25
  17  -3   0    0.16    0.20
  17  -3   0    0.90    0.27
  17  -3   0   -0.24    0.22
 -17   3   0    0.53    0.29
 -17   3   0    0.21    0.09
 -17   3   0    0.20    0.08
 -17   3   0    0.03    0.13
 -17   3   0    0.00    0.28
 -17   3   0    0.12    0.09
  15  -3   0    1.03    0.22
 -15   3   0    0.86    0.21
 -15   3   0    0.69    0.09
 -15   3   0    0.44    0.14
 -15   3   0    0.91    0.10
 -15   3   0    0.69    0.22
 -15   3   0    0.81    0.25
 -15   3   0    0.44    0.12
 -13   3   0    0.22    0.14
 -13   3   0    0.26    0.10
 -13   3   0    0.46    0.07
 -13   3   0    0.28    0.14
 -13   3   0    0.33    0.06
 -13   3   0    0.33    0.10
  11  -3   0    0.12    0.13
 -11   3   0    0.10    0.12
 -11   3   0    0.24    0.15
 -11   3   0    0.17    0.09
 -11   3   0    0.22    0.09
 -11   3   0    0.24    0.05
 -11   3   0    0.10    0.12
   9  -3   0    0.17    0.10
  -9   3   0    0.07    0.11
  -9   3   0    0.21    0.10
  -9   3   0    0.36    0.10
  -9   3   0    0.18    0.04
  -9   3   0    0.47    0.09
   7  -3   0    0.37    0.09
  -7   3   0    0.31    0.10
  -7   3   0    0.49    0.10
  -7   3   0    0.49    0.04
   5  -3   0    0.33    0.08
  -5   3   0    0.38    0.10
  -5   3   0    0.40    0.03
   3  -3   0    0.17    0.03
   3  -3   0    0.23    0.07
  -3   3   0    0.13    0.02
  -3   3   0    0.21    0.03
  -3   3   0    0.15    0.03
  -3   3   0    0.10    0.07
   1  -3   0    0.12    0.06
   1  -3   0    0.11    0.03
   1  -3   0    0.13    0.03
  -1   3   0    0.18    0.03
  -1   3   0    0.22    0.07
  -1   3   0    0.24    0.04
  -1   3   0    0.24    0.03
  -1  -3   0    0.09    0.04
  -1  -3   0    0.19    0.05
  -1  -3   0    0.08    0.03
   1   3   0    0.17    0.04
   1   3   0    0.05    0.03
   1   3   0    0.14    0.03
   1   3   0    0.11    0.03
  -3  -3   0    0.30    0.06
  -3  -3   0    0.31    0.05
  -3  -3   0    0.27    0.04
   3   3   0    0.35    0.06
  -5  -3   0    0.11    0.07
  -5  -3   0    0.15    0.05
  -5  -3   0    0.24    0.06
  -5  -3   0    0.21    0.04
  -5  -3   0    0.11    0.05
  -5  -3   0    0.10    0.05
   5   3   0    0.20    0.06
   5   3   0    0.11    0.05
   5   3   0    0.14    0.05
  -7  -3   0    0.28    0.07
  -7  -3   0    0.34    0.06
  -7  -3   0    0.22    0.07
  -7  -3   0    0.30    0.07
  -7  -3   0    0.38    0.08
   7   3   0    0.33    0.07
   7   3   0    0.28    0.08
   7   3   0    0.41    0.08
   7   3   0    0.26    0.06
  -9  -3   0    0.21    0.09
  -9  -3   0    0.17    0.10
  -9  -3   0    0.24    0.08
  -9  -3   0    0.08    0.05
  -9  -3   0    0.36    0.10
   9   3   0    0.14    0.08
   9   3   0    0.20    0.08
   9   3   0    0.14    0.09
 -11  -3   0    0.12    0.06
 -11  -3   0    0.19    0.07
 -11  -3   0    0.40    0.10
 -11  -3   0    0.19    0.12
 -11  -3   0    0.29    0.11
 -11  -3   0    0.03    0.12
 -11  -3   0    0.29    0.06
 -11  -3   0    0.29    0.08
  11   3   0    0.20    0.12
  11   3   0    0.33    0.11
  11   3   0    0.16    0.10
 -13  -3   0    0.27    0.12
 -13  -3   0    0.22    0.09
 -13  -3   0    0.21    0.07
 -13  -3   0    0.38    0.12
 -13  -3   0    0.24    0.08
 -13  -3   0    0.00    0.14
  13   3   0    0.26    0.16
  13   3   0    0.31    0.11
 -15  -3   0    0.39    0.18
 -15  -3   0    0.25    0.14
 -15  -3   0    0.48    0.11
 -15  -3   0    0.44    0.14
 -15  -3   0    0.44    0.10
 -15  -3   0    0.39    0.10
  15   3   0    0.68    0.22
  15   3   0    0.78    0.24
 -17  -3   0    0.29    0.19
 -17  -3   0    0.47    0.18
 -17  -3   0    0.29    0.12
 -17  -3   0    0.42    0.17
 -17  -3   0   -0.14    0.30
 -17  -3   0    0.15    0.11
 -17  -3   0    0.12    0.10
  17   3   0    0.02    0.22
  17   3   0   -0.03    0.18
  17   3   0   -0.10    0.45
  17   3   0    0.24    0.16
  17   3   0    0.17    0.20
  17   3   0    0.03    0.17
  17   3   0    0.12    0.18
  17   3   0    0.18    0.14
  17   3   0    0.64    0.52
 -19  -3   0    0.37    0.29
 -19  -3   0    0.15    0.12
 -19  -3   0    0.26    0.20
 -19  -3   0    0.11    0.20
 -19  -3   0   -0.02    0.12
 -19  -3   0    0.05    0.11
  19   3   0   -0.04    0.14
  19   3   0    0.11    0.19
  19   3   0    0.13    0.29
  19   3   0    0.74    0.32
  19   3   0    0.14    0.23
  19   3   0    0.18    0.18
  19   3   0    0.27    0.19
  19   3   0    0.38    0.25
  19   3   0    0.09    0.22
 -21  -3   0    0.39    0.16
 -21  -3   0    0.30    0.19
 -21  -3   0    0.33    0.14
 -21  -3   0    0.44    0.15
  21   3   0    0.09    0.15
  21   3   0    0.09    0.30
  21   3   0    0.28    0.31
  21   3   0   -0.06    0.18
  21   3   0    0.82    0.31
  21   3   0    0.39    0.19
  21   3   0    0.28    0.22
  21   3   0    0.43    0.24
 -23  -3   0    0.64    0.19
 -23  -3   0    0.16    0.20
 -23  -3   0    0.27    0.16
 -23  -3   0    0.47    0.18
 -23  -3   0    0.34    0.25
  23   3   0    0.37    0.22
  23   3   0    0.45    0.30
  23   3   0   -0.11    0.29
  23   3   0    0.37    0.25
  23   3   0    0.21    0.24
  23   3   0    0.24    0.25
  23   3   0    0.32    0.23
 -25  -3   0    0.00    0.16
 -25  -3   0    0.31    0.18
 -25  -3   0    0.15    0.21
 -25  -3   0    0.48    0.31
 -25  -3   0    0.28    0.21
  25   3   0    0.00    0.21
  25   3   0    0.23    0.44
  25   3   0    0.26    0.25
  25   3   0    0.01    0.24
  25   3   0    0.02    0.25
  25   3   0   -0.15    0.31
  25   3   0    0.32    0.28
 -27  -3   0    0.47    0.38
 -27  -3   0   -0.05    0.19
 -27  -3   0    0.10    0.18
 -27  -3   0    0.14    0.26
 -27  -3   0   -0.07    0.25
  27   3   0    0.18    0.23
  27   3   0    0.39    0.24
  27   3   0    0.34    0.25
  27   3   0    0.63    0.50
  27   3   0    0.31    0.24
  27   3   0    0.03    0.23
 -29  -3   0    0.38    0.33
 -29  -3   0    0.31    0.21
 -29  -3   0    0.24    0.19
 -29  -3   0   -0.02    0.22
  29   3   0    0.50    0.26
  29   3   0    0.02    0.21
  29   3   0    0.31    0.29
  29   3   0    0.16    0.32
 -31  -3   0    0.28    0.20
 -31  -3   0   -0.14    0.24
 -31  -3   0   -0.16    0.19
  31   3   0    0.10    0.20
  31   3   0    0.26    0.21
  31   3   0    0.07    0.18
  31   3   0    0.02    0.21
 -33  -3   0   -0.20    0.19
 -33  -3   0    0.17    0.24
  33   3   0   -0.03    0.15
  33   3   0    0.03    0.15
  33   3   0    0.12    0.17
  33   3   0    0.05    0.16
  34  -4   0    5.11    0.46
  34  -4   0    6.52    0.31
  34  -4   0    6.25    0.32
  32  -4   0    4.95    0.39
  32  -4   0    5.19    0.33
  32  -4   0    5.60    0.35
  30  -4   0   12.34    0.57
  30  -4   0   10.86    0.51
  30  -4   0   12.95    0.54
  30  -4   0   12.46    0.55
  30  -4   0   12.11    0.62
 -30   4   0   12.41    0.52
  28  -4   0    0.23    0.22
  28  -4   0    0.55    0.27
  28  -4   0    0.21    0.26
 -28   4   0    1.07    0.43
 -28   4   0    0.54    0.22
 -28   4   0    0.42    0.22
  26  -4   0   25.26    0.96
  26  -4   0   27.01    1.20
  26  -4   0   24.83    0.90
  26  -4   0   25.57    1.00
  26  -4   0   25.13    0.88
  26  -4   0   23.30    0.88
 -26   4   0   24.40    0.82
 -26   4   0   24.24    0.78
 -26   4   0   24.47    0.98
 -26   4   0   25.56    1.06
 -26   4   0   24.79    0.78
  24  -4   0   23.60    0.94
  24  -4   0   23.18    1.05
  24  -4   0   24.15    0.86
  24  -4   0   21.83    0.85
  24  -4   0   22.37    0.84
  24  -4   0   23.05    0.91
 -24   4   0   23.35    0.72
 -24   4   0   23.24    0.90
 -24   4   0   22.88    0.93
 -24   4   0   23.66    0.76
 -24   4   0   23.17    0.73
  22  -4   0   32.30    1.13
  22  -4   0   32.39    1.22
  22  -4   0   32.98    1.05
  22  -4   0   32.03    1.10
  22  -4   0   33.83    1.06
  22  -4   0   30.82    1.06
 -22   4   0   32.06    1.08
 -22   4   0   31.56    0.92
 -22   4   0   32.74    0.92
 -22   4   0   31.93    0.94
  20  -4   0    2.54    0.32
  20  -4   0    3.38    0.45
  20  -4   0    2.71    0.38
  20  -4   0    2.12    0.31
  20  -4   0    2.44    0.31
  20  -4   0    3.04    0.32
  20  -4   0    3.09    0.39
 -20   4   0    2.65    0.22
 -20   4   0    2.16    0.21
 -20   4   0    2.45    0.33
 -20   4   0    2.48    0.20
  18  -4   0   45.72    1.30
  18  -4   0   43.42    1.33
  18  -4   0   43.44    1.34
  18  -4   0   46.69    1.29
  18  -4   0   41.61    1.31
  18  -4   0   48.29    1.37
  18  -4   0   44.60    1.33
  18  -4   0   47.02    1.46
 -18   4   0   44.58    1.30
 -18   4   0   44.85    1.20
 -18   4   0   44.93    1.17
 -18   4   0   44.88    1.18
  16  -4   0   86.37    2.42
  16  -4   0   91.80    2.43
  16  -4   0  101.12    2.60
  16  -4   0   85.82    2.50
  16  -4   0   85.36    2.40
  16  -4   0   92.98    2.37
 -16   4   0   89.81    2.38
 -16   4   0   91.49    2.55
 -16   4   0   92.00    2.25
 -16   4   0   92.90    2.27
 -16   4   0   87.64    2.32
 -16   4   0   91.79    2.47
  14  -4   0   96.44    2.69
 -14   4   0  106.92    2.49
 -14   4   0  103.47    2.49
 -14   4   0  100.38    2.67
 -14   4   0  100.53    2.53
 -14   4   0   99.42    2.51
 -14   4   0  100.02    2.85
 -14   4   0   99.13    2.49
 -14   4   0  100.88    2.73
 -14   4   0   98.81    2.59
  12  -4   0    3.57    0.28
 -12   4   0    4.25    0.16
 -12   4   0    3.97    0.22
 -12   4   0    3.64    0.23
 -12   4   0    3.95    0.34
 -12   4   0    3.96    0.19
 -12   4   0    3.31    0.42
 -12   4   0    4.00    0.14
 -12   4   0    3.88    0.18
 -12   4   0    3.52    0.39
  10  -4   0  194.84    5.08
 -10   4   0  193.47    5.31
 -10   4   0  204.00    4.95
 -10   4   0  213.23    4.97
 -10   4   0  202.17    5.12
 -10   4   0  206.07    4.98
   8  -4   0  321.44    7.78
   8  -4   0  319.13    7.85
  -8   4   0  321.13    7.95
  -8   4   0  310.81    7.88
  -8   4   0  314.83    7.79
   6  -4   0  388.86    9.81
  -6   4   0  385.29   10.10
  -6   4   0  404.65    9.76
  -6   4   0  400.14    9.77
  -6   4   0  411.53    9.74
  -6   4   0  402.06    9.84
  -4   4   0    0.21    0.14
  -4   4   0   -0.01    0.06
  -4   4   0    0.39    0.06
   2  -4   0  375.75    9.20
   2  -4   0  368.58    9.12
   2  -4   0  382.43    9.10
   2  -4   0  389.96    9.12
  -2   4   0  378.14    9.15
  -2   4   0  374.14    9.11
  -2   4   0  373.32    9.13
  -2   4   0  372.48    9.10
  -2   4   0  342.67    9.39
  -2   4   0  354.88    9.06
  -2   4   0  388.90    9.16
  -2   4   0  362.53    9.20
   0  -4   0  522.09   12.97
   0  -4   0  540.84   12.89
   0  -4   0  552.32   12.92
   0  -4   0  548.84   12.95
   0  -4   0  522.18   12.89
   0   4   0  498.54   12.99
   0   4   0  524.05   12.96
   0   4   0  498.98   12.88
   0   4   0  522.30   13.02
   0   4   0  517.97   12.91
  -2  -4   0  374.03    9.16
  -2  -4   0  349.49    9.19
  -2  -4   0  375.57    9.22
  -2  -4   0  374.51    9.16
   2   4   0  354.18    9.35
   2   4   0  376.68    9.16
   2   4   0  371.50    9.18
   2   4   0  388.65    9.19
   2   4   0  371.15    9.20
   2   4   0  378.13    9.15
  -4  -4   0    0.10    0.12
  -4  -4   0    0.36    0.10
   4   4   0    0.14    0.12
   4   4   0    0.45    0.10
  -6  -4   0  393.50    9.56
  -6  -4   0  379.10    9.73
  -6  -4   0  395.56    9.54
  -6  -4   0  382.86    9.63
  -6  -4   0  370.69    9.64
  -6  -4   0  386.37    9.80
   6   4   0  389.70    9.87
   6   4   0  387.83    9.73
   6   4   0  430.45    9.59
   6   4   0  384.43    9.69
   6   4   0  398.68    9.59
  -8  -4   0  325.71    7.87
  -8  -4   0  307.06    7.97
  -8  -4   0  328.13    7.90
  -8  -4   0  320.65    7.88
  -8  -4   0  316.57    7.92
  -8  -4   0  320.93    7.97
   8   4   0  321.31    7.97
   8   4   0  324.04    7.89
   8   4   0  342.30    7.85
   8   4   0  307.16    7.91
   8   4   0  318.79    7.93
 -10  -4   0  200.90    5.01
 -10  -4   0  200.03    5.06
 -10  -4   0  204.53    5.12
 -10  -4   0  199.29    5.02
 -10  -4   0  202.04    5.03
 -10  -4   0  205.29    5.00
  10   4   0  205.13    5.03
  10   4   0  208.03    5.13
  10   4   0  198.92    5.08
 -12  -4   0    3.55    0.20
 -12  -4   0    4.02    0.20
 -12  -4   0    3.57    0.25
 -12  -4   0    3.67    0.24
 -12  -4   0    3.81    0.20
  12   4   0    3.69    0.25
  12   4   0    3.86    0.23
  12   4   0    4.15    0.31
 -14  -4   0  101.24    2.55
 -14  -4   0   98.25    2.54
 -14  -4   0   98.76    2.52
 -14  -4   0   98.41    2.51
 -14  -4   0  100.13    2.51
 -14  -4   0   96.85    2.58
 -14  -4   0  100.92    2.69
  14   4   0  102.47    2.71
  14   4   0   93.95    2.64
 -16  -4   0   91.23    2.35
 -16  -4   0   91.36    2.37
 -16  -4   0   90.55    2.35
 -16  -4   0   90.97    2.38
 -16  -4   0   91.57    2.57
 -16  -4   0   90.49    2.38
 -16  -4   0   90.55    2.42
  16   4   0   93.17    2.60
  16   4   0   87.50    2.45
  16   4   0   91.47    2.47
  16   4   0   90.66    2.39
  16   4   0   91.48    2.39
  16   4   0   89.36    2.53
  16   4   0  101.77    2.44
 -18  -4   0   46.22    1.25
 -18  -4   0   44.74    1.32
 -18  -4   0   46.37    1.27
 -18  -4   0   44.88    1.28
 -18  -4   0   43.55    1.28
 -18  -4   0   44.74    1.25
 -18  -4   0   42.54    1.29
  18   4   0   43.31    1.37
  18   4   0   46.70    1.31
  18   4   0   45.58    1.31
  18   4   0   45.96    1.22
  18   4   0   46.25    1.30
  18   4   0   49.54    1.41
  18   4   0   44.25    1.46
  18   4   0   45.11    1.36
 -20  -4   0    2.85    0.30
 -20  -4   0    2.49    0.29
 -20  -4   0    2.64    0.35
 -20  -4   0    2.75    0.26
 -20  -4   0    2.74    0.30
 -20  -4   0    1.86    0.26
 -20  -4   0    2.04    0.23
  20   4   0    2.55    0.37
  20   4   0    2.99    0.41
  20   4   0    3.06    0.39
  20   4   0    2.40    0.28
  20   4   0    2.50    0.22
  20   4   0    2.57    0.30
  20   4   0    3.00    0.32
  20   4   0    2.57    0.33
 -22  -4   0   31.08    0.97
 -22  -4   0   31.13    0.99
 -22  -4   0   30.98    0.96
 -22  -4   0   31.29    0.96
  22   4   0   31.09    1.03
  22   4   0   31.40    1.13
  22   4   0   30.44    1.10
  22   4   0   31.95    1.23
  22   4   0   32.89    1.03
  22   4   0   32.09    0.89
  22   4   0   31.05    1.05
  22   4   0   31.56    1.08
 -24  -4   0   23.63    0.96
 -24  -4   0   23.12    0.82
 -24  -4   0   22.67    0.78
 -24  -4   0   22.30    0.78
 -24  -4   0   23.24    0.79
  24   4   0   23.99    0.91
  24   4   0   24.03    0.94
  24   4   0   23.02    0.87
  24   4   0   23.69    0.85
  24   4   0   23.07    0.97
  24   4   0   22.46    0.85
  24   4   0   25.36    1.13
 -26  -4   0   24.19    0.83
 -26  -4   0   24.92    1.02
 -26  -4   0   24.13    0.82
 -26  -4   0   24.02    0.80
 -26  -4   0   24.38    0.86
  26   4   0   24.22    1.20
  26   4   0   24.74    0.88
  26   4   0   24.70    0.97
  26   4   0   25.26    0.90
  26   4   0   25.68    0.93
  26   4   0   24.23    0.89
  26   4   0   24.16    1.01
 -28  -4   0    0.53    0.20
 -28  -4   0    0.64    0.22
 -28  -4   0    0.13    0.27
 -28  -4   0    0.53    0.20
  28   4   0    0.15    0.25
  28   4   0    0.95    0.52
  28   4   0    0.74    0.25
  28   4   0    0.51    0.24
  28   4   0    0.23    0.25
 -30  -4   0   12.20    0.80
 -30  -4   0   12.23    0.57
 -30  -4   0   12.80    0.51
 -30  -4   0   12.79    0.52
 -30  -4   0   12.10    0.54
  30   4   0   12.20    0.54
  30   4   0   12.33    0.64
  30   4   0   12.73    0.56
  30   4   0   13.03    0.59
 -32  -4   0    5.99    0.34
 -32  -4   0    5.44    0.64
 -32  -4   0    5.72    0.37
  32   4   0    5.81    0.33
  32   4   0    5.68    0.41
  32   4   0    5.29    0.37
  32   4   0    5.51    0.35
  34   4   0    6.72    0.32
  34   4   0    6.35    0.34
  34   4   0    6.14    0.38
  33  -5   0    0.14    0.15
  33  -5   0    0.40    0.16
  33  -5   0    0.20    0.21
  31  -5   0   -0.05    0.23
  31  -5   0    0.27    0.24
  31  -5   0    0.14    0.19
  31  -5   0    0.02    0.20
  31  -5   0    0.01    0.19
  29  -5   0    0.44    0.23
  29  -5   0    0.28    0.24
  29  -5   0   -0.13    0.20
  29  -5   0    0.48    0.24
  29  -5   0   -0.01    0.19
 -29   5   0   -0.29    0.22
 -29   5   0    0.08    0.27
  27  -5   0    1.12    0.60
  27  -5   0    0.32    0.22
  27  -5   0    0.44    0.27
  27  -5   0   -0.05    0.23
  27  -5   0    0.18    0.22
  27  -5   0    0.40    0.27
 -27   5   0   -0.01    0.20
 -27   5   0    0.36    0.38
 -27   5   0    0.04    0.19
  25  -5   0    0.26    0.26
  25  -5   0   -0.12    0.24
  25  -5   0    0.07    0.22
  25  -5   0   -0.09    0.22
  25  -5   0    1.18    0.47
  25  -5   0    0.26    0.26
 -25   5   0    0.23    0.20
 -25   5   0    0.40    0.38
 -25   5   0   -0.08    0.30
 -25   5   0    0.01    0.17
 -25   5   0   -0.04    0.16
  23  -5   0   -0.04    0.24
  23  -5   0   -0.02    0.23
  23  -5   0    0.01    0.20
  23  -5   0    0.31    0.23
  23  -5   0    0.31    0.38
  23  -5   0    0.10    0.24
 -23   5   0    0.36    0.20
 -23   5   0    0.06    0.15
 -23   5   0    0.22    0.17
 -23   5   0    0.32    0.25
 -23   5   0    0.07    0.27
  21  -5   0    0.53    0.34
  21  -5   0    0.16    0.29
  21  -5   0    0.26    0.25
  21  -5   0    0.10    0.22
  21  -5   0    0.35    0.24
  21  -5   0    0.23    0.20
  21  -5   0    0.65    0.25
 -21   5   0    0.03    0.12
 -21   5   0    0.00    0.22
 -21   5   0    0.35    0.14
 -21   5   0    0.31    0.13
  19  -5   0    0.62    0.23
  19  -5   0    0.10    0.27
  19  -5   0    0.43    0.19
  19  -5   0    0.06    0.22
  19  -5   0    0.69    0.25
  19  -5   0    1.23    0.30
  19  -5   0    0.47    0.22
  19  -5   0    0.52    0.29
 -19   5   0    0.30    0.18
 -19   5   0    0.00    0.11
 -19   5   0    0.33    0.13
 -19   5   0    0.25    0.11
  17  -5   0    0.30    0.17
  17  -5   0    0.56    0.22
  17  -5   0    0.45    0.24
  17  -5   0    0.12    0.23
  17  -5   0    0.25    0.24
  17  -5   0    0.33    0.41
  17  -5   0    0.60    0.23
 -17   5   0    0.16    0.34
 -17   5   0    0.24    0.09
 -17   5   0    0.10    0.10
 -17   5   0    0.24    0.15
 -17   5   0    0.13    0.08
 -17   5   0    0.61    0.34
  15  -5   0    0.10    0.20
  15  -5   0    0.10    0.16
  15  -5   0    0.43    0.20
 -15   5   0    0.40    0.24
 -15   5   0   -0.05    0.22
 -15   5   0    0.27    0.07
 -15   5   0    0.25    0.15
 -15   5   0    0.33    0.08
 -15   5   0    0.31    0.21
  13  -5   0    0.15    0.17
 -13   5   0    0.07    0.05
 -13   5   0    0.00    0.14
 -13   5   0    0.06    0.14
 -13   5   0    0.15    0.06
 -13   5   0    0.09    0.10
 -13   5   0    0.23    0.17
 -13   5   0    0.15    0.16
  11  -5   0    0.25    0.15
 -11   5   0    0.70    0.06
 -11   5   0    0.51    0.15
 -11   5   0    0.51    0.10
 -11   5   0    0.51    0.07
 -11   5   0    0.57    0.11
 -11   5   0    0.46    0.09
 -11   5   0    0.14    0.12
 -11   5   0    0.45    0.15
   9  -5   0    0.46    0.09
   9  -5   0    0.30    0.14
  -9   5   0    0.19    0.10
  -9   5   0    0.41    0.08
  -9   5   0    0.44    0.08
  -9   5   0    0.34    0.12
   7  -5   0    0.16    0.11
   7  -5   0    0.08    0.07
  -7   5   0    0.17    0.03
  -7   5   0    0.28    0.06
  -7   5   0    0.15    0.06
  -7   5   0    0.25    0.10
   5  -5   0    0.01    0.09
   5  -5   0    0.18    0.10
  -5   5   0    0.08    0.04
  -5   5   0    0.17    0.05
  -5   5   0    0.07    0.09
  -5   5   0    0.15    0.04
  -5   5   0    0.08    0.06
  -5   5   0    0.09    0.04
   3  -5   0    0.17    0.04
   3  -5   0    0.28    0.04
   3  -5   0    0.19    0.03
   3  -5   0    0.15    0.03
   3  -5   0    0.13    0.04
   3  -5   0    0.19    0.07
  -3   5   0    0.16    0.04
  -3   5   0    0.14    0.07
   1  -5   0    0.30    0.08
   1  -5   0    0.16    0.04
   1  -5   0    0.12    0.04
  -1   5   0    0.19    0.05
  -1   5   0    0.15    0.04
  -1   5   0    0.06    0.05
  -1   5   0    0.11    0.06
  -1   5   0    0.18    0.03
  -1   5   0    0.17    0.05
  -1  -5   0    0.26    0.05
  -1  -5   0    0.49    0.06
  -1  -5   0    0.32    0.04
   1   5   0    0.15    0.05
  -3  -5   0    0.35    0.06
  -3  -5   0    0.21    0.06
  -3  -5   0    0.16    0.05
   3   5   0    0.11    0.05
   3   5   0    0.18    0.05
   3   5   0    0.06    0.05
   3   5   0    0.15    0.07
   3   5   0    0.23    0.05
  -5  -5   0    0.16    0.05
  -5  -5   0    0.13    0.06
  -5  -5   0    0.09    0.05
  -5  -5   0    0.24    0.06
   5   5   0    0.05    0.05
   5   5   0    0.05    0.06
   5   5   0    0.09    0.07
   5   5   0    0.07    0.07
   5   5   0    0.05    0.05
   5   5   0    0.21    0.06
   5   5   0    0.13    0.05
  -7  -5   0    0.27    0.08
  -7  -5   0    0.27    0.06
  -7  -5   0    0.28    0.08
  -7  -5   0    0.37    0.07
  -7  -5   0    0.27    0.09
  -7  -5   0    0.30    0.07
   7   5   0    0.29    0.07
   7   5   0    0.12    0.08
   7   5   0    0.40    0.08
   7   5   0    0.20    0.07
   7   5   0    0.20    0.07
  -9  -5   0    0.17    0.07
  -9  -5   0    0.25    0.10
  -9  -5   0    0.23    0.08
  -9  -5   0    0.27    0.10
   9   5   0    0.20    0.08
   9   5   0    0.37    0.12
   9   5   0    0.33    0.09
   9   5   0    0.36    0.10
   9   5   0    0.24    0.08
 -11  -5   0    0.49    0.09
 -11  -5   0    0.52    0.13
 -11  -5   0    0.26    0.09
 -11  -5   0    0.58    0.09
 -11  -5   0    0.36    0.10
 -11  -5   0    0.54    0.15
  11   5   0    0.28    0.10
  11   5   0    0.67    0.12
  11   5   0    0.46    0.14
 -13  -5   0    0.14    0.08
 -13  -5   0    0.06    0.16
 -13  -5   0    0.33    0.13
 -13  -5   0    0.47    0.13
 -13  -5   0    0.18    0.09
 -13  -5   0    0.33    0.15
 -13  -5   0    0.30    0.09
  13   5   0    0.47    0.20
  13   5   0    0.11    0.10
  13   5   0    0.37    0.12
 -15  -5   0    0.40    0.23
 -15  -5   0    0.09    0.15
 -15  -5   0    0.23    0.16
 -15  -5   0    0.20    0.11
 -15  -5   0    0.29    0.11
 -15  -5   0    0.17    0.09
 -15  -5   0    0.37    0.15
  15   5   0    0.50    0.25
  15   5   0    0.01    0.20
  15   5   0    0.98    0.25
  15   5   0    0.44    0.17
  15   5   0    0.14    0.17
 -17  -5   0    0.22    0.11
 -17  -5   0    0.68    0.21
 -17  -5   0    0.72    0.19
 -17  -5   0    0.51    0.20
 -17  -5   0    0.20    0.13
 -17  -5   0   -0.01    0.30
 -17  -5   0    0.25    0.11
  17   5   0    0.48    0.18
  17   5   0    0.21    0.22
  17   5   0    0.36    0.19
  17   5   0    0.26    0.17
  17   5   0    0.08    0.27
  17   5   0    0.54    0.22
  17   5   0    0.38    0.22
  17   5   0    0.09    0.14
 -19  -5   0    0.15    0.20
 -19  -5   0    0.20    0.17
 -19  -5   0    0.31    0.15
 -19  -5   0    0.38    0.22
 -19  -5   0    0.25    0.13
 -19  -5   0    0.22    0.21
 -19  -5   0    0.23    0.14
  19   5   0    0.20    0.19
  19   5   0    0.31    0.15
  19   5   0    0.45    0.26
  19   5   0    0.40    0.19
  19   5   0    0.01    0.29
  19   5   0    0.23    0.25
  19   5   0    0.32    0.22
  19   5   0    0.11    0.21
 -21  -5   0    0.14    0.25
 -21  -5   0    0.08    0.15
 -21  -5   0    0.06    0.14
 -21  -5   0    0.03    0.26
 -21  -5   0    0.13    0.22
 -21  -5   0    0.13    0.18
 -21  -5   0    0.13    0.15
  21   5   0    0.08    0.20
  21   5   0    0.41    0.28
  21   5   0   -0.05    0.21
  21   5   0    0.12    0.22
  21   5   0    0.09    0.29
  21   5   0    0.05    0.25
  21   5   0    0.04    0.19
 -23  -5   0    0.04    0.19
 -23  -5   0    0.67    0.34
 -23  -5   0    0.12    0.17
 -23  -5   0   -0.04    0.20
 -23  -5   0    0.35    0.26
  23   5   0    0.39    0.29
  23   5   0    0.15    0.21
  23   5   0    0.10    0.23
  23   5   0    0.21    0.16
  23   5   0    0.18    0.25
  23   5   0    0.52    0.27
  23   5   0   -0.40    0.30
  23   5   0    0.15    0.21
 -25  -5   0    0.45    0.20
 -25  -5   0    0.51    0.31
 -25  -5   0   -0.13    0.19
 -25  -5   0    0.09    0.16
 -25  -5   0    0.37    0.23
 -25  -5   0    0.58    0.29
  25   5   0   -0.23    0.22
  25   5   0    0.39    0.23
  25   5   0    0.43    0.50
  25   5   0   -0.13    0.27
  25   5   0    0.16    0.27
  25   5   0   -0.07    0.23
  25   5   0    0.84    0.30
 -27  -5   0    0.06    0.27
 -27  -5   0    0.10    0.22
 -27  -5   0   -0.19    0.19
 -27  -5   0    0.23    0.19
 -27  -5   0    0.28    0.27
 -27  -5   0   -0.24    0.37
  27   5   0    0.39    0.27
  27   5   0    0.04    0.24
  27   5   0    0.43    0.48
  27   5   0    0.17    0.25
  27   5   0    0.40    0.25
  27   5   0    0.20    0.22
 -29  -5   0    0.15    0.19
 -29  -5   0    0.02    0.23
 -29  -5   0    0.20    0.23
 -29  -5   0   -0.11    0.32
 -29  -5   0   -0.08    0.18
  29   5   0   -0.09    0.23
  29   5   0    0.20    0.22
  29   5   0   -0.09    0.19
  29   5   0   -0.07    0.19
 -31  -5   0   -0.29    0.19
 -31  -5   0    0.55    0.19
 -31  -5   0   -0.30    0.21
  31   5   0    0.10    0.20
  31   5   0    0.43    0.20
  31   5   0    0.34    0.18
  31   5   0   -0.03    0.21
 -33  -5   0    0.53    0.22
 -33  -5   0    0.31    0.18
  33   5   0   -0.01    0.17
  33   5   0    0.13    0.14
  33   5   0    0.21    0.16
  33   5   0    0.26    0.17
  34  -6   0   -0.05    0.14
  34  -6   0    0.13    0.16
  32  -6   0    0.37    0.18
  32  -6   0    0.44    0.23
  32  -6   0    0.53    0.18
  30  -6   0    0.08    0.20
  30  -6   0   -0.07    0.21
  30  -6   0    0.17    0.20
  30  -6   0   -0.45    0.19
 -30   6   0    0.42    0.28
  28  -6   0   11.62    0.58
  28  -6   0   13.05    0.56
  28  -6   0   11.98    0.74
  28  -6   0   11.92    0.65
  28  -6   0   10.72    0.58
 -28   6   0   12.83    0.54
 -28   6   0   12.58    0.52
  26  -6   0    1.00    0.55
  26  -6   0    0.48    0.24
  26  -6   0   -0.07    0.22
  26  -6   0    0.41    0.27
  26  -6   0    0.00    0.27
  26  -6   0   -0.22    0.23
 -26   6   0    0.23    0.26
 -26   6   0    0.15    0.21
 -26   6   0   -0.02    0.19
  24  -6   0    0.65    0.27
  24  -6   0    0.59    0.23
  24  -6   0    1.14    0.27
  24  -6   0    0.10    0.25
  24  -6   0    0.95    0.64
  24  -6   0    0.79    0.23
 -24   6   0    0.41    0.30
 -24   6   0    0.39    0.17
 -24   6   0    0.35    0.17
 -24   6   0    0.69    0.36
 -24   6   0    1.01    0.22
  22  -6   0    1.25    0.29
  22  -6   0    0.81    0.35
  22  -6   0    0.30    0.24
  22  -6   0    0.51    0.23
  22  -6   0    0.93    0.26
  22  -6   0    0.08    0.19
 -22   6   0    0.47    0.18
 -22   6   0    0.11    0.24
 -22   6   0    0.53    0.17
 -22   6   0    0.49    0.15
 -22   6   0    0.27    0.25
  20  -6   0   30.72    0.97
  20  -6   0   28.41    1.00
  20  -6   0   29.34    1.09
  20  -6   0   30.47    0.94
  20  -6   0   29.88    1.08
  20  -6   0   27.71    0.95
  20  -6   0   30.17    1.11
 -20   6   0   29.64    0.82
 -20   6   0   29.76    0.97
 -20   6   0   29.58    0.86
 -20   6   0   28.75    0.97
 -20   6   0   28.85    0.83
  18  -6   0    1.72    0.33
  18  -6   0    1.12    0.26
  18  -6   0    1.70    0.30
  18  -6   0    1.58    0.28
  18  -6   0    1.49    0.23
  18  -6   0    1.56    0.28
  18  -6   0    1.41    0.26
  18  -6   0    1.33    0.28
 -18   6   0    1.66    0.22
 -18   6   0    1.30    0.15
 -18   6   0    1.72    0.17
 -18   6   0    1.73    0.17
  16  -6   0    0.46    0.21
  16  -6   0    0.23    0.20
  16  -6   0    0.42    0.25
  16  -6   0    0.05    0.22
  16  -6   0    0.17    0.17
 -16   6   0    0.15    0.29
 -16   6   0    0.27    0.08
 -16   6   0    0.43    0.28
 -16   6   0    0.40    0.09
 -16   6   0   -0.01    0.09
  14  -6   0    1.09    0.24
 -14   6   0    0.76    0.15
 -14   6   0    0.98    0.13
 -14   6   0    1.51    0.21
 -14   6   0    0.93    0.25
 -14   6   0    0.87    0.23
 -14   6   0    0.74    0.10
 -14   6   0    0.82    0.10
 -14   6   0    1.05    0.23
  12  -6   0  116.40    3.03
 -12   6   0  111.02    3.06
 -12   6   0  117.87    2.84
 -12   6   0  117.68    2.92
 -12   6   0  115.58    2.92
 -12   6   0  114.27    3.18
 -12   6   0  115.18    2.86
  10  -6   0    0.19    0.14
 -10   6   0    0.25    0.04
 -10   6   0   -0.01    0.11
 -10   6   0    0.15    0.08
 -10   6   0    0.33    0.08
 -10   6   0    0.19    0.13
 -10   6   0    0.05    0.12
 -10   6   0    0.45    0.08
   8  -6   0    0.11    0.12
   8  -6   0    0.44    0.10
  -8   6   0    0.19    0.11
  -8   6   0    0.12    0.05
  -8   6   0    0.13    0.07
  -8   6   0    0.24    0.08
   6  -6   0    1.32    0.12
   6  -6   0    1.27    0.17
   6  -6   0    1.02    0.15
  -6   6   0    1.18    0.07
  -6   6   0    0.97    0.16
  -6   6   0    1.20    0.09
  -6   6   0    1.21    0.09
  -6   6   0    1.06    0.10
   4  -6   0  411.02    9.69
   4  -6   0  386.30    9.68
   4  -6   0  375.51    9.77
   4  -6   0  407.71    9.75
   4  -6   0  401.67    9.68
  -4   6   0  380.43    9.78
  -4   6   0  397.67    9.71
  -4   6   0  407.46    9.68
  -4   6   0  399.32    9.72
  -4   6   0  401.15    9.72
  -4   6   0  384.50   10.06
   2  -6   0   25.08    0.64
   2  -6   0   25.01    0.62
   2  -6   0   22.54    0.73
   2  -6   0   25.01    0.63
  -2   6   0   25.33    0.64
  -2   6   0   23.34    0.61
  -2   6   0   24.83    0.66
  -2   6   0   23.53    0.63
  -2   6   0   23.82    0.63
  -2   6   0   25.16    0.65
  -2   6   0   24.47    0.69
   0  -6   0   -0.07    0.05
   0  -6   0   -0.12    0.04
   0  -6   0    0.17    0.09
   0  -6   0    0.01    0.05
   0   6   0   -0.07    0.05
   0   6   0    0.02    0.07
   0   6   0   -0.02    0.06
  -2  -6   0   25.92    0.65
  -2  -6   0   24.49    0.65
  -2  -6   0   23.76    0.66
  -2  -6   0   23.04    0.66
   2   6   0   23.69    0.67
   2   6   0   23.81    0.65
   2   6   0   23.87    0.66
   2   6   0   23.75    0.65
   2   6   0   24.18    0.71
   2   6   0   25.04    0.63
  -4  -6   0  377.12    9.55
  -4  -6   0  379.92    9.43
  -4  -6   0  362.67    9.62
  -4  -6   0  391.55    9.42
  -4  -6   0  392.63    9.44
   4   6   0  373.22    9.49
   4   6   0  391.86    9.49
   4   6   0  380.33    9.74
   4   6   0  391.16    9.49
   4   6   0  406.51    9.42
   4   6   0  398.52    9.60
   4   6   0  380.56    9.53
  -6  -6   0    1.42    0.12
  -6  -6   0    1.14    0.12
  -6  -6   0    0.98    0.10
  -6  -6   0    0.77    0.11
   6   6   0    1.24    0.11
   6   6   0    0.93    0.11
   6   6   0    1.00    0.11
   6   6   0    0.97    0.11
   6   6   0    1.05    0.12
   6   6   0    1.11    0.14
  -8  -6   0    0.00    0.08
  -8  -6   0    0.18    0.07
  -8  -6   0    0.06    0.08
  -8  -6   0    0.11    0.06
  -8  -6   0    0.44    0.13
   8   6   0    0.16    0.08
   8   6   0    0.08    0.08
   8   6   0    0.14    0.09
   8   6   0    0.46    0.12
   8   6   0    0.00    0.08
 -10  -6   0    0.05    0.07
 -10  -6   0   -0.04    0.10
 -10  -6   0    0.27    0.11
 -10  -6   0    0.22    0.07
 -10  -6   0    0.05    0.09
  10   6   0    0.12    0.09
  10   6   0    0.09    0.11
  10   6   0    0.01    0.08
  10   6   0    0.22    0.09
  10   6   0   -0.04    0.13
 -12  -6   0  111.33    2.86
 -12  -6   0  112.39    2.87
 -12  -6   0  114.36    2.91
 -12  -6   0  114.08    2.90
 -12  -6   0  112.23    2.88
 -12  -6   0  108.44    2.94
 -12  -6   0  115.85    3.02
  12   6   0  112.74    2.90
  12   6   0  112.44    2.96
  12   6   0  119.24    3.03
 -14  -6   0    1.00    0.23
 -14  -6   0    0.84    0.14
 -14  -6   0    0.74    0.18
 -14  -6   0    1.03    0.14
 -14  -6   0    0.81    0.15
 -14  -6   0    0.84    0.17
 -14  -6   0    0.91    0.17
  14   6   0    1.17    0.26
  14   6   0    0.72    0.15
 -16  -6   0    0.09    0.16
 -16  -6   0    0.46    0.16
 -16  -6   0    0.10    0.12
 -16  -6   0   -0.01    0.09
 -16  -6   0    0.16    0.18
 -16  -6   0    0.04    0.11
 -16  -6   0   -0.09    0.27
  16   6   0    0.17    0.18
  16   6   0    0.47    0.21
  16   6   0    0.51    0.21
  16   6   0   -0.11    0.20
  16   6   0    0.71    0.19
  16   6   0   -0.10    0.24
  16   6   0    0.26    0.19
  16   6   0    0.26    0.36
  16   6   0    0.17    0.14
 -18  -6   0    1.83    0.26
 -18  -6   0    1.35    0.21
 -18  -6   0    1.39    0.20
 -18  -6   0    1.30    0.18
 -18  -6   0    1.60    0.24
 -18  -6   0    1.48    0.21
 -18  -6   0    1.46    0.27
  18   6   0    1.72    0.19
  18   6   0    1.36    0.31
  18   6   0    1.75    0.24
  18   6   0    1.47    0.23
  18   6   0    1.32    0.27
  18   6   0    1.56    0.25
  18   6   0    2.16    0.37
  18   6   0    1.53    0.27
 -20  -6   0   28.90    1.19
 -20  -6   0   28.35    0.92
 -20  -6   0   29.21    0.94
 -20  -6   0   28.34    0.94
 -20  -6   0   29.09    0.92
 -20  -6   0   28.87    0.90
 -20  -6   0   28.39    0.90
 -20  -6   0   30.11    0.99
  20   6   0   30.18    1.15
  20   6   0   29.27    1.12
  20   6   0   28.34    1.08
  20   6   0   30.38    0.86
  20   6   0   29.56    0.96
  20   6   0   28.28    1.03
  20   6   0   28.45    1.10
  20   6   0   29.41    1.35
 -22  -6   0    0.85    0.46
 -22  -6   0    0.49    0.20
 -22  -6   0    0.74    0.39
 -22  -6   0    0.08    0.19
 -22  -6   0    0.59    0.28
 -22  -6   0    0.18    0.18
 -22  -6   0    0.69    0.42
 -22  -6   0    0.35    0.20
 -22  -6   0    0.63    0.27
  22   6   0    0.41    0.27
  22   6   0    0.33    0.25
  22   6   0    0.16    0.28
  22   6   0    0.72    0.24
  22   6   0    0.38    0.22
  22   6   0    0.22    0.21
  22   6   0   -0.31    0.27
  22   6   0    0.37    0.15
 -24  -6   0    0.72    0.31
 -24  -6   0    0.71    0.23
 -24  -6   0    0.39    0.20
 -24  -6   0    0.98    0.22
 -24  -6   0    0.72    0.23
 -24  -6   0    1.10    0.30
  24   6   0    0.68    0.26
  24   6   0    0.67    0.29
  24   6   0    0.34    0.64
  24   6   0    0.79    0.30
  24   6   0    0.40    0.17
  24   6   0    0.54    0.22
  24   6   0    1.13    0.31
  24   6   0    0.34    0.24
 -26  -6   0    0.14    0.20
 -26  -6   0    0.26    0.27
 -26  -6   0    0.28    0.20
 -26  -6   0    0.28    0.19
 -26  -6   0    0.23    0.25
 -26  -6   0    0.20    0.34
  26   6   0    0.00    0.25
  26   6   0   -0.03    0.22
  26   6   0    0.10    0.23
  26   6   0   -0.01    0.25
  26   6   0    0.00    0.47
  26   6   0   -0.17    0.22
 -28  -6   0   12.34    0.57
 -28  -6   0   12.25    0.55
 -28  -6   0   12.05    0.54
 -28  -6   0   12.52    0.52
  28   6   0   12.06    0.56
  28   6   0   13.21    0.65
  28   6   0   12.01    0.57
  28   6   0   11.75    0.64
  28   6   0   13.91    1.04
  28   6   0   12.25    0.72
 -30  -6   0   -0.19    0.23
 -30  -6   0    0.03    0.19
 -30  -6   0    0.10    0.18
  30   6   0    0.08    0.19
  30   6   0    0.11    0.23
  30   6   0    0.07    0.20
  30   6   0    0.22    0.22
 -32  -6   0    0.36    0.23
 -32  -6   0    0.37    0.18
 -32  -6   0    0.41    0.22
  32   6   0    0.25    0.20
  32   6   0    0.23    0.18
  32   6   0    0.33    0.18
  32   6   0    0.18    0.16
 -34  -6   0    0.08    0.21
  34   6   0    0.24    0.16
  34   6   0   -0.06    0.17
  34   6   0    0.18    0.13
  33  -7   0    0.48    0.38
  33  -7   0    0.29    0.16
  33  -7   0    0.27    0.15
  31  -7   0    0.31    0.19
  31  -7   0   -0.02    0.18
  31  -7   0   -0.39    0.19
  31  -7   0   -0.12    0.22
  29  -7   0    0.18    0.20
  29  -7   0    0.35    0.23
  29  -7   0   -0.13    0.23
  29  -7   0   -0.12    0.19
 -29   7   0    0.00    0.25
  27  -7   0    0.43    0.22
  27  -7   0    0.38    0.24
  27  -7   0    0.42    0.26
  27  -7   0    0.46    0.27
 -27   7   0    0.29    0.23
 -27   7   0    0.28    0.22
  25  -7   0    0.27    0.22
  25  -7   0    0.28    0.27
  25  -7   0    0.50    0.24
  25  -7   0    0.48    0.26
  25  -7   0    0.16    0.28
  25  -7   0    0.84    0.52
 -25   7   0   -0.12    0.18
 -25   7   0    0.19    0.24
 -25   7   0    0.52    0.19
 -25   7   0    0.50    0.36
  23  -7   0    0.22    0.27
  23  -7   0    0.27    0.21
  23  -7   0    0.18    0.24
  23  -7   0    0.79    0.43
  23  -7   0    0.14    0.28
  23  -7   0    0.74    0.28
  23  -7   0    0.17    0.22
 -23   7   0    0.33    0.17
 -23   7   0    0.02    0.32
 -23   7   0    0.28    0.35
 -23   7   0    0.11    0.15
  21  -7   0    0.71    0.33
  21  -7   0    0.51    0.34
  21  -7   0    0.31    0.24
  21  -7   0   -0.17    0.21
  21  -7   0    0.26    0.21
  21  -7   0    0.05    0.29
  21  -7   0    0.37    0.20
 -21   7   0    0.01    0.14
 -21   7   0    0.25    0.14
 -21   7   0    0.21    0.24
 -21   7   0    0.10    0.13
 -21   7   0   -0.12    0.22
  19  -7   0    0.36    0.23
  19  -7   0    0.40    0.19
  19  -7   0    0.44    0.29
  19  -7   0    0.26    0.23
  19  -7   0    0.48    0.26
  19  -7   0    0.52    0.26
  19  -7   0    0.43    0.23
  19  -7   0    0.58    0.21
 -19   7   0    0.16    0.33
 -19   7   0    0.56    0.13
 -19   7   0    0.26    0.12
 -19   7   0    0.36    0.11
 -19   7   0    0.63    0.20
  17  -7   0    0.64    0.20
  17  -7   0    0.27    0.23
  17  -7   0    0.88    0.24
  17  -7   0    0.93    0.30
  17  -7   0    0.66    0.26
  17  -7   0    0.37    0.25
  17  -7   0    0.07    0.22
  17  -7   0    0.53    0.22
 -17   7   0    0.48    0.11
 -17   7   0    0.38    0.11
 -17   7   0    0.39    0.10
 -17   7   0    0.51    0.17
 -17   7   0    0.50    0.17
  15  -7   0   -0.15    0.23
  15  -7   0    0.03    0.15
  15  -7   0    0.05    0.20
  15  -7   0    0.21    0.23
  15  -7   0    0.38    0.24
 -15   7   0    0.32    0.14
 -15   7   0    0.23    0.26
 -15   7   0    0.38    0.27
 -15   7   0    0.15    0.13
 -15   7   0    0.15    0.09
  13  -7   0    0.33    0.21
 -13   7   0    0.10    0.08
 -13   7   0    0.19    0.18
 -13   7   0    0.19    0.08
 -13   7   0    0.11    0.06
 -13   7   0    0.46    0.19
 -13   7   0    0.23    0.12
 -13   7   0   -0.07    0.21
  11  -7   0    0.46    0.19
 -11   7   0    0.80    0.10
 -11   7   0    0.53    0.17
 -11   7   0    1.20    0.23
 -11   7   0    0.83    0.08
 -11   7   0    0.51    0.17
   9  -7   0    0.35    0.15
  -9   7   0    0.85    0.17
  -9   7   0    0.40    0.13
  -9   7   0    0.67    0.14
  -9   7   0    1.01    0.13
  -9   7   0    0.70    0.09
  -9   7   0    0.30    0.11
  -9   7   0    0.66    0.07
   7  -7   0    0.18    0.11
   7  -7   0    0.27    0.11
   7  -7   0    0.19    0.08
  -7   7   0    0.19    0.09
  -7   7   0    0.07    0.05
  -7   7   0    0.08    0.06
  -7   7   0    0.21    0.05
  -7   7   0    0.10    0.06
  -7   7   0    0.17    0.11
   5  -7   0    0.49    0.12
   5  -7   0    0.16    0.05
   5  -7   0    0.05    0.07
   5  -7   0    0.30    0.08
  -5   7   0    0.33    0.06
  -5   7   0    0.37    0.06
  -5   7   0    0.14    0.08
  -5   7   0    0.16    0.09
  -5   7   0    0.20    0.06
  -5   7   0    0.35    0.06
   3  -7   0    0.34    0.05
   3  -7   0    0.57    0.07
   3  -7   0    0.36    0.08
  -3   7   0    0.19    0.06
  -3   7   0    0.22    0.06
  -3   7   0    0.21    0.08
  -3   7   0    0.29    0.05
  -3   7   0    0.38    0.09
  -3   7   0    0.34    0.08
  -3   7   0    0.35    0.06
  -3   7   0    0.39    0.06
   1  -7   0    0.31    0.05
   1  -7   0    0.37    0.10
   1  -7   0    0.27    0.05
   1  -7   0    0.43    0.06
   1  -7   0    0.40    0.08
   1  -7   0    0.21    0.06
  -1   7   0    0.29    0.06
  -1   7   0    0.28    0.05
  -1   7   0    0.52    0.10
  -1  -7   0    0.30    0.07
  -1  -7   0    0.22    0.05
   1   7   0    0.27    0.06
   1   7   0    0.46    0.06
   1   7   0    0.46    0.08
   1   7   0    0.36    0.07
  -3  -7   0    0.25    0.06
  -3  -7   0    0.27    0.06
  -3  -7   0    0.25    0.07
  -3  -7   0    0.35    0.07
  -3  -7   0    0.28    0.08
   3   7   0    0.41    0.07
   3   7   0    0.36    0.07
   3   7   0    0.47    0.10
   3   7   0    0.45    0.08
   3   7   0    0.40    0.07
  -5  -7   0    0.07    0.07
  -5  -7   0    0.32    0.08
  -5  -7   0    0.24    0.07
  -5  -7   0    0.16    0.06
   5   7   0    0.41    0.08
   5   7   0    0.22    0.06
   5   7   0    0.11    0.06
   5   7   0    0.21    0.07
   5   7   0    0.38    0.09
   5   7   0    0.18    0.08
  -7  -7   0    0.02    0.08
  -7  -7   0    0.12    0.07
  -7  -7   0    0.00    0.06
  -7  -7   0    0.15    0.10
  -7  -7   0    0.02    0.06
   7   7   0    0.00    0.07
   7   7   0   -0.08    0.07
   7   7   0    0.02    0.06
   7   7   0    0.15    0.09
   7   7   0    0.07    0.08
   7   7   0    0.03    0.07
  -9  -7   0    0.61    0.12
  -9  -7   0    0.68    0.16
  -9  -7   0    0.55    0.10
  -9  -7   0    0.59    0.09
  -9  -7   0    0.52    0.11
   9   7   0    0.43    0.10
   9   7   0    0.29    0.11
   9   7   0    0.40    0.22
   9   7   0    0.43    0.10
 -11  -7   0    0.59    0.10
 -11  -7   0    0.45    0.10
 -11  -7   0    0.82    0.14
 -11  -7   0    0.54    0.13
 -11  -7   0    0.58    0.15
 -11  -7   0    0.54    0.13
  11   7   0    0.68    0.13
  11   7   0    0.65    0.16
  11   7   0    0.50    0.12
  11   7   0    0.60    0.12
 -13  -7   0    0.14    0.13
 -13  -7   0    0.13    0.14
 -13  -7   0    0.13    0.11
 -13  -7   0   -0.10    0.08
 -13  -7   0    0.04    0.14
 -13  -7   0    0.05    0.11
  13   7   0    0.12    0.12
  13   7   0    0.02    0.12
  13   7   0    0.72    0.22
 -15  -7   0    0.00    0.10
 -15  -7   0    0.23    0.15
 -15  -7   0    0.13    0.12
 -15  -7   0    0.21    0.17
 -15  -7   0    0.32    0.18
 -15  -7   0    0.41    0.26
 -15  -7   0    0.56    0.14
  15   7   0    0.37    0.20
  15   7   0    0.36    0.18
  15   7   0   -0.02    0.22
  15   7   0    0.11    0.14
  15   7   0    0.81    0.23
  15   7   0    0.22    0.28
  15   7   0   -0.20    0.24
  15   7   0    0.41    0.15
  15   7   0   -0.13    0.20
 -17  -7   0    0.57    0.16
 -17  -7   0    0.78    0.29
 -17  -7   0    0.47    0.22
 -17  -7   0    0.66    0.15
 -17  -7   0    0.45    0.17
 -17  -7   0    0.70    0.20
  17   7   0    0.74    0.15
  17   7   0    0.09    0.18
  17   7   0    0.51    0.20
  17   7   0    0.57    0.23
  17   7   0    0.29    0.23
  17   7   0    0.26    0.22
  17   7   0    0.31    0.26
  17   7   0    0.58    0.21
 -19  -7   0    0.11    0.13
 -19  -7   0    0.18    0.31
 -19  -7   0    0.53    0.22
 -19  -7   0    0.93    0.26
 -19  -7   0    0.31    0.17
 -19  -7   0    0.65    0.29
 -19  -7   0    0.29    0.16
 -19  -7   0    0.62    0.20
  19   7   0    0.64    0.27
  19   7   0    0.17    0.21
  19   7   0    0.46    0.22
  19   7   0    0.60    0.28
  19   7   0    0.47    0.15
  19   7   0    0.47    0.24
  19   7   0    0.59    0.22
  19   7   0    0.70    0.20
 -21  -7   0    0.46    0.24
 -21  -7   0    0.18    0.33
 -21  -7   0   -0.09    0.16
 -21  -7   0   -0.08    0.22
 -21  -7   0    0.70    0.32
 -21  -7   0    0.45    0.18
 -21  -7   0   -0.06    0.29
 -21  -7   0   -0.05    0.18
 -21  -7   0    0.25    0.18
  21   7   0    0.34    0.21
  21   7   0    0.16    0.24
  21   7   0   -0.04    0.21
  21   7   0    0.15    0.14
  21   7   0   -0.46    0.26
  21   7   0    0.08    0.25
  21   7   0    0.40    0.21
  21   7   0    0.55    0.29
 -23  -7   0    0.21    0.19
 -23  -7   0    0.02    0.29
 -23  -7   0    0.36    0.29
 -23  -7   0    0.41    0.36
 -23  -7   0    0.00    0.20
 -23  -7   0    0.19    0.28
 -23  -7   0    0.14    0.18
 -23  -7   0    0.32    0.22
  23   7   0   -0.10    0.27
  23   7   0    0.21    0.21
  23   7   0    0.35    0.22
  23   7   0   -0.32    0.32
  23   7   0    0.18    0.28
  23   7   0    0.03    0.27
  23   7   0    0.13    0.14
  23   7   0    0.06    0.23
  23   7   0   -0.06    0.19
 -25  -7   0    0.67    0.35
 -25  -7   0    0.70    0.27
 -25  -7   0    0.13    0.24
 -25  -7   0   -0.35    0.30
 -25  -7   0    0.49    0.21
 -25  -7   0    0.40    0.19
 -25  -7   0    0.27    0.28
  25   7   0    0.18    0.26
  25   7   0    0.66    0.16
  25   7   0    0.53    0.28
  25   7   0    0.29    0.29
  25   7   0    0.05    0.22
  25   7   0    0.17    0.21
  25   7   0    1.17    0.51
  25   7   0    0.42    0.25
 -27  -7   0    0.42    0.36
 -27  -7   0    0.50    0.27
 -27  -7   0    0.11    0.20
 -27  -7   0    0.31    0.23
 -27  -7   0   -0.03    0.20
  27   7   0    0.04    0.20
  27   7   0    0.33    0.23
  27   7   0    0.43    0.26
  27   7   0    0.36    0.24
  27   7   0    0.49    0.28
  27   7   0    0.69    0.48
 -29  -7   0    0.13    0.22
 -29  -7   0    0.60    0.24
 -29  -7   0   -0.03    0.19
 -29  -7   0   -0.22    0.23
  29   7   0   -0.06    0.18
  29   7   0   -0.12    0.19
  29   7   0    0.33    0.23
  29   7   0    0.37    0.25
 -31  -7   0   -0.11    0.18
 -31  -7   0   -0.02    0.19
 -31  -7   0   -0.22    0.18
  31   7   0    0.12    0.20
  31   7   0   -0.05    0.16
  31   7   0   -0.11    0.18
  31   7   0    0.04    0.21
 -33  -7   0    0.48    0.21
 -33  -7   0    0.22    0.16
 -33  -7   0    0.27    0.18
  33   7   0    0.00    0.22
  33   7   0    0.30    0.18
  33   7   0    0.12    0.15
  33   7   0    0.12    0.14
  32  -8   0   24.69    0.77
  32  -8   0   21.99    0.71
  32  -8   0   26.11    0.85
  32  -8   0   24.89    0.77
  30  -8   0    0.31    0.20
  30  -8   0    0.07    0.19
  30  -8   0   -0.09    0.19
  30  -8   0   -0.05    0.23
  28  -8   0   14.85    0.71
  28  -8   0   14.62    0.80
  28  -8   0   15.47    0.81
  28  -8   0   14.70    0.62
 -28   8   0   16.68    0.63
 -28   8   0   16.27    0.63
  26  -8   0    0.08    0.25
  26  -8   0    0.00    0.22
  26  -8   0    0.00    0.26
  26  -8   0   -0.16    0.23
 -26   8   0    0.09    0.21
 -26   8   0    0.57    0.33
 -26   8   0    0.03    0.22
  24  -8   0   97.81    2.52
  24  -8   0   97.83    2.71
  24  -8   0   91.43    2.64
  24  -8   0   95.40    2.66
  24  -8   0   94.51    2.50
  24  -8   0   89.06    2.59
  24  -8   0   92.89    2.58
 -24   8   0   97.53    2.48
 -24   8   0   94.77    2.45
 -24   8   0   94.49    2.44
 -24   8   0   95.04    2.61
  22  -8   0   -0.11    0.18
  22  -8   0    0.15    0.24
  22  -8   0    0.09    0.27
  22  -8   0   -0.04    0.23
  22  -8   0    0.50    0.38
  22  -8   0    0.09    0.27
  22  -8   0    0.38    0.24
 -22   8   0    0.56    0.18
 -22   8   0    0.58    0.28
 -22   8   0   -0.02    0.26
 -22   8   0    0.32    0.15
 -22   8   0    0.19    0.31
  20  -8   0   48.96    1.42
  20  -8   0   49.87    1.49
  20  -8   0   50.40    1.55
  20  -8   0   50.75    1.41
  20  -8   0   48.46    1.49
  20  -8   0   48.17    1.49
  20  -8   0   49.72    1.40
 -20   8   0   47.47    1.42
 -20   8   0   48.27    1.33
 -20   8   0   47.42    1.30
 -20   8   0   46.55    1.63
 -20   8   0   46.56    1.28
  18  -8   0    0.01    0.24
  18  -8   0    1.10    0.26
  18  -8   0    0.19    0.25
  18  -8   0    0.41    0.20
  18  -8   0    0.44    0.29
  18  -8   0    0.09    0.17
  18  -8   0    0.37    0.22
 -18   8   0    0.16    0.12
 -18   8   0    0.77    0.14
 -18   8   0    0.39    0.20
 -18   8   0    0.66    0.14
 -18   8   0    0.85    0.19
  16  -8   0  321.90    7.94
  16  -8   0  329.33    7.99
  16  -8   0  315.19    8.00
  16  -8   0  323.46    8.03
  16  -8   0  313.57    8.26
  16  -8   0  326.34    7.95
  16  -8   0  310.64    7.96
 -16   8   0  322.03    7.88
 -16   8   0  327.55    7.95
 -16   8   0  321.91    7.93
 -16   8   0  316.96    7.83
 -16   8   0  320.94    7.85
 -16   8   0  311.69    8.21
  14  -8   0    1.65    0.28
  14  -8   0    2.02    0.22
  14  -8   0    2.23    0.29
  14  -8   0    1.60    0.27
 -14   8   0    1.53    0.13
 -14   8   0    1.47    0.22
 -14   8   0    1.12    0.29
 -14   8   0    1.74    0.23
 -14   8   0    2.01    0.16
 -14   8   0    2.01    0.36
 -14   8   0    2.23    0.35
  12  -8   0  136.78    3.54
 -12   8   0  138.21    3.45
 -12   8   0  137.50    3.62
 -12   8   0  137.43    3.44
 -12   8   0  142.38    3.48
 -12   8   0  138.22    3.38
 -12   8   0  135.44    3.42
 -12   8   0  135.99    3.75
 -12   8   0  130.76    3.63
 -12   8   0  137.90    3.36
  10  -8   0    0.71    0.17
 -10   8   0    0.64    0.11
 -10   8   0    0.66    0.17
 -10   8   0    0.74    0.09
 -10   8   0    0.57    0.18
 -10   8   0    0.68    0.09
 -10   8   0    0.57    0.17
 -10   8   0    0.95    0.10
 -10   8   0    0.51    0.11
   8  -8   0  682.66   17.50
   8  -8   0  657.07   17.37
   8  -8   0  707.19   17.37
  -8   8   0  700.98   17.38
  -8   8   0  729.31   17.41
  -8   8   0  683.53   17.52
  -8   8   0  740.46   17.54
  -8   8   0  747.16   17.30
  -8   8   0  730.16   17.24
  -8   8   0  711.64   17.37
   6  -8   0    0.16    0.14
   6  -8   0    0.04    0.08
   6  -8   0    0.15    0.06
  -6   8   0    0.33    0.08
  -6   8   0    0.42    0.08
  -6   8   0    0.08    0.10
  -6   8   0    0.59    0.10
  -6   8   0    0.25    0.07
   4  -8   0  311.45    7.97
   4  -8   0  324.80    7.85
   4  -8   0  317.34    7.83
   4  -8   0  325.69    7.80
  -4   8   0  322.72    7.80
  -4   8   0  295.89    7.84
  -4   8   0  333.17    7.83
  -4   8   0  327.39    7.80
  -4   8   0  325.24    7.81
  -4   8   0  295.77    7.89
  -4   8   0  324.25    7.82
  -4   8   0  324.99    7.97
   2  -8   0    1.96    0.11
   2  -8   0    1.98    0.12
   2  -8   0    2.63    0.13
  -2   8   0    2.28    0.17
  -2   8   0    2.57    0.13
  -2   8   0    2.37    0.14
  -2   8   0    2.18    0.13
  -2   8   0    2.45    0.15
  -2   8   0    2.32    0.14
   0  -8   0  963.11   23.24
   0  -8   0  984.69   23.36
   0  -8   0  993.07   23.25
   0  -8   0  909.27   23.80
   0  -8   0  965.08   23.26
   0  -8   0  951.42   23.45
   0   8   0  935.89   23.22
   0   8   0  916.18   23.41
   0   8   0  908.68   23.44
   0   8   0  977.58   23.38
   0   8   0  911.17   23.44
  -2  -8   0    2.07    0.13
  -2  -8   0    2.18    0.15
  -2  -8   0    2.11    0.13
  -2  -8   0    2.37    0.14
  -2  -8   0    2.37    0.13
   2   8   0    2.10    0.14
   2   8   0    2.00    0.16
   2   8   0    2.37    0.14
   2   8   0    1.89    0.15
   2   8   0    1.86    0.15
   2   8   0    1.91    0.18
  -4  -8   0  305.13    7.91
  -4  -8   0  316.40    7.94
  -4  -8   0  319.05    7.88
  -4  -8   0  314.64    7.88
  -4  -8   0  320.67    7.87
   4   8   0  333.02    7.88
   4   8   0  315.96    7.91
   4   8   0  329.50    7.87
   4   8   0  329.15    7.86
   4   8   0  315.82    7.89
   4   8   0  331.16    7.98
   4   8   0  309.97    8.00
   4   8   0  328.53    7.89
  -6  -8   0    0.40    0.10
  -6  -8   0    0.12    0.08
  -6  -8   0    0.27    0.09
  -6  -8   0    0.18    0.07
  -6  -8   0   -0.01    0.07
   6   8   0    0.13    0.10
   6   8   0    0.23    0.11
   6   8   0    0.13    0.08
   6   8   0    0.18    0.09
   6   8   0    0.46    0.09
   6   8   0    0.01    0.08
  -8  -8   0  647.02   17.18
  -8  -8   0  688.10   17.02
  -8  -8   0  679.04   17.21
  -8  -8   0  674.32   16.97
  -8  -8   0  730.27   17.15
  -8  -8   0  672.52   17.15
   8   8   0  700.51   16.97
   8   8   0  680.53   17.26
   8   8   0  688.13   17.27
   8   8   0  718.97   16.86
   8   8   0  729.88   16.95
 -10  -8   0    0.37    0.14
 -10  -8   0    0.37    0.10
 -10  -8   0    0.51    0.11
 -10  -8   0    0.64    0.14
 -10  -8   0    0.44    0.16
 -10  -8   0    0.69    0.14
  10   8   0    0.48    0.13
  10   8   0    0.55    0.13
  10   8   0    0.80    0.15
  10   8   0    0.81    0.14
  10   8   0    0.69    0.17
 -12  -8   0  129.78    3.39
 -12  -8   0  133.69    3.37
 -12  -8   0  130.82    3.46
 -12  -8   0  133.34    3.38
 -12  -8   0  127.81    3.42
 -12  -8   0  137.74    3.53
 -12  -8   0  129.58    3.42
  12   8   0  139.98    3.53
  12   8   0  132.57    3.45
  12   8   0  133.79    3.43
  12   8   0  134.71    3.39
 -14  -8   0    1.49    0.22
 -14  -8   0    1.78    0.23
 -14  -8   0    1.34    0.25
 -14  -8   0    2.16    0.24
 -14  -8   0    1.45    0.19
 -14  -8   0    1.42    0.19
  14   8   0    2.00    0.28
  14   8   0    1.51    0.22
  14   8   0    1.34    0.29
  14   8   0    2.15    0.34
  14   8   0    1.76    0.28
  14   8   0    1.39    0.19
  14   8   0    1.59    0.19
 -16  -8   0  313.24    7.92
 -16  -8   0  320.35    7.88
 -16  -8   0  305.01    7.78
 -16  -8   0  319.79    8.01
 -16  -8   0  321.43    7.85
 -16  -8   0  313.42    7.86
 -16  -8   0  311.71    7.81
 -16  -8   0  308.58    7.83
 -16  -8   0  307.94    8.03
  16   8   0  316.39    7.86
  16   8   0  308.04    7.89
  16   8   0  323.68    7.91
  16   8   0  305.56    7.89
  16   8   0  316.94    7.82
  16   8   0  333.59    7.79
  16   8   0  316.72    7.82
  16   8   0  306.36    7.96
 -18  -8   0    0.88    0.28
 -18  -8   0    0.40    0.17
 -18  -8   0    0.62    0.24
 -18  -8   0    0.28    0.17
 -18  -8   0    0.50    0.29
 -18  -8   0    0.71    0.22
 -18  -8   0    0.10    0.16
 -18  -8   0    0.27    0.15
  18   8   0    0.52    0.19
  18   8   0    0.49    0.26
  18   8   0    0.25    0.19
  18   8   0    0.69    0.24
  18   8   0    0.75    0.28
  18   8   0    0.45    0.26
  18   8   0    0.22    0.15
  18   8   0    0.14    0.22
 -20  -8   0   45.36    1.40
 -20  -8   0   46.36    1.41
 -20  -8   0   47.49    1.38
 -20  -8   0   46.22    1.43
 -20  -8   0   47.20    1.39
 -20  -8   0   47.48    1.38
 -20  -8   0   47.11    1.39
 -20  -8   0   47.65    1.38
 -20  -8   0   48.15    1.48
  20   8   0   50.73    1.64
  20   8   0   47.51    1.58
  20   8   0   49.51    1.41
  20   8   0   46.53    1.50
  20   8   0   48.93    1.32
  20   8   0   47.79    1.51
  20   8   0   48.11    1.41
 -22  -8   0    0.02    0.21
 -22  -8   0    0.23    0.26
 -22  -8   0    0.66    0.28
 -22  -8   0    0.38    0.26
 -22  -8   0    0.23    0.18
 -22  -8   0    0.50    0.27
 -22  -8   0    0.00    0.19
 -22  -8   0   -0.44    0.34
 -22  -8   0   -0.01    0.18
  22   8   0   -0.02    0.25
  22   8   0   -0.22    0.19
  22   8   0   -0.23    0.21
  22   8   0    0.45    0.29
  22   8   0    0.05    0.21
  22   8   0    0.14    0.27
  22   8   0    0.60    0.37
  22   8   0   -0.05    0.15
 -24  -8   0   93.23    2.48
 -24  -8   0   93.17    2.51
 -24  -8   0   92.81    2.52
 -24  -8   0   96.08    2.67
 -24  -8   0   88.16    2.45
 -24  -8   0   99.55    2.65
 -24  -8   0   90.63    2.44
 -24  -8   0   94.04    2.55
  24   8   0   90.07    2.36
  24   8   0   88.90    2.64
  24   8   0   90.60    2.52
  24   8   0   89.24    2.51
  24   8   0   95.48    2.77
  24   8   0   94.98    2.51
  24   8   0   93.30    2.55
  24   8   0   87.56    2.62
  24   8   0   90.43    2.55
 -26  -8   0    0.28    0.28
 -26  -8   0    0.42    0.29
 -26  -8   0    0.08    0.20
 -26  -8   0    0.23    0.35
 -26  -8   0    0.29    0.20
 -26  -8   0    0.48    0.35
 -26  -8   0    0.12    0.25
  26   8   0   -0.16    0.23
  26   8   0   -0.16    0.27
  26   8   0    0.08    0.17
  26   8   0    0.03    0.26
  26   8   0    0.11    0.23
  26   8   0    0.82    0.48
  26   8   0    0.16    0.22
 -28  -8   0   16.03    0.60
 -28  -8   0   14.39    0.62
 -28  -8   0   15.15    0.60
 -28  -8   0   14.61    0.61
 -28  -8   0   15.22    0.60
  28   8   0   15.05    0.61
  28   8   0   13.69    0.91
  28   8   0   13.69    0.71
  28   8   0   13.46    0.69
  28   8   0   14.78    0.64
 -30  -8   0   -0.11    0.20
 -30  -8   0    0.44    0.20
 -30  -8   0    0.45    0.19
  30   8   0    0.17    0.22
  30   8   0    0.07    0.19
  30   8   0    0.29    0.24
  30   8   0    0.10    0.17
 -32  -8   0   24.59    0.76
 -32  -8   0   24.41    0.73
  32   8   0   23.75    0.78
  32   8   0   24.69    0.82
  32   8   0   24.95    0.75
  32   8   0   23.14    0.74
  33  -9   0   -0.01    0.19
  33  -9   0    0.43    0.19
  31  -9   0    0.29    0.19
  31  -9   0    0.01    0.18
  31  -9   0    0.95    0.28
  31  -9   0    0.38    0.19
  29  -9   0   -0.01    0.25
  29  -9   0   -0.10    0.20
  29  -9   0   -0.06    0.18
  29  -9   0    0.27    0.20
  27  -9   0    0.47    0.24
  27  -9   0    0.09    0.28
  27  -9   0    0.19    0.26
  27  -9   0    0.35    0.24
 -27   9   0    0.33    0.27
 -27   9   0    0.05    0.24
  25  -9   0    0.24    0.26
  25  -9   0    0.32    0.26
  25  -9   0   -0.31    0.22
  25  -9   0   -0.09    0.21
  25  -9   0    0.09    0.25
 -25   9   0    0.14    0.26
 -25   9   0    0.14    0.22
 -25   9   0   -0.26    0.19
  23  -9   0    0.48    0.23
  23  -9   0   -0.04    0.43
  23  -9   0    0.37    0.23
  23  -9   0    0.20    0.24
  23  -9   0    0.36    0.25
  23  -9   0   -0.03    0.27
 -23   9   0    0.28    0.18
 -23   9   0    0.23    0.17
 -23   9   0   -0.04    0.21
  21  -9   0   -0.16    0.20
  21  -9   0    0.34    0.22
  21  -9   0    0.31    0.26
  21  -9   0    0.09    0.22
  21  -9   0    0.10    0.20
  21  -9   0    0.93    0.39
 -21   9   0    0.45    0.27
 -21   9   0    0.18    0.17
 -21   9   0    0.48    0.29
 -21   9   0    0.16    0.16
 -21   9   0    0.08    0.14
  19  -9   0    0.54    0.21
  19  -9   0    0.01    0.20
  19  -9   0    0.38    0.35
  19  -9   0    0.37    0.25
  19  -9   0    0.33    0.31
  19  -9   0    0.32    0.25
 -19   9   0    0.30    0.15
 -19   9   0    0.17    0.12
 -19   9   0    0.50    0.15
 -19   9   0   -0.12    0.20
  17  -9   0    0.10    0.20
  17  -9   0    0.17    0.21
  17  -9   0    0.36    0.21
  17  -9   0    0.30    0.27
  17  -9   0    0.11    0.23
  17  -9   0    0.36    0.17
  17  -9   0    0.33    0.23
 -17   9   0    0.34    0.11
 -17   9   0    0.30    0.12
 -17   9   0    0.28    0.11
 -17   9   0    0.37    0.17
 -17   9   0    0.07    0.19
  15  -9   0    0.71    0.25
  15  -9   0    0.69    0.17
  15  -9   0    0.93    0.23
  15  -9   0    0.75    0.24
  15  -9   0    0.95    0.25
  15  -9   0    0.81    0.20
  15  -9   0    0.81    0.24
 -15   9   0    0.98    0.14
 -15   9   0    0.55    0.31
 -15   9   0    0.64    0.17
 -15   9   0    0.74    0.13
 -15   9   0    0.48    0.11
 -15   9   0    0.58    0.18
  13  -9   0    0.22    0.21
  13  -9   0    0.27    0.20
  13  -9   0    0.27    0.22
 -13   9   0    0.46    0.21
 -13   9   0    0.31    0.10
 -13   9   0    0.31    0.13
 -13   9   0    0.46    0.09
 -13   9   0   -0.05    0.22
 -13   9   0    0.41    0.14
 -13   9   0    0.40    0.09
 -13   9   0    0.24    0.25
  11  -9   0    0.22    0.17
 -11   9   0    0.20    0.12
 -11   9   0    0.17    0.08
 -11   9   0    0.38    0.20
 -11   9   0    0.31    0.08
 -11   9   0    0.32    0.12
 -11   9   0   -0.06    0.15
 -11   9   0    0.23    0.22
 -11   9   0    0.11    0.08
   9  -9   0    0.33    0.14
  -9   9   0    0.71    0.17
   7  -9   0    0.61    0.16
   7  -9   0    0.60    0.11
   7  -9   0    0.56    0.11
  -7   9   0    0.80    0.11
  -7   9   0    0.84    0.10
  -7   9   0    0.52    0.07
  -7   9   0    0.46    0.09
  -7   9   0    0.49    0.15
  -7   9   0    0.48    0.14
  -7   9   0    0.41    0.10
   5  -9   0    0.39    0.12
   5  -9   0    0.30    0.06
   5  -9   0    0.63    0.11
   5  -9   0    0.40    0.07
  -5   9   0    0.50    0.11
  -5   9   0    0.28    0.06
  -5   9   0    0.36    0.08
  -5   9   0    0.30    0.07
  -5   9   0    0.35    0.12
  -5   9   0    0.46    0.14
  -5   9   0    0.20    0.08
  -5   9   0    0.32    0.08
   3  -9   0    0.15    0.07
   3  -9   0    0.13    0.09
   3  -9   0    0.25    0.09
  -3   9   0    0.24    0.08
  -3   9   0    0.22    0.07
  -3   9   0    0.34    0.08
  -3   9   0    0.12    0.07
  -3   9   0    0.17    0.08
  -3   9   0    0.29    0.09
   1  -9   0    0.18    0.10
   1  -9   0    0.43    0.08
   1  -9   0    0.35    0.07
   1  -9   0    0.30    0.07
   1  -9   0    0.41    0.07
   1  -9   0    0.20    0.08
  -1   9   0    0.36    0.08
  -1   9   0    0.15    0.06
  -1   9   0    0.43    0.10
  -1   9   0    0.32    0.06
  -1  -9   0    0.17    0.09
  -1  -9   0    0.14    0.06
  -1  -9   0    0.27    0.07
  -1  -9   0    0.08    0.10
  -1  -9   0    0.21    0.08
   1   9   0    0.47    0.09
   1   9   0    0.21    0.08
   1   9   0    0.11    0.06
   1   9   0    0.14    0.06
   1   9   0    0.14    0.06
  -3  -9   0    0.03    0.08
  -3  -9   0    0.14    0.07
  -3  -9   0    0.09    0.07
  -3  -9   0    0.14    0.09
  -3  -9   0    0.16    0.07
   3   9   0    0.09    0.08
   3   9   0    0.07    0.08
   3   9   0    0.27    0.10
   3   9   0    0.24    0.07
   3   9   0    0.11    0.07
   3   9   0    0.17    0.07
   3   9   0    0.07    0.06
  -5  -9   0    0.26    0.08
  -5  -9   0    0.53    0.10
  -5  -9   0    0.74    0.11
  -5  -9   0    0.19    0.07
   5   9   0    0.32    0.10
   5   9   0    0.49    0.10
   5   9   0    0.39    0.09
   5   9   0    0.41    0.09
   5   9   0    0.45    0.09
   5   9   0    0.31    0.09
   5   9   0    0.66    0.10
   5   9   0    0.45    0.10
  -7  -9   0    0.54    0.10
  -7  -9   0    0.51    0.10
  -7  -9   0    0.92    0.12
  -7  -9   0    0.49    0.10
  -7  -9   0    0.75    0.12
  -7  -9   0    0.41    0.09
   7   9   0    0.54    0.11
   7   9   0    0.56    0.10
   7   9   0    0.49    0.10
   7   9   0    0.36    0.10
   7   9   0    0.65    0.12
   7   9   0    0.64    0.15
   7   9   0    0.71    0.13
 -11  -9   0   -0.05    0.08
 -11  -9   0    0.49    0.13
 -11  -9   0    0.12    0.16
 -11  -9   0    0.47    0.14
 -11  -9   0    0.12    0.11
 -11  -9   0    0.13    0.10
 -11  -9   0    0.13    0.12
  11   9   0   -0.06    0.15
  11   9   0    0.12    0.11
  11   9   0    0.11    0.11
  11   9   0    0.00    0.11
 -13  -9   0    0.68    0.24
 -13  -9   0    0.46    0.15
 -13  -9   0    0.21    0.11
 -13  -9   0    0.26    0.14
 -13  -9   0    0.56    0.21
 -13  -9   0    0.43    0.15
 -13  -9   0    0.35    0.11
  13   9   0    0.44    0.16
  13   9   0    0.20    0.15
  13   9   0    0.36    0.30
  13   9   0    0.44    0.15
  13   9   0    1.15    0.34
  13   9   0    0.44    0.23
  13   9   0    0.31    0.17
 -15  -9   0    0.73    0.18
 -15  -9   0    0.61    0.28
 -15  -9   0    0.16    0.24
 -15  -9   0    0.86    0.16
 -15  -9   0    0.74    0.20
 -15  -9   0    0.63    0.18
 -15  -9   0    0.59    0.21
 -15  -9   0    0.86    0.15
 -15  -9   0    0.68    0.32
  15   9   0    0.51    0.24
  15   9   0    0.42    0.20
  15   9   0    0.30    0.27
  15   9   0    0.39    0.14
  15   9   0    0.56    0.18
  15   9   0    0.43    0.15
  15   9   0    0.69    0.24
  15   9   0    0.77    0.22
 -17  -9   0    0.27    0.20
 -17  -9   0    0.14    0.16
 -17  -9   0   -0.03    0.26
 -17  -9   0   -0.08    0.16
 -17  -9   0    0.39    0.22
 -17  -9   0    0.89    0.28
 -17  -9   0    0.13    0.16
 -17  -9   0    0.26    0.15
 -17  -9   0    0.16    0.23
  17   9   0    0.40    0.19
  17   9   0    0.60    0.26
  17   9   0   -0.11    0.23
  17   9   0    0.08    0.23
  17   9   0    0.31    0.15
  17   9   0   -0.25    0.17
  17   9   0    0.37    0.24
  17   9   0   -0.04    0.18
 -19  -9   0    0.48    0.25
 -19  -9   0    0.43    0.19
 -19  -9   0    0.11    0.25
 -19  -9   0    0.30    0.18
 -19  -9   0    0.00    0.15
 -19  -9   0    0.15    0.26
 -19  -9   0    0.03    0.17
 -19  -9   0    0.05    0.21
 -19  -9   0   -0.03    0.22
  19   9   0    0.12    0.25
  19   9   0    0.17    0.19
  19   9   0    0.51    0.29
  19   9   0    0.06    0.21
  19   9   0    0.14    0.20
  19   9   0    0.23    0.27
  19   9   0    0.27    0.27
 -21  -9   0    0.71    0.28
 -21  -9   0    0.38    0.22
 -21  -9   0    0.29    0.20
 -21  -9   0    0.31    0.34
 -21  -9   0    0.22    0.24
 -21  -9   0    0.46    0.26
 -21  -9   0    0.30    0.21
 -21  -9   0    0.40    0.26
 -21  -9   0    0.39    0.20
  21   9   0    0.25    0.22
  21   9   0    0.41    0.27
  21   9   0   -0.05    0.15
  21   9   0    0.45    0.20
  21   9   0    0.00    0.28
  21   9   0    0.36    0.30
  21   9   0    0.16    0.21
  21   9   0    0.17    0.27
 -23  -9   0    0.55    0.22
 -23  -9   0    0.31    0.23
 -23  -9   0    0.31    0.29
 -23  -9   0    0.26    0.21
 -23  -9   0    0.17    0.26
 -23  -9   0    0.41    0.20
 -23  -9   0    0.56    0.28
 -23  -9   0    0.35    0.28
 -23  -9   0    0.87    0.29
  23   9   0    0.39    0.16
  23   9   0    0.33    0.28
  23   9   0    0.56    0.29
  23   9   0    0.22    0.29
  23   9   0    0.20    0.21
  23   9   0    0.06    0.21
  23   9   0   -0.49    0.67
  23   9   0    0.34    0.23
 -25  -9   0    0.04    0.24
 -25  -9   0   -0.02    0.20
 -25  -9   0    0.29    0.20
 -25  -9   0    0.03    0.26
 -25  -9   0    0.61    0.36
 -25  -9   0    0.72    0.27
 -25  -9   0    0.04    0.22
  25   9   0   -0.05    0.22
  25   9   0   -0.18    0.28
  25   9   0    0.32    0.22
  25   9   0    0.31    0.24
  25   9   0    0.39    0.51
  25   9   0    0.25    0.29
  25   9   0    0.08    0.15
 -27  -9   0    0.26    0.24
 -27  -9   0   -0.07    0.20
 -27  -9   0    0.60    0.25
 -27  -9   0    0.11    0.24
 -27  -9   0    0.17    0.20
  27   9   0   -0.11    0.49
  27   9   0    0.44    0.29
  27   9   0    0.03    0.20
  27   9   0   -0.09    0.22
  27   9   0    0.45    0.29
  27   9   0    0.24    0.28
 -29  -9   0    0.10    0.25
 -29  -9   0    0.00    0.25
 -29  -9   0    0.22    0.21
 -29  -9   0    0.22    0.18
 -29  -9   0   -0.12    0.18
  29   9   0    0.34    0.25
  29   9   0    0.53    0.23
  29   9   0    0.22    0.22
  29   9   0    0.29    0.19
  29   9   0   -0.07    0.19
 -31  -9   0    0.02    0.18
 -31  -9   0    0.40    0.24
 -31  -9   0    0.29    0.19
  31   9   0    0.26    0.18
  31   9   0    0.40    0.21
  31   9   0    0.19    0.18
  31   9   0    0.52    0.18
 -33  -9   0    0.03    0.15
 -33  -9   0    0.20    0.17
 -33  -9   0    0.08    0.15
  33   9   0   -0.09    0.17
  33   9   0   -0.38    0.15
  33   9   0   -0.36    0.18
  32 -10   0    0.08    0.16
  32 -10   0    0.31    0.18
  32 -10   0    0.01    0.16
  32 -10   0    0.54    0.23
  30 -10   0    0.19    0.20
  30 -10   0   -0.23    0.17
  30 -10   0    0.14    0.19
  28 -10   0    7.30    0.53
  28 -10   0    9.57    0.49
  28 -10   0    8.62    0.46
  28 -10   0    8.91    0.51
  26 -10   0    0.07    0.26
  26 -10   0   -0.02    0.21
  26 -10   0    0.33    0.23
  26 -10   0    0.37    0.26
 -26  10   0   -0.35    0.23
 -26  10   0   -0.28    0.24
  24 -10   0    0.42    0.24
  24 -10   0    0.16    0.27
  24 -10   0    0.60    0.25
  24 -10   0    0.31    0.25
  24 -10   0    0.19    0.24
 -24  10   0    0.44    0.20
 -24  10   0    0.21    0.19
  22 -10   0    0.39    0.28
  22 -10   0    0.21    0.22
  22 -10   0    0.35    0.24
  22 -10   0    0.16    0.24
  22 -10   0    0.17    0.24
 -22  10   0    0.24    0.18
 -22  10   0    0.41    0.17
 -22  10   0    0.26    0.24
  20 -10   0   30.77    1.06
  20 -10   0   31.11    1.10
  20 -10   0   30.79    1.08
  20 -10   0   32.19    1.03
  20 -10   0   31.47    1.13
  20 -10   0   32.42    1.01
 -20  10   0   30.07    1.02
 -20  10   0   33.26    0.96
 -20  10   0   30.98    0.91
 -20  10   0   30.52    0.90
  18 -10   0    0.68    0.24
  18 -10   0    1.27    0.31
  18 -10   0    1.60    0.24
  18 -10   0    1.00    0.23
  18 -10   0    1.16    0.34
  18 -10   0    0.90    0.30
 -18  10   0    0.82    0.15
 -18  10   0    0.49    0.25
 -18  10   0    1.25    0.19
 -18  10   0    0.85    0.15
 -18  10   0    1.15    0.23
  16 -10   0    0.37    0.24
  16 -10   0    1.68    0.27
  16 -10   0    0.61    0.23
  16 -10   0    1.27    0.21
  16 -10   0    0.56    0.25
  16 -10   0    0.96    0.23
  16 -10   0    0.87    0.21
 -16  10   0    0.80    0.13
 -16  10   0    0.74    0.18
 -16  10   0    0.90    0.16
 -16  10   0    0.69    0.12
 -16  10   0    0.72    0.21
  14 -10   0    2.16    0.30
  14 -10   0    2.35    0.26
  14 -10   0    2.29    0.28
  14 -10   0    1.36    0.26
  14 -10   0    2.30    0.31
  14 -10   0    1.60    0.26
 -14  10   0    2.07    0.21
 -14  10   0    1.54    0.15
 -14  10   0    1.50    0.17
 -14  10   0    1.17    0.20
 -14  10   0    1.66    0.21
 -14  10   0    2.52    0.39
  12 -10   0   81.71    2.23
  12 -10   0   78.89    2.18
 -12  10   0   83.43    2.10
 -12  10   0   82.25    2.15
 -12  10   0   79.36    2.45
 -12  10   0   85.48    2.14
 -12  10   0   82.13    2.34
 -12  10   0   87.22    2.08
 -12  10   0   86.09    2.13
 -12  10   0   81.39    2.37
  10 -10   0   12.21    0.44
 -10  10   0   11.76    0.38
 -10  10   0   12.37    0.41
 -10  10   0   12.12    0.37
 -10  10   0   11.53    0.59
 -10  10   0   11.81    0.42
 -10  10   0   12.04    0.40
   8 -10   0    0.50    0.16
  -8  10   0    0.55    0.10
  -8  10   0    0.45    0.11
  -8  10   0    0.79    0.21
  -8  10   0    0.44    0.09
  -8  10   0    0.69    0.16
  -8  10   0    0.37    0.09
  -8  10   0    0.50    0.10
   6 -10   0    0.27    0.07
  -6  10   0    0.14    0.08
  -6  10   0    0.12    0.09
  -6  10   0    0.12    0.09
  -6  10   0    0.65    0.19
  -6  10   0    0.09    0.07
  -6  10   0    0.26    0.07
   4 -10   0  206.76    4.96
   4 -10   0  202.65    5.02
   4 -10   0  199.62    5.17
   4 -10   0  202.70    4.97
  -4  10   0  210.98    4.98
  -4  10   0  201.99    4.96
  -4  10   0  199.12    5.08
  -4  10   0  203.52    5.00
  -4  10   0  187.30    5.03
  -4  10   0  202.42    4.96
   2 -10   0    1.42    0.20
   2 -10   0    1.56    0.14
   2 -10   0    1.88    0.14
   2 -10   0    1.97    0.13
  -2  10   0    1.49    0.15
  -2  10   0    1.86    0.15
  -2  10   0    1.75    0.17
  -2  10   0    1.73    0.13
  -2  10   0    1.62    0.16
   0 -10   0   -0.04    0.09
   0 -10   0    0.05    0.07
   0 -10   0   -0.06    0.08
   0 -10   0    0.08    0.07
   0  10   0    0.01    0.10
   0  10   0    0.02    0.08
   0  10   0    0.06    0.07
   0  10   0   -0.03    0.07
   0  10   0    0.13    0.09
  -2 -10   0    1.48    0.13
  -2 -10   0    1.32    0.16
  -2 -10   0    1.62    0.14
  -2 -10   0    1.59    0.13
   2  10   0    1.45    0.14
   2  10   0    1.24    0.14
   2  10   0    1.43    0.15
   2  10   0    1.54    0.14
   2  10   0    1.71    0.12
   2  10   0    1.38    0.18
  -4 -10   0  197.23    5.06
  -4 -10   0  201.52    5.03
  -4 -10   0  196.94    5.05
  -4 -10   0  200.96    5.02
  -4 -10   0  204.33    5.01
   4  10   0  207.91    5.01
   4  10   0  203.19    5.04
   4  10   0  204.05    5.02
   4  10   0  200.23    5.16
   4  10   0  202.12    5.05
   4  10   0  207.52    5.02
   4  10   0  211.74    5.01
   4  10   0  195.35    5.06
  -6 -10   0    0.47    0.10
  -6 -10   0    0.25    0.11
  -6 -10   0    0.15    0.09
  -6 -10   0    0.04    0.10
  -6 -10   0    0.11    0.08
  -6 -10   0    0.10    0.08
   6  10   0    0.30    0.11
   6  10   0    0.01    0.10
   6  10   0    0.23    0.12
   6  10   0    0.09    0.09
   6  10   0    0.06    0.08
   6  10   0    0.18    0.08
  -8 -10   0    0.59    0.13
  -8 -10   0    0.63    0.13
  -8 -10   0    0.45    0.13
  -8 -10   0    0.38    0.10
  -8 -10   0    0.57    0.12
  -8 -10   0    0.31    0.10
   8  10   0    0.53    0.13
   8  10   0    0.43    0.12
   8  10   0    0.58    0.12
   8  10   0    0.59    0.16
   8  10   0    0.49    0.14
   8  10   0    0.51    0.11
 -10 -10   0   11.98    0.47
 -10 -10   0   12.03    0.44
 -10 -10   0   11.60    0.45
 -10 -10   0   12.20    0.44
 -10 -10   0   12.12    0.48
  10  10   0   12.14    0.45
  10  10   0   12.17    0.46
  10  10   0   12.53    0.56
  10  10   0   11.35    0.49
  10  10   0   12.25    0.47
 -12 -10   0   80.09    2.30
 -12 -10   0   81.01    2.25
 -12 -10   0   83.70    2.25
 -12 -10   0   84.73    2.22
 -12 -10   0   80.32    2.22
 -12 -10   0   82.34    2.21
 -12 -10   0   82.37    2.19
  12  10   0   96.47    2.57
  12  10   0   84.48    2.25
  12  10   0   84.21    2.19
  12  10   0   81.11    2.26
  12  10   0   86.85    2.36
  12  10   0   82.83    2.21
  12  10   0   82.49    2.22
 -14 -10   0    1.63    0.24
 -14 -10   0    1.54    0.23
 -14 -10   0    1.51    0.20
 -14 -10   0    1.36    0.22
 -14 -10   0    1.42    0.19
 -14 -10   0    2.05    0.28
 -14 -10   0    1.60    0.29
 -14 -10   0    1.68    0.29
  14  10   0    1.91    0.29
  14  10   0    1.60    0.33
  14  10   0    2.16    0.25
  14  10   0    1.92    0.22
  14  10   0    2.48    0.30
  14  10   0    1.35    0.20
  14  10   0    2.22    0.23
 -16 -10   0    0.47    0.18
 -16 -10   0    0.63    0.20
 -16 -10   0    1.19    0.20
 -16 -10   0    1.68    0.24
 -16 -10   0    0.91    0.26
 -16 -10   0    1.34    0.27
 -16 -10   0    1.12    0.24
  16  10   0    0.50    0.19
  16  10   0    0.34    0.22
  16  10   0    0.38    0.19
  16  10   0    0.66    0.19
  16  10   0    1.52    0.30
  16  10   0    0.75    0.17
  16  10   0    1.26    0.29
  16  10   0    0.89    0.26
 -18 -10   0    0.67    0.19
 -18 -10   0    1.08    0.27
 -18 -10   0    0.98    0.25
 -18 -10   0    1.57    0.29
 -18 -10   0    0.79    0.22
 -18 -10   0    1.02    0.22
 -18 -10   0    1.09    0.27
 -18 -10   0    1.27    0.30
 -18 -10   0    1.03    0.23
  18  10   0    1.24    0.25
  18  10   0    1.13    0.23
  18  10   0    0.74    0.28
  18  10   0    0.76    0.27
  18  10   0    0.79    0.18
  18  10   0    0.65    0.22
  18  10   0    0.65    0.29
  18  10   0    0.74    0.28
  18  10   0    0.96    0.29
 -20 -10   0   31.85    1.15
 -20 -10   0   30.34    1.05
 -20 -10   0   30.05    1.00
 -20 -10   0   30.76    1.00
 -20 -10   0   30.68    1.02
 -20 -10   0   30.83    0.99
 -20 -10   0   30.34    1.06
 -20 -10   0   30.55    1.04
  20  10   0   32.01    1.18
  20  10   0   30.55    1.01
  20  10   0   29.17    1.10
  20  10   0   29.75    1.11
  20  10   0   32.01    1.02
  20  10   0   30.53    1.10
  20  10   0   29.88    1.00
  20  10   0   30.26    0.94
 -22 -10   0    0.74    0.26
 -22 -10   0    0.50    0.27
 -22 -10   0    0.80    0.63
 -22 -10   0    0.17    0.20
 -22 -10   0    0.56    0.29
 -22 -10   0    0.24    0.20
 -22 -10   0    0.37    0.26
 -22 -10   0    0.33    0.27
 -22 -10   0    0.42    0.22
 -22 -10   0    0.36    0.26
  22  10   0    0.79    0.24
  22  10   0    0.86    0.31
  22  10   0    0.44    0.30
  22  10   0    0.29    0.36
  22  10   0    0.43    0.17
  22  10   0    0.59    0.30
  22  10   0    0.33    0.21
  22  10   0    0.18    0.22
 -24 -10   0    0.17    0.21
 -24 -10   0    0.56    0.33
 -24 -10   0    0.27    0.38
 -24 -10   0    0.28    0.24
 -24 -10   0    0.06    0.24
 -24 -10   0    0.50    0.27
 -24 -10   0    0.24    0.31
 -24 -10   0    0.29    0.26
 -24 -10   0    0.36    0.29
 -24 -10   0    0.59    0.28
  24  10   0    0.29    0.27
  24  10   0    0.29    0.23
  24  10   0    1.08    0.49
  24  10   0    0.22    0.23
  24  10   0    0.30    0.21
  24  10   0    0.15    0.16
  24  10   0    0.66    0.32
 -26 -10   0    0.14    0.28
 -26 -10   0    0.27    0.24
 -26 -10   0    0.37    0.23
 -26 -10   0   -0.15    0.20
 -26 -10   0    0.12    0.21
  26  10   0    0.02    0.25
  26  10   0    0.19    0.15
  26  10   0    0.18    0.22
  26  10   0    0.26    0.29
  26  10   0    0.15    0.24
  26  10   0    0.00    0.22
  26  10   0    0.50    0.48
 -28 -10   0    9.32    0.46
 -28 -10   0    9.26    0.48
 -28 -10   0    8.84    0.47
 -28 -10   0    8.83    0.51
 -28 -10   0    9.25    0.47
  28  10   0    8.50    0.46
  28  10   0    9.22    0.54
  28  10   0    8.86    0.56
  28  10   0    8.31    0.48
  28  10   0    9.42    0.49
 -30 -10   0    0.11    0.21
 -30 -10   0    0.34    0.26
 -30 -10   0   -0.09    0.18
 -30 -10   0    0.10    0.18
  30  10   0    0.38    0.18
  30  10   0   -0.06    0.18
  30  10   0    0.07    0.23
  30  10   0    0.03    0.19
 -32 -10   0    0.01    0.19
 -32 -10   0    0.03    0.15
  32  10   0    0.28    0.16
  32  10   0    0.44    0.16
  32  10   0    0.32    0.30
  32  10   0    0.33    0.21
  31 -11   0    0.29    0.17
  31 -11   0    0.11    0.17
  31 -11   0    0.03    0.16
  31 -11   0    0.89    0.41
  29 -11   0    1.40    0.35
  29 -11   0    0.35    0.20
  29 -11   0    0.48    0.22
  29 -11   0    0.08    0.19
  27 -11   0   -0.38    0.24
  27 -11   0    0.19    0.28
  27 -11   0   -0.07    0.20
  27 -11   0    0.26    0.24
 -27  11   0   -0.60    0.25
 -27  11   0   -0.14    0.34
  25 -11   0    0.08    0.22
  25 -11   0    0.05    0.22
  25 -11   0    0.05    0.25
  25 -11   0   -0.17    0.25
  25 -11   0    0.01    0.21
 -25  11   0    0.95    0.90
 -25  11   0    0.17    0.22
 -25  11   0    0.20    0.23
  23 -11   0    0.44    0.30
  23 -11   0    0.50    0.26
  23 -11   0    0.39    0.22
  23 -11   0    0.54    0.24
  23 -11   0    0.33    0.23
 -23  11   0    0.56    0.21
 -23  11   0    0.41    0.19
  21 -11   0    0.39    0.25
  21 -11   0    0.50    0.29
  21 -11   0    0.46    0.23
  21 -11   0    0.31    0.24
  21 -11   0    0.41    0.22
 -21  11   0    0.36    0.19
 -21  11   0    0.63    0.19
 -21  11   0    0.63    0.18
  19 -11   0    0.09    0.19
  19 -11   0    0.06    0.20
  19 -11   0    0.08    0.23
  19 -11   0    0.15    0.37
  19 -11   0   -0.10    0.24
  19 -11   0   -0.05    0.25
  19 -11   0   -0.01    0.22
 -19  11   0   -0.02    0.15
 -19  11   0   -0.02    0.15
 -19  11   0    0.26    0.18
  17 -11   0    0.12    0.22
  17 -11   0    0.24    0.23
  17 -11   0    0.14    0.24
  17 -11   0    0.12    0.20
  17 -11   0   -0.02    0.22
  17 -11   0    0.20    0.19
  17 -11   0    0.08    0.24
  17 -11   0    0.10    0.29
 -17  11   0    0.44    0.21
 -17  11   0    0.26    0.16
 -17  11   0    0.42    0.26
 -17  11   0    0.24    0.14
 -17  11   0    0.06    0.13
  15 -11   0    0.59    0.27
  15 -11   0    0.55    0.18
  15 -11   0    0.73    0.21
  15 -11   0    0.30    0.20
  15 -11   0    0.68    0.25
  15 -11   0    0.53    0.25
  15 -11   0    0.72    0.22
  15 -11   0    0.53    0.24
 -15  11   0    0.40    0.13
 -15  11   0    0.14    0.20
 -15  11   0    0.59    0.13
 -15  11   0    0.62    0.16
 -15  11   0    0.73    0.21
  13 -11   0    0.67    0.19
  13 -11   0    0.60    0.22
  13 -11   0    0.65    0.21
  13 -11   0    0.64    0.19
  13 -11   0    0.71    0.23
  13 -11   0    0.70    0.20
 -13  11   0    0.41    0.17
 -13  11   0    0.57    0.29
 -13  11   0    0.71    0.15
 -13  11   0    0.74    0.12
 -13  11   0    0.58    0.17
 -13  11   0    0.50    0.12
  11 -11   0    0.03    0.24
  11 -11   0    0.29    0.31
  11 -11   0    0.22    0.17
  11 -11   0    0.14    0.26
 -11  11   0    0.02    0.09
 -11  11   0    0.54    0.11
 -11  11   0    0.19    0.14
 -11  11   0    0.01    0.20
 -11  11   0    0.10    0.11
 -11  11   0    0.21    0.15
 -11  11   0    0.18    0.14
   9 -11   0    0.21    0.12
   9 -11   0    0.03    0.16
  -9  11   0    0.12    0.09
  -9  11   0    0.27    0.09
  -9  11   0    0.12    0.16
  -9  11   0    0.09    0.12
  -9  11   0    0.23    0.12
   7 -11   0    0.38    0.09
  -7  11   0    0.29    0.08
  -7  11   0    0.32    0.13
  -7  11   0    0.56    0.11
  -7  11   0    0.65    0.14
  -7  11   0    0.46    0.12
  -7  11   0    0.38    0.09
  -7  11   0    0.47    0.09
   5 -11   0    0.38    0.08
   5 -11   0    0.46    0.13
  -5  11   0    0.36    0.12
  -5  11   0    0.19    0.08
  -5  11   0    0.32    0.11
  -5  11   0    0.53    0.10
  -5  11   0    0.53    0.11
  -5  11   0    0.33    0.08
   3 -11   0    0.22    0.11
   3 -11   0    0.34    0.08
   3 -11   0    0.35    0.08
   3 -11   0    0.19    0.11
  -3  11   0    0.15    0.10
  -3  11   0    0.18    0.08
  -3  11   0    0.38    0.11
  -3  11   0    0.31    0.09
  -3  11   0    0.05    0.07
  -3  11   0    0.31    0.11
   1 -11   0    0.39    0.11
   1 -11   0    0.54    0.10
   1 -11   0    0.34    0.09
   1 -11   0    0.38    0.14
   1 -11   0    0.29    0.08
  -1  11   0    0.32    0.08
  -1  11   0    0.21    0.08
  -1  11   0    0.18    0.09
  -1  11   0    0.23    0.09
  -1  11   0    0.39    0.11
  -1 -11   0    0.20    0.07
  -1 -11   0    0.21    0.10
  -1 -11   0    0.62    0.10
  -1 -11   0    0.24    0.08
  -1 -11   0    0.25    0.11
  -1 -11   0    0.15    0.08
   1  11   0    0.43    0.09
   1  11   0    0.50    0.10
   1  11   0    0.28    0.09
   1  11   0    0.30    0.07
  -3 -11   0    0.14    0.13
  -3 -11   0    0.20    0.11
  -3 -11   0    0.17    0.08
  -3 -11   0    0.06    0.08
  -3 -11   0    0.12    0.09
  -3 -11   0    0.13    0.07
   3  11   0    0.23    0.10
   3  11   0    0.23    0.09
   3  11   0    0.07    0.08
   3  11   0    0.32    0.10
   3  11   0    0.12    0.08
   3  11   0    0.17    0.11
   3  11   0    0.09    0.10
   3  11   0    0.06    0.11
  -5 -11   0    0.75    0.13
  -5 -11   0    0.42    0.09
  -5 -11   0    0.65    0.11
  -5 -11   0    0.75    0.12
  -5 -11   0    0.31    0.12
  -5 -11   0    0.44    0.11
  -5 -11   0    0.71    0.13
   5  11   0    0.29    0.10
   5  11   0    0.60    0.13
   5  11   0    0.46    0.11
   5  11   0    0.52    0.11
   5  11   0    0.34    0.09
   5  11   0    0.31    0.10
   5  11   0    0.45    0.10
   5  11   0    0.39    0.12
   5  11   0    0.51    0.12
  -7 -11   0    0.48    0.12
  -7 -11   0    0.47    0.11
  -7 -11   0    0.49    0.12
  -7 -11   0    0.38    0.11
  -7 -11   0    0.50    0.15
  -7 -11   0    0.38    0.13
   7  11   0    0.60    0.13
   7  11   0    0.79    0.15
   7  11   0    0.38    0.11
   7  11   0    0.47    0.12
   7  11   0    0.78    0.13
  -9 -11   0    0.43    0.14
  -9 -11   0    0.35    0.11
  -9 -11   0    0.22    0.14
  -9 -11   0    0.17    0.12
  -9 -11   0    0.25    0.26
  -9 -11   0   -0.08    0.09
  -9 -11   0    0.42    0.14
   9  11   0    0.28    0.14
   9  11   0    0.13    0.11
   9  11   0    0.17    0.16
   9  11   0    0.01    0.14
   9  11   0    0.23    0.18
   9  11   0    0.09    0.11
 -11 -11   0    0.02    0.17
 -11 -11   0    0.14    0.11
 -11 -11   0    0.17    0.12
 -11 -11   0    0.16    0.14
 -11 -11   0    0.10    0.14
 -11 -11   0   -0.04    0.13
 -11 -11   0   -0.01    0.15
  11  11   0    0.45    0.27
  11  11   0    0.14    0.12
  11  11   0   -0.09    0.13
  11  11   0    0.23    0.19
  11  11   0    0.17    0.15
  11  11   0    0.32    0.22
 -13 -11   0    1.05    0.19
 -13 -11   0    0.73    0.25
 -13 -11   0    0.31    0.13
 -13 -11   0    0.68    0.16
 -13 -11   0    1.05    0.25
 -13 -11   0    0.56    0.18
 -13 -11   0    1.12    0.20
 -13 -11   0    1.15    0.25
  13  11   0    0.86    0.17
  13  11   0    0.54    0.20
  13  11   0    0.35    0.16
  13  11   0    0.43    0.20
  13  11   0    0.61    0.24
  13  11   0    0.72    0.19
  13  11   0    0.74    0.18
  13  11   0    0.64    0.20
 -15 -11   0    0.65    0.24
 -15 -11   0    1.03    0.19
 -15 -11   0    0.50    0.20
 -15 -11   0    0.68    0.22
 -15 -11   0    0.65    0.21
 -15 -11   0    0.39    0.23
 -15 -11   0    0.02    0.23
 -15 -11   0    0.61    0.22
 -15 -11   0    0.50    0.17
  15  11   0    0.68    0.24
  15  11   0    0.78    0.31
  15  11   0    0.23    0.20
  15  11   0    0.53    0.21
  15  11   0    0.40    0.21
  15  11   0    0.58    0.18
  15  11   0    0.61    0.25
  15  11   0    0.43    0.16
 -17 -11   0   -0.12    0.19
 -17 -11   0   -0.20    0.23
 -17 -11   0    0.21    0.25
 -17 -11   0    0.00    0.18
 -17 -11   0    0.22    0.22
 -17 -11   0   -0.13    0.20
 -17 -11   0    0.06    0.18
 -17 -11   0    1.10    0.28
 -17 -11   0   -0.06    0.16
  17  11   0   -0.13    0.24
  17  11   0    0.07    0.15
  17  11   0    0.34    0.29
  17  11   0   -0.04    0.18
  17  11   0    0.11    0.26
  17  11   0    0.07    0.25
  17  11   0   -0.16    0.17
  17  11   0    0.34    0.18
 -19 -11   0    0.04    0.18
 -19 -11   0    0.02    0.23
 -19 -11   0    0.30    0.21
 -19 -11   0    0.16    0.20
 -19 -11   0    0.32    0.23
 -19 -11   0    0.57    0.25
 -19 -11   0    0.28    0.25
 -19 -11   0    0.20    0.20
 -19 -11   0   -0.18    0.28
  19  11   0    0.56    0.27
  19  11   0   -0.12    0.27
  19  11   0    0.28    0.28
  19  11   0    0.17    0.20
  19  11   0    0.15    0.20
  19  11   0    0.15    0.22
  19  11   0    0.10    0.26
  19  11   0   -0.07    0.16
 -21 -11   0    0.10    0.27
 -21 -11   0    0.41    0.34
 -21 -11   0    0.26    0.21
 -21 -11   0    0.23    0.25
 -21 -11   0    0.46    0.21
 -21 -11   0    0.66    0.27
 -21 -11   0    0.35    0.23
 -21 -11   0    0.34    0.22
  21  11   0    0.28    0.21
  21  11   0    0.45    0.30
  21  11   0    0.46    0.16
  21  11   0    0.51    0.24
  21  11   0    0.39    0.36
  21  11   0    1.23    0.31
  21  11   0    0.41    0.23
  21  11   0    0.46    0.30
 -23 -11   0    0.45    0.27
 -23 -11   0    0.75    0.25
 -23 -11   0    0.32    0.27
 -23 -11   0    0.52    0.23
 -23 -11   0    0.10    0.21
 -23 -11   0    0.93    0.48
 -23 -11   0    0.07    0.28
 -23 -11   0    0.70    0.28
 -23 -11   0    0.23    0.21
 -23 -11   0    0.28    0.32
  23  11   0    0.77    0.25
  23  11   0    0.61    0.24
  23  11   0    0.64    0.33
  23  11   0    0.51    0.30
  23  11   0    0.25    0.44
  23  11   0    0.30    0.17
  23  11   0    0.77    0.23
 -25 -11   0    0.18    0.21
 -25 -11   0   -0.48    0.37
 -25 -11   0    0.41    0.31
 -25 -11   0   -0.15    0.20
 -25 -11   0    0.22    0.28
 -25 -11   0   -0.01    0.23
 -25 -11   0   -0.24    0.25
 -25 -11   0    0.04    0.26
 -25 -11   0    0.38    0.28
  25  11   0   -0.09    0.26
  25  11   0   -0.05    0.14
  25  11   0   -0.32    0.19
  25  11   0   -0.17    0.21
  25  11   0   -0.10    0.29
  25  11   0    0.39    0.24
  25  11   0   -0.24    0.49
  25  11   0   -0.27    0.21
 -27 -11   0    0.64    0.24
 -27 -11   0    0.00    0.20
 -27 -11   0    0.29    0.26
 -27 -11   0    0.17    0.21
 -27 -11   0    0.31    0.21
  27  11   0    0.19    0.27
  27  11   0    0.06    0.23
  27  11   0    0.64    0.24
  27  11   0    0.11    0.29
  27  11   0   -0.10    0.19
 -29 -11   0    0.24    0.22
 -29 -11   0    0.15    0.18
 -29 -11   0   -0.03    0.18
 -29 -11   0   -0.35    0.19
  29  11   0    0.43    0.25
  29  11   0    0.16    0.18
  29  11   0    0.39    0.23
  29  11   0    0.05    0.22
  29  11   0    0.30    0.21
 -31 -11   0   -0.07    0.22
 -31 -11   0    0.51    0.16
 -31 -11   0    0.08    0.16
  31  11   0    0.14    0.16
  31  11   0    0.00    0.17
  31  11   0    0.46    0.17
  31  11   0    0.13    0.22
  32 -12   0    5.13    0.35
  32 -12   0    3.51    0.26
  32 -12   0    4.35    0.33
  30 -12   0    7.30    0.39
  30 -12   0    6.53    0.36
  30 -12   0    7.94    0.57
  30 -12   0    7.22    0.39
  28 -12   0    0.27    0.21
  28 -12   0    0.41    0.22
  28 -12   0    0.11    0.19
  26 -12   0   12.24    0.63
  26 -12   0   12.30    0.65
  26 -12   0   11.26    0.63
  26 -12   0   12.10    0.54
  26 -12   0   11.40    0.65
 -26  12   0   12.06    0.59
 -26  12   0   11.95    0.59
  24 -12   0   19.89    0.75
  24 -12   0   20.01    0.83
  24 -12   0   19.83    0.85
  24 -12   0   19.12    0.81
  24 -12   0   19.93    0.79
 -24  12   0   23.01    1.20
 -24  12   0   20.29    0.70
 -24  12   0   20.93    0.77
  22 -12   0   24.73    0.87
  22 -12   0   24.84    0.90
  22 -12   0   22.83    0.95
  22 -12   0   24.94    0.94
  22 -12   0   23.61    0.94
 -22  12   0   25.01    0.80
 -22  12   0   26.81    0.85
 -22  12   0   25.97    1.15
 -22  12   0   25.59    0.80
  20 -12   0    0.18    0.22
  20 -12   0    0.32    0.27
  20 -12   0    0.19    0.25
  20 -12   0    0.25    0.25
  20 -12   0    0.01    0.21
 -20  12   0    0.24    0.17
  18 -12   0   47.39    1.47
  18 -12   0   47.83    1.41
  18 -12   0   47.92    1.34
  18 -12   0   46.06    1.38
  18 -12   0   45.23    1.45
  18 -12   0   46.98    1.38
  18 -12   0   46.56    1.31
 -18  12   0   45.05    1.29
 -18  12   0   45.33    1.27
  16 -12   0   67.04    1.76
  16 -12   0   66.93    1.91
  16 -12   0   63.18    1.75
  16 -12   0   64.45    1.88
  16 -12   0   65.36    1.82
  16 -12   0   66.10    1.83
  16 -12   0   67.29    1.81
 -16  12   0   63.92    1.71
 -16  12   0   62.95    1.73
  14 -12   0   64.12    1.73
  14 -12   0   67.54    1.88
  14 -12   0   63.88    1.83
  14 -12   0   62.57    1.74
  14 -12   0   65.45    1.76
  14 -12   0   64.11    1.79
  14 -12   0   65.28    1.79
  14 -12   0   65.56    1.72
 -14  12   0   63.60    1.72
 -14  12   0   63.66    1.70
 -14  12   0   63.53    1.68
  12 -12   0    1.82    0.28
  12 -12   0    2.40    0.29
  12 -12   0    2.04    0.28
  12 -12   0    1.89    0.23
  12 -12   0    2.10    0.24
  12 -12   0    2.84    0.30
 -12  12   0    2.08    0.24
 -12  12   0    1.91    0.22
 -12  12   0    1.57    0.19
 -12  12   0    1.81    0.19
 -12  12   0    1.48    0.35
  10 -12   0   82.72    2.20
  10 -12   0   87.32    2.35
  10 -12   0   80.27    2.21
 -10  12   0   84.78    2.12
 -10  12   0   82.41    2.45
 -10  12   0   80.45    2.34
 -10  12   0   84.58    2.11
 -10  12   0   83.61    2.20
 -10  12   0   81.04    2.32
 -10  12   0   82.96    2.17
 -10  12   0   82.23    2.14
   8 -12   0  136.59    3.62
  -8  12   0  134.37    3.29
  -8  12   0  132.47    3.29
  -8  12   0  135.69    3.31
  -8  12   0  127.49    3.80
  -8  12   0  119.97    3.40
  -8  12   0  132.44    3.34
  -8  12   0  136.93    3.61
   6 -12   0  112.74    3.08
   6 -12   0  114.84    2.80
  -6  12   0  114.82    2.81
  -6  12   0  108.88    2.88
  -6  12   0  108.22    2.90
  -6  12   0  114.03    2.86
  -6  12   0  114.06    2.80
  -6  12   0  110.81    2.97
   4 -12   0    4.05    0.32
   4 -12   0    4.36    0.20
   4 -12   0    4.07    0.21
  -4  12   0    3.21    0.26
  -4  12   0    4.20    0.25
  -4  12   0    3.47    0.25
  -4  12   0    3.95    0.22
   2 -12   0  146.76    3.63
   2 -12   0  147.94    3.61
   2 -12   0  144.50    3.82
   2 -12   0  152.05    3.60
  -2  12   0  142.60    3.66
  -2  12   0  143.02    3.62
  -2  12   0  144.91    3.72
  -2  12   0  140.53    3.68
  -2  12   0  142.74    3.70
  -2  12   0  144.05    3.67
   0 -12   0  158.66    4.10
   0 -12   0  155.40    3.89
   0 -12   0  162.72    3.87
   0 -12   0  162.24    3.90
   0 -12   0  158.75    3.92
   0  12   0  150.38    3.96
   0  12   0  154.29    3.91
   0  12   0  153.12    3.98
   0  12   0  153.53    3.92
   0  12   0  152.92    3.89
   0  12   0  152.71    3.94
  -2 -12   0  143.75    3.70
  -2 -12   0  151.54    3.65
  -2 -12   0  147.03    3.74
  -2 -12   0  143.60    3.68
  -2 -12   0  143.20    3.66
  -2 -12   0  145.51    3.72
  -2 -12   0  151.39    3.87
   2  12   0  147.77    3.67
   2  12   0  140.35    3.75
   2  12   0  143.46    3.73
   2  12   0  155.07    3.63
   2  12   0  146.86    3.84
   2  12   0  148.82    3.72
   2  12   0  149.39    3.69
   2  12   0  148.75    3.76
   2  12   0  143.17    3.70
  -4 -12   0    3.59    0.26
  -4 -12   0    3.57    0.23
  -4 -12   0    3.69    0.22
  -4 -12   0    4.04    0.24
  -4 -12   0    4.04    0.21
  -4 -12   0    3.66    0.21
  -4 -12   0    3.56    0.23
   4  12   0    3.61    0.26
   4  12   0    3.49    0.22
   4  12   0    3.51    0.24
   4  12   0    3.54    0.23
   4  12   0    3.89    0.25
   4  12   0    3.38    0.21
   4  12   0    3.59    0.23
   4  12   0    3.36    0.27
  -6 -12   0  108.41    2.94
  -6 -12   0  110.94    2.89
  -6 -12   0  107.81    2.85
  -6 -12   0  112.52    2.87
  -6 -12   0  112.27    2.88
  -6 -12   0  107.54    2.89
  -6 -12   0  111.39    2.92
   6  12   0  116.26    2.87
   6  12   0  119.46    2.91
   6  12   0  115.56    2.84
   6  12   0  112.27    3.02
   6  12   0  118.05    2.87
   6  12   0  113.02    2.83
   6  12   0  112.07    2.90
   6  12   0  116.78    2.85
   6  12   0  110.20    2.93
  -8 -12   0  131.51    3.41
  -8 -12   0  127.20    3.42
  -8 -12   0  128.69    3.48
  -8 -12   0  132.49    3.45
  -8 -12   0  133.18    3.37
  -8 -12   0  132.88    3.39
  -8 -12   0  130.83    3.39
   8  12   0  138.57    3.36
   8  12   0  136.31    3.55
   8  12   0  130.37    3.40
   8  12   0  137.04    3.40
   8  12   0  139.90    3.34
   8  12   0  136.49    3.40
   8  12   0  129.00    3.32
 -10 -12   0   82.09    2.25
 -10 -12   0   81.01    2.31
 -10 -12   0   84.31    2.21
 -10 -12   0   84.40    2.27
 -10 -12   0   82.78    2.23
 -10 -12   0   84.95    2.19
 -10 -12   0   83.60    2.22
  10  12   0   84.28    2.19
  10  12   0   83.13    2.21
  10  12   0   78.92    2.23
  10  12   0   86.45    2.37
  10  12   0   84.92    2.25
  10  12   0   84.95    2.23
  10  12   0   81.54    2.24
 -12 -12   0    1.74    0.24
 -12 -12   0    2.47    0.28
 -12 -12   0    1.59    0.30
 -12 -12   0    1.28    0.24
 -12 -12   0    1.10    0.21
 -12 -12   0    1.93    0.25
 -12 -12   0    1.40    0.23
 -12 -12   0    1.74    0.22
 -12 -12   0    1.87    0.24
  12  12   0    1.74    0.22
  12  12   0    1.90    0.28
  12  12   0    2.04    0.24
  12  12   0    2.41    0.32
  12  12   0    1.25    0.25
  12  12   0    1.66    0.22
  12  12   0    1.90    0.25
  12  12   0    1.61    0.25
 -14 -12   0   61.23    1.82
 -14 -12   0   63.05    1.77
 -14 -12   0   64.08    1.78
 -14 -12   0   59.00    1.86
 -14 -12   0   62.69    1.74
 -14 -12   0   63.09    1.88
 -14 -12   0   63.36    1.74
 -14 -12   0   62.56    1.74
  14  12   0   63.33    1.81
  14  12   0   61.45    1.78
  14  12   0   63.04    1.80
  14  12   0   62.48    1.83
  14  12   0   66.38    1.74
  14  12   0   62.93    1.83
  14  12   0   63.84    1.76
  14  12   0   63.35    1.73
  14  12   0   64.91    1.74
 -16 -12   0   63.51    1.83
 -16 -12   0   61.32    1.91
 -16 -12   0   65.73    1.76
 -16 -12   0   62.88    1.76
 -16 -12   0   64.58    1.81
 -16 -12   0   62.22    1.79
 -16 -12   0   64.56    1.86
 -16 -12   0   61.70    1.84
 -16 -12   0   61.92    1.77
  16  12   0   61.32    1.78
  16  12   0   61.65    1.83
  16  12   0   65.24    1.75
  16  12   0   63.11    1.85
  16  12   0   62.24    1.85
  16  12   0   65.49    1.78
  16  12   0   63.19    1.89
  16  12   0   63.35    1.75
 -18 -12   0   44.17    1.39
 -18 -12   0   43.69    1.34
 -18 -12   0   43.47    1.41
 -18 -12   0   44.58    1.35
 -18 -12   0   45.67    1.50
 -18 -12   0   44.90    1.34
 -18 -12   0   45.19    1.37
 -18 -12   0   44.14    1.41
 -18 -12   0   42.86    1.36
  18  12   0   45.46    1.30
  18  12   0   46.08    1.35
  18  12   0   40.51    1.74
  18  12   0   44.35    1.43
  18  12   0   44.88    1.36
  18  12   0   43.46    1.43
  18  12   0   45.60    1.34
  18  12   0   44.98    1.48
  18  12   0   45.01    1.32
 -20 -12   0    0.07    0.24
 -20 -12   0    0.35    0.28
 -20 -12   0    0.05    0.26
 -20 -12   0    0.01    0.25
 -20 -12   0    0.15    0.23
 -20 -12   0    0.33    0.26
 -20 -12   0    0.27    0.35
 -20 -12   0    0.09    0.21
 -20 -12   0    0.64    0.23
  20  12   0    0.21    0.18
  20  12   0    0.55    0.27
  20  12   0    0.29    0.23
  20  12   0    0.41    0.22
  20  12   0    0.59    0.33
  20  12   0    0.01    0.21
  20  12   0    0.77    0.33
  20  12   0    0.29    0.27
 -22 -12   0   24.52    0.88
 -22 -12   0   24.36    0.92
 -22 -12   0   24.33    0.88
 -22 -12   0   24.85    1.09
 -22 -12   0   23.64    0.89
 -22 -12   0   23.65    0.87
 -22 -12   0   24.34    0.96
 -22 -12   0   24.48    0.94
 -22 -12   0   24.41    0.90
 -22 -12   0   24.22    0.87
  22  12   0   23.22    0.79
  22  12   0   23.70    1.00
  22  12   0   24.33    0.86
  22  12   0   22.18    0.96
  22  12   0   23.86    0.87
  22  12   0   23.77    0.88
  22  12   0   24.98    1.11
 -24 -12   0   18.73    0.74
 -24 -12   0   19.85    0.84
 -24 -12   0   19.38    0.75
 -24 -12   0   19.76    0.75
 -24 -12   0   20.09    0.78
 -24 -12   0   19.56    0.97
 -24 -12   0   19.47    0.74
 -24 -12   0   19.20    0.75
 -24 -12   0   18.52    0.86
 -24 -12   0   19.79    1.04
  24  12   0   19.76    0.76
  24  12   0   18.25    0.86
  24  12   0   19.38    0.77
  24  12   0   19.71    1.07
  24  12   0   18.59    0.88
  24  12   0   19.12    0.65
  24  12   0   20.06    0.75
 -26 -12   0   12.25    0.55
 -26 -12   0   11.95    0.62
 -26 -12   0   11.94    0.57
 -26 -12   0   12.03    0.58
 -26 -12   0   13.06    0.59
  26  12   0   11.78    0.65
  26  12   0   11.57    0.60
  26  12   0   11.90    0.66
  26  12   0   12.30    0.80
  26  12   0   12.88    0.58
  26  12   0   12.32    0.47
 -28 -12   0    0.26    0.20
 -28 -12   0    0.19    0.21
 -28 -12   0    0.06    0.30
 -28 -12   0    0.27    0.19
 -28 -12   0    0.27    0.21
  28  12   0    0.40    0.26
  28  12   0    0.34    0.20
  28  12   0   -0.17    0.22
  28  12   0    0.03    0.20
  28  12   0    0.21    0.23
 -30 -12   0    7.65    0.41
 -30 -12   0    7.80    0.49
 -30 -12   0    7.37    0.42
 -30 -12   0    7.14    0.36
  30  12   0    6.77    0.36
  30  12   0    6.74    0.40
  30  12   0    7.44    0.45
  30  12   0    6.79    0.37
 -32 -12   0    4.12    0.26
 -32 -12   0    3.97    0.26
  32  12   0    4.31    0.28
  32  12   0    3.41    0.36
  32  12   0    3.69    0.25
  31 -13   0    0.11    0.15
  31 -13   0    0.07    0.17
  31 -13   0   -0.02    0.19
  29 -13   0    0.20    0.20
  29 -13   0    0.31    0.33
  29 -13   0    0.08    0.18
  29 -13   0   -0.25    0.16
  27 -13   0    0.19    0.22
  27 -13   0    0.32    0.23
  27 -13   0    0.24    0.25
  27 -13   0    0.20    0.21
  25 -13   0    0.48    0.24
  25 -13   0    0.50    0.27
  25 -13   0    0.38    0.34
  25 -13   0   -0.04    0.21
 -25  13   0   -0.15    0.25
 -25  13   0    0.76    0.24
  23 -13   0    0.20    0.22
  23 -13   0    0.41    0.28
  23 -13   0    0.11    0.21
  23 -13   0   -0.37    0.28
  23 -13   0    0.42    0.25
 -23  13   0    0.07    0.21
 -23  13   0    0.27    0.57
 -23  13   0    0.64    0.29
 -23  13   0   -0.23    0.21
  21 -13   0    0.32    0.28
  21 -13   0    0.22    0.21
  21 -13   0    0.35    0.29
  21 -13   0   -0.01    0.25
  21 -13   0   -0.02    0.21
 -21  13   0    0.14    0.42
 -21  13   0    0.31    0.19
 -21  13   0   -0.02    0.20
 -21  13   0    0.10    0.23
  19 -13   0    0.32    0.23
  19 -13   0    0.69    0.28
  19 -13   0    0.27    0.20
  19 -13   0    0.63    0.27
  19 -13   0    0.84    0.28
  19 -13   0    0.53    0.22
 -19  13   0    1.06    0.39
 -19  13   0    0.43    0.20
 -19  13   0    0.34    0.19
 -19  13   0    0.44    0.18
  17 -13   0    0.35    0.20
  17 -13   0    0.75    0.21
  17 -13   0    0.92    0.28
  17 -13   0    0.67    0.25
  17 -13   0    0.97    0.30
  17 -13   0    0.64    0.22
  17 -13   0    0.65    0.23
 -17  13   0    0.65    0.16
 -17  13   0    0.45    0.16
 -17  13   0    0.80    0.35
 -17  13   0    0.91    0.22
  15 -13   0    0.20    0.18
  15 -13   0    0.80    0.21
  15 -13   0    0.35    0.24
  15 -13   0    0.70    0.30
  15 -13   0    0.49    0.19
  15 -13   0    0.25    0.18
  15 -13   0    0.40    0.25
 -15  13   0    0.86    0.32
 -15  13   0    0.68    0.16
 -15  13   0    0.38    0.15
 -15  13   0    0.28    0.18
  13 -13   0    0.27    0.15
  13 -13   0    0.18    0.17
  13 -13   0    0.33    0.18
  13 -13   0    0.05    0.18
  13 -13   0    0.23    0.19
  13 -13   0    0.13    0.21
  13 -13   0   -0.14    0.23
 -13  13   0    0.22    0.12
 -13  13   0    0.11    0.12
 -13  13   0    0.13    0.15
 -13  13   0    0.12    0.22
  11 -13   0    0.46    0.24
  11 -13   0    0.56    0.21
  11 -13   0    0.81    0.19
  11 -13   0    0.84    0.19
  11 -13   0    0.78    0.22
 -11  13   0    0.80    0.18
 -11  13   0    0.54    0.12
 -11  13   0    0.66    0.23
 -11  13   0    0.38    0.11
 -11  13   0    0.59    0.25
 -11  13   0    0.52    0.20
   9 -13   0    0.58    0.20
   9 -13   0    0.18    0.25
   9 -13   0    0.61    0.20
   9 -13   0    0.16    0.23
   9 -13   0    0.34    0.17
  -9  13   0    0.18    0.10
  -9  13   0    0.58    0.12
  -9  13   0    0.47    0.16
  -9  13   0    0.30    0.15
  -9  13   0    0.31    0.18
  -9  13   0    0.45    0.22
   7 -13   0    0.00    0.16
   7 -13   0    0.21    0.10
  -7  13   0    0.08    0.10
  -7  13   0    0.30    0.18
  -7  13   0    0.07    0.09
  -7  13   0    0.62    0.16
  -7  13   0   -0.04    0.14
   5 -13   0    0.35    0.09
   5 -13   0    0.42    0.16
   5 -13   0    0.25    0.10
  -5  13   0    0.23    0.14
  -5  13   0    0.21    0.12
  -5  13   0    0.28    0.09
  -5  13   0    0.08    0.11
   3 -13   0    0.46    0.11
   3 -13   0    0.35    0.12
   3 -13   0    0.22    0.09
  -3  13   0    0.43    0.12
  -3  13   0    0.25    0.11
  -3  13   0    0.14    0.09
  -3  13   0    0.58    0.14
  -3  13   0    0.26    0.10
  -3  13   0    0.27    0.12
   1 -13   0    0.14    0.10
   1 -13   0    0.23    0.12
   1 -13   0    0.65    0.15
   1 -13   0    0.18    0.09
   1 -13   0    0.30    0.13
  -1  13   0    0.29    0.10
  -1  13   0    0.37    0.13
  -1  13   0    0.07    0.12
  -1  13   0    0.27    0.11
  -1  13   0    0.16    0.10
  -1 -13   0    0.24    0.10
  -1 -13   0    0.15    0.12
  -1 -13   0    0.38    0.13
  -1 -13   0    0.70    0.16
  -1 -13   0    0.42    0.12
  -1 -13   0    0.19    0.11
  -1 -13   0    0.35    0.10
   1  13   0    0.40    0.11
   1  13   0    0.15    0.11
   1  13   0    0.21    0.10
   1  13   0    0.21    0.16
   1  13   0    0.34    0.13
   1  13   0    0.17    0.11
   1  13   0    0.22    0.10
   1  13   0    0.43    0.09
   1  13   0    0.41    0.12
  -3 -13   0    0.67    0.13
  -3 -13   0    0.53    0.11
  -3 -13   0    0.54    0.13
  -3 -13   0    0.10    0.13
  -3 -13   0    0.31    0.12
  -3 -13   0    0.25    0.14
  -3 -13   0    0.26    0.10
   3  13   0    0.39    0.11
   3  13   0    0.29    0.11
   3  13   0    0.45    0.12
   3  13   0    0.57    0.14
   3  13   0    0.20    0.12
   3  13   0    0.22    0.11
   3  13   0    0.37    0.11
  -5 -13   0    0.07    0.12
  -5 -13   0    0.11    0.10
  -5 -13   0    0.18    0.14
  -5 -13   0    0.12    0.10
  -5 -13   0    0.29    0.12
  -5 -13   0    0.31    0.11
   5  13   0    0.08    0.10
   5  13   0    0.15    0.13
   5  13   0    0.08    0.12
   5  13   0    0.12    0.09
   5  13   0    0.11    0.13
   5  13   0    0.14    0.11
   5  13   0    0.17    0.11
   5  13   0    0.08    0.13
  -7 -13   0    0.11    0.14
  -7 -13   0    0.05    0.12
  -7 -13   0    0.08    0.16
  -7 -13   0    0.39    0.13
  -7 -13   0    0.22    0.15
  -7 -13   0    0.28    0.13
  -7 -13   0    0.14    0.11
   7  13   0    0.11    0.14
   7  13   0    0.17    0.17
   7  13   0    0.12    0.14
   7  13   0    0.16    0.16
   7  13   0    0.08    0.12
   7  13   0   -0.04    0.11
   7  13   0    0.23    0.12
   7  13   0    0.14    0.13
  -9 -13   0    0.28    0.14
  -9 -13   0    0.78    0.18
  -9 -13   0    0.35    0.21
  -9 -13   0    0.31    0.19
  -9 -13   0    0.65    0.15
  -9 -13   0    0.26    0.17
  -9 -13   0    0.44    0.14
  -9 -13   0    0.47    0.14
  -9 -13   0    0.63    0.16
   9  13   0    0.38    0.19
   9  13   0    0.01    0.28
   9  13   0    0.53    0.15
   9  13   0    1.17    0.22
   9  13   0    0.64    0.18
   9  13   0    0.18    0.15
   9  13   0    0.52    0.16
   9  13   0    0.21    0.15
   9  13   0    0.84    0.18
   9  13   0    0.66    0.27
   9  13   0    0.60    0.18
 -11 -13   0    0.91    0.20
 -11 -13   0    0.88    0.17
 -11 -13   0    0.57    0.16
 -11 -13   0    0.82    0.23
 -11 -13   0    0.65    0.17
 -11 -13   0    0.99    0.23
 -11 -13   0    0.83    0.16
 -11 -13   0    0.75    0.19
 -11 -13   0    0.95    0.20
  11  13   0    0.70    0.19
  11  13   0    0.75    0.16
  11  13   0    0.81    0.18
  11  13   0    0.51    0.19
  11  13   0    1.25    0.26
  11  13   0    0.47    0.19
  11  13   0    0.47    0.19
 -13 -13   0   -0.03    0.26
 -13 -13   0    0.04    0.18
 -13 -13   0    0.61    0.23
 -13 -13   0   -0.10    0.19
 -13 -13   0    0.19    0.22
 -13 -13   0    0.24    0.21
 -13 -13   0    0.16    0.17
 -13 -13   0    0.73    0.19
 -13 -13   0   -0.16    0.14
  13  13   0   -0.31    0.16
  13  13   0   -0.01    0.17
  13  13   0    0.31    0.17
  13  13   0    0.16    0.22
  13  13   0    0.22    0.19
  13  13   0    0.17    0.18
  13  13   0    0.20    0.26
  13  13   0    0.21    0.21
  13  13   0    0.26    0.22
 -15 -13   0    0.58    0.25
 -15 -13   0    0.64    0.23
 -15 -13   0    0.61    0.24
 -15 -13   0    1.06    0.27
 -15 -13   0    0.59    0.20
 -15 -13   0    1.06    0.30
 -15 -13   0    0.29    0.21
 -15 -13   0    0.69    0.24
 -15 -13   0    0.60    0.19
  15  13   0    0.52    0.26
  15  13   0    0.48    0.22
  15  13   0    0.40    0.21
  15  13   0    0.36    0.19
  15  13   0    0.25    0.34
  15  13   0    0.27    0.19
  15  13   0    0.15    0.25
  15  13   0    0.15    0.17
 -17 -13   0    0.44    0.24
 -17 -13   0    0.55    0.20
 -17 -13   0    0.80    0.26
 -17 -13   0    0.40    0.27
 -17 -13   0    0.59    0.22
 -17 -13   0    0.61    0.22
 -17 -13   0    0.70    0.27
 -17 -13   0    0.69    0.29
 -17 -13   0    0.59    0.25
  17  13   0    0.73    0.26
  17  13   0    0.57    0.23
  17  13   0    0.39    0.18
  17  13   0    0.67    0.22
  17  13   0    0.62    0.28
  17  13   0    0.78    0.30
  17  13   0    0.63    0.36
  17  13   0    0.43    0.20
 -19 -13   0    0.70    0.29
 -19 -13   0    0.59    0.25
 -19 -13   0    0.48    0.24
 -19 -13   0    0.38    0.25
 -19 -13   0    0.35    0.36
 -19 -13   0    0.65    0.26
 -19 -13   0    0.24    0.21
 -19 -13   0    0.35    0.22
 -19 -13   0    0.56    0.27
  19  13   0    0.75    0.23
  19  13   0    0.44    0.27
  19  13   0    0.68    0.32
  19  13   0    0.38    0.21
  19  13   0    0.43    0.34
  19  13   0    0.71    0.25
  19  13   0    0.28    0.20
  19  13   0    0.15    0.27
  19  13   0    0.48    0.19
 -21 -13   0    0.02    0.22
 -21 -13   0   -0.13    0.28
 -21 -13   0    0.07    0.26
 -21 -13   0    0.03    0.23
 -21 -13   0   -0.32    0.24
 -21 -13   0    0.06    0.22
 -21 -13   0    0.09    0.25
 -21 -13   0    0.14    0.39
 -21 -13   0   -0.02    0.24
 -21 -13   0    0.07    0.29
  21  13   0    0.56    0.34
  21  13   0    0.30    0.23
  21  13   0    0.41    0.22
  21  13   0    0.09    0.22
  21  13   0   -0.28    0.25
  21  13   0    0.06    0.17
 -23 -13   0    0.41    0.26
 -23 -13   0    0.08    0.32
 -23 -13   0    0.62    0.52
 -23 -13   0    0.14    0.24
 -23 -13   0    0.37    0.23
 -23 -13   0    0.20    0.24
 -23 -13   0    0.19    0.22
 -23 -13   0    0.11    0.24
 -23 -13   0   -0.11    0.34
 -23 -13   0    0.17    0.26
  23  13   0   -0.08    0.20
  23  13   0    0.20    0.33
  23  13   0    0.02    0.27
  23  13   0    0.06    0.18
  23  13   0   -0.14    0.22
  23  13   0    0.10    0.22
  23  13   0    0.69    0.51
 -25 -13   0    0.37    0.23
 -25 -13   0    0.68    0.47
 -25 -13   0    0.18    0.21
 -25 -13   0   -0.28    0.26
 -25 -13   0    0.27    0.22
 -25 -13   0    0.25    0.26
 -25 -13   0    0.55    0.27
  25  13   0    0.17    0.36
  25  13   0    0.53    0.22
  25  13   0    0.95    0.56
  25  13   0    0.13    0.22
  25  13   0    0.48    0.27
  25  13   0    0.01    0.25
  25  13   0    0.11    0.16
 -27 -13   0    0.23    0.30
 -27 -13   0   -0.08    0.23
 -27 -13   0    0.44    0.22
 -27 -13   0    0.32    0.19
 -27 -13   0    0.50    0.21
  27  13   0    0.05    0.13
  27  13   0    0.11    0.24
  27  13   0    0.23    0.23
  27  13   0    0.31    0.20
  27  13   0    0.49    0.28
  27  13   0    0.41    0.20
 -29 -13   0    0.02    0.16
 -29 -13   0    0.00    0.18
 -29 -13   0    0.07    0.20
 -29 -13   0    0.17    0.20
  29  13   0    0.20    0.19
  29  13   0   -0.14    0.16
  29  13   0    0.02    0.19
  29  13   0   -0.29    0.22
  29  13   0    0.10    0.25
 -31 -13   0    0.09    0.21
 -31 -13   0   -0.21    0.14
 -31 -13   0    0.01    0.14
  31  13   0    0.12    0.15
  31  13   0   -0.60    0.24
  31  13   0   -0.41    0.23
  30 -14   0   -0.06    0.16
  30 -14   0   -0.18    0.16
  30 -14   0   -0.12    0.14
  28 -14   0    9.50    0.47
  28 -14   0   10.23    0.50
  28 -14   0    9.94    0.64
  28 -14   0    9.57    0.47
  26 -14   0   -0.02    0.20
  26 -14   0    0.09    0.21
  26 -14   0    0.16    0.21
  26 -14   0   -0.14    0.20
 -26  14   0    0.63    0.26
  24 -14   0    0.56    0.24
  24 -14   0    1.10    0.45
  24 -14   0   -0.07    0.27
  24 -14   0   -0.25    0.21
  24 -14   0    0.20    0.21
 -24  14   0    0.40    0.23
 -24  14   0    0.46    0.24
  22 -14   0    0.44    0.34
  22 -14   0    0.22    0.21
  22 -14   0   -0.29    0.21
  22 -14   0    0.02    0.23
  22 -14   0    0.29    0.28
 -22  14   0    0.50    0.22
 -22  14   0    0.61    0.22
 -22  14   0    0.33    0.50
 -22  14   0    0.37    0.28
  20 -14   0   22.15    0.88
  20 -14   0   21.55    0.89
  20 -14   0   21.45    0.82
  20 -14   0   21.80    0.90
  20 -14   0   21.28    0.82
 -20  14   0   21.16    0.73
 -20  14   0   24.05    0.81
 -20  14   0   22.11    0.75
 -20  14   0   21.84    1.08
  18 -14   0    0.16    0.31
  18 -14   0    0.82    0.24
  18 -14   0    0.12    0.20
  18 -14   0   -0.13    0.25
  18 -14   0    0.32    0.20
  18 -14   0    0.34    0.23
  18 -14   0    0.36    0.28
 -18  14   0    0.62    0.39
 -18  14   0    0.42    0.19
 -18  14   0    0.48    0.22
 -18  14   0    0.18    0.17
  16 -14   0    1.31    0.30
  16 -14   0    1.39    0.25
  16 -14   0    0.74    0.21
  16 -14   0    0.79    0.25
  16 -14   0    1.12    0.29
  16 -14   0    0.64    0.21
 -16  14   0    1.03    0.19
 -16  14   0    0.88    0.34
 -16  14   0    0.97    0.19
 -16  14   0    0.81    0.22
  14 -14   0    0.42    0.18
  14 -14   0    0.02    0.18
  14 -14   0   -0.08    0.15
  14 -14   0    0.26    0.19
  14 -14   0    0.40    0.20
  14 -14   0    0.87    0.26
  14 -14   0    0.31    0.24
 -14  14   0    0.34    0.16
 -14  14   0    0.41    0.14
 -14  14   0   -0.04    0.17
 -14  14   0   -0.08    0.24
  12 -14   0   63.29    1.71
  12 -14   0   66.65    1.85
  12 -14   0   63.86    1.63
  12 -14   0   64.67    1.73
  12 -14   0   62.60    1.68
  12 -14   0   62.71    1.76
  12 -14   0   64.55    1.79
 -12  14   0   59.66    1.76
 -12  14   0   61.37    1.90
 -12  14   0   61.56    1.70
 -12  14   0   61.66    1.67
 -12  14   0   61.97    1.67
  10 -14   0    1.51    0.29
  10 -14   0    1.78    0.19
  10 -14   0    2.06    0.24
  10 -14   0    1.97    0.26
  10 -14   0    1.31    0.25
 -10  14   0    2.15    0.28
 -10  14   0    1.52    0.18
 -10  14   0    1.43    0.20
 -10  14   0    1.51    0.28
   8 -14   0    1.18    0.21
   8 -14   0    1.85    0.22
   8 -14   0    1.58    0.26
   8 -14   0    1.94    0.30
   8 -14   0    1.48    0.26
  -8  14   0    1.79    0.21
  -8  14   0    2.07    0.33
  -8  14   0    1.81    0.19
  -8  14   0    1.94    0.20
  -8  14   0    2.26    0.31
  -8  14   0    1.43    0.22
   6 -14   0    1.32    0.23
   6 -14   0    1.20    0.13
  -6  14   0    0.93    0.17
  -6  14   0    0.79    0.23
  -6  14   0    0.83    0.14
  -6  14   0    0.75    0.13
   4 -14   0  100.25    2.76
   4 -14   0   97.35    2.49
   4 -14   0   99.79    2.47
  -4  14   0  100.30    2.50
  -4  14   0   97.12    2.54
  -4  14   0   97.99    2.51
  -4  14   0   92.05    2.59
  -4  14   0   95.27    2.63
  -4  14   0   96.55    2.58
   2 -14   0    3.13    0.20
   2 -14   0    3.43    0.22
   2 -14   0    3.29    0.23
   2 -14   0    3.36    0.31
  -2  14   0    2.71    0.23
  -2  14   0    2.88    0.26
  -2  14   0    3.26    0.22
  -2  14   0    3.44    0.26
  -2  14   0    3.25    0.47
  -2  14   0    3.42    0.23
   0 -14   0   -0.06    0.08
   0 -14   0    0.08    0.12
   0 -14   0    0.05    0.15
   0 -14   0    0.00    0.10
   0  14   0    0.15    0.12
   0  14   0    0.10    0.12
   0  14   0    0.20    0.10
   0  14   0    0.00    0.11
   0  14   0   -0.05    0.09
  -2 -14   0    3.03    0.28
  -2 -14   0    3.50    0.24
  -2 -14   0    3.13    0.23
  -2 -14   0    3.37    0.31
  -2 -14   0    3.46    0.23
  -2 -14   0    2.55    0.27
  -2 -14   0    2.70    0.21
  -2 -14   0    3.00    0.22
   2  14   0    3.08    0.28
   2  14   0    2.99    0.23
   2  14   0    3.73    0.34
   2  14   0    3.30    0.23
   2  14   0    3.58    0.26
   2  14   0    3.09    0.24
   2  14   0    3.35    0.22
  -4 -14   0   90.22    2.71
  -4 -14   0   97.32    2.51
  -4 -14   0   95.06    2.53
  -4 -14   0  100.92    2.47
  -4 -14   0   98.95    2.51
  -4 -14   0   94.66    2.55
  -4 -14   0   98.12    2.48
   4  14   0   91.53    2.54
   4  14   0   98.85    2.70
   4  14   0   95.26    2.59
   4  14   0   98.63    2.56
   4  14   0  102.30    2.47
   4  14   0   96.60    2.57
   4  14   0   99.16    2.49
   4  14   0   97.59    2.53
   4  14   0  102.65    2.51
  -6 -14   0    0.66    0.17
  -6 -14   0    0.89    0.16
  -6 -14   0    0.74    0.15
  -6 -14   0    0.75    0.15
  -6 -14   0    0.87    0.15
  -6 -14   0    0.86    0.14
  -6 -14   0    0.79    0.20
   6  14   0    1.06    0.19
   6  14   0    1.03    0.15
   6  14   0    0.75    0.14
   6  14   0    1.18    0.21
   6  14   0    0.99    0.22
   6  14   0    0.89    0.16
   6  14   0    1.14    0.18
   6  14   0    1.13    0.18
   6  14   0    1.14    0.23
  -8 -14   0    1.90    0.27
  -8 -14   0    2.26    0.26
  -8 -14   0    1.92    0.25
  -8 -14   0    1.91    0.25
  -8 -14   0    1.36    0.18
  -8 -14   0    1.71    0.30
  -8 -14   0    1.54    0.20
  -8 -14   0    1.76    0.21
  -8 -14   0    1.71    0.21
   8  14   0    1.86    0.34
   8  14   0    1.63    0.23
   8  14   0    1.44    0.26
   8  14   0    1.78    0.23
   8  14   0    1.99    0.23
   8  14   0    1.92    0.22
   8  14   0    1.28    0.19
   8  14   0    1.66    0.26
   8  14   0    2.01    0.26
   8  14   0    1.68    0.25
   8  14   0    1.79    0.18
   8  14   0    1.57    0.27
 -10 -14   0    1.58    0.25
 -10 -14   0    1.75    0.24
 -10 -14   0    1.31    0.19
 -10 -14   0    1.06    0.21
 -10 -14   0    1.11    0.20
 -10 -14   0    1.70    0.21
 -10 -14   0    1.31    0.24
 -10 -14   0    1.45    0.22
 -10 -14   0    1.21    0.25
  10  14   0    1.62    0.25
  10  14   0    1.54    0.25
  10  14   0    1.45    0.21
  10  14   0    1.81    0.31
  10  14   0    1.36    0.21
  10  14   0    1.67    0.23
  10  14   0    1.53    0.25
  10  14   0    2.06    0.27
 -12 -14   0   60.40    1.84
 -12 -14   0   63.35    1.81
 -12 -14   0   62.62    1.77
 -12 -14   0   63.25    1.79
 -12 -14   0   61.90    1.89
 -12 -14   0   63.89    1.75
 -12 -14   0   64.62    1.74
 -12 -14   0   63.15    1.76
 -12 -14   0   63.64    1.84
  12  14   0   65.57    1.76
  12  14   0   65.18    1.76
  12  14   0   63.32    1.81
  12  14   0   60.79    1.76
  12  14   0   60.16    1.76
  12  14   0   64.40    1.68
  12  14   0   66.67    1.81
  12  14   0   59.89    1.78
  12  14   0   64.35    1.74
 -14 -14   0    0.07    0.24
 -14 -14   0    0.18    0.21
 -14 -14   0    0.34    0.18
 -14 -14   0    0.03    0.17
 -14 -14   0    0.05    0.20
 -14 -14   0   -0.06    0.22
 -14 -14   0    0.20    0.22
 -14 -14   0    0.08    0.20
 -14 -14   0   -0.25    0.21
  14  14   0   -0.07    0.18
  14  14   0    0.36    0.19
  14  14   0    0.11    0.27
  14  14   0    0.57    0.23
  14  14   0    0.14    0.18
  14  14   0    0.08    0.19
  14  14   0    0.29    0.20
  14  14   0   -0.05    0.18
  14  14   0    0.24    0.26
 -16 -14   0    0.70    0.29
 -16 -14   0    1.00    0.25
 -16 -14   0    0.61    0.21
 -16 -14   0    0.82    0.25
 -16 -14   0    0.53    0.29
 -16 -14   0    1.04    0.27
 -16 -14   0    0.71    0.29
 -16 -14   0    0.50    0.22
 -16 -14   0    0.83    0.34
  16  14   0    1.02    0.24
  16  14   0    0.80    0.30
  16  14   0    0.74    0.23
  16  14   0    1.55    0.30
  16  14   0    0.67    0.39
  16  14   0    1.07    0.21
 -18 -14   0    0.21    0.23
 -18 -14   0    0.82    0.29
 -18 -14   0    0.64    0.27
 -18 -14   0    0.38    0.34
 -18 -14   0    0.27    0.25
 -18 -14   0    0.42    0.27
 -18 -14   0    0.45    0.27
 -18 -14   0    0.89    0.25
 -18 -14   0   -0.03    0.21
  18  14   0    0.30    0.20
  18  14   0    0.33    0.27
  18  14   0    0.28    0.33
  18  14   0    0.28    0.21
  18  14   0    0.34    0.35
  18  14   0    0.41    0.18
  18  14   0    0.03    0.24
 -20 -14   0   20.46    0.89
 -20 -14   0   20.94    0.92
 -20 -14   0   20.73    0.84
 -20 -14   0   22.02    1.01
 -20 -14   0   21.33    0.84
 -20 -14   0   20.82    0.81
 -20 -14   0   21.35    0.82
 -20 -14   0   20.44    0.87
 -20 -14   0   20.30    0.83
 -20 -14   0   20.55    0.81
  20  14   0   20.80    1.00
  20  14   0   20.77    0.78
  20  14   0   20.00    0.92
  20  14   0   21.01    0.75
  20  14   0   20.77    0.88
  20  14   0   21.08    0.81
  20  14   0   21.88    0.79
 -22 -14   0    0.41    0.50
 -22 -14   0    0.01    0.26
 -22 -14   0    0.21    0.24
 -22 -14   0    0.31    0.25
 -22 -14   0    0.03    0.24
 -22 -14   0    0.53    0.29
 -22 -14   0    0.43    0.35
 -22 -14   0    0.44    0.34
 -22 -14   0    0.10    0.22
 -22 -14   0    0.26    0.24
  22  14   0    0.11    0.18
  22  14   0    0.27    0.36
  22  14   0   -0.31    0.26
  22  14   0   -0.04    0.22
  22  14   0   -0.08    0.22
  22  14   0    0.55    0.51
  22  14   0    0.28    0.22
 -24 -14   0    0.44    0.27
 -24 -14   0    0.75    0.42
 -24 -14   0    0.60    0.27
 -24 -14   0    0.10    0.22
 -24 -14   0    0.39    0.24
 -24 -14   0    0.12    0.22
 -24 -14   0    0.38    0.29
 -24 -14   0    0.00    0.23
  24  14   0    0.34    0.32
  24  14   0    0.13    0.17
  24  14   0    0.26    0.22
  24  14   0    0.13    0.22
  24  14   0    0.41    0.29
  24  14   0    0.11    0.21
  24  14   0    0.16    0.55
 -26 -14   0    0.25    0.27
 -26 -14   0    0.15    0.21
 -26 -14   0    0.32    0.26
 -26 -14   0    0.89    0.27
 -26 -14   0   -0.20    0.19
 -26 -14   0    0.39    0.24
 -26 -14   0    0.01    0.30
  26  14   0    0.17    0.13
  26  14   0    0.39    0.23
  26  14   0   -0.21    0.22
  26  14   0   -0.10    0.27
  26  14   0   -0.33    0.18
  26  14   0    0.07    0.29
 -28 -14   0    9.97    0.45
 -28 -14   0    9.85    0.46
 -28 -14   0   10.02    0.46
 -28 -14   0   10.06    0.50
  28  14   0    9.86    0.51
  28  14   0   10.04    0.46
  28  14   0   10.88    0.56
  28  14   0    9.84    0.47
  28  14   0   11.18    0.49
 -30 -14   0    0.08    0.20
 -30 -14   0    0.20    0.15
 -30 -14   0    0.06    0.15
  30  14   0   -0.22    0.16
  30  14   0   -0.07    0.16
  30  14   0   -0.40    0.28
  30  14   0    0.05    0.16
  31 -15   0   -0.14    0.15
  31 -15   0   -0.17    0.13
  31 -15   0    0.00    0.14
  29 -15   0    0.32    0.19
  29 -15   0    0.02    0.16
  29 -15   0   -0.07    0.15
  27 -15   0    0.42    0.21
  27 -15   0    0.13    0.18
  27 -15   0    0.44    0.21
  27 -15   0    0.17    0.22
  25 -15   0   -0.09    0.27
  25 -15   0    2.06    0.58
  25 -15   0    0.76    0.24
  25 -15   0   -0.20    0.20
  25 -15   0    0.30    0.26
 -25  15   0   -0.05    0.25
  23 -15   0    0.18    0.23
  23 -15   0    0.96    0.57
  23 -15   0   -0.03    0.25
  23 -15   0    0.11    0.22
  23 -15   0   -0.24    0.19
 -23  15   0   -0.05    0.23
 -23  15   0   -0.25    0.22
  21 -15   0   -0.06    0.23
  21 -15   0    0.63    0.49
  21 -15   0   -0.23    0.20
  21 -15   0    0.16    0.28
  21 -15   0   -0.15    0.24
 -21  15   0    0.11    0.26
 -21  15   0    0.87    0.50
 -21  15   0    0.15    0.21
 -21  15   0    0.14    0.20
  19 -15   0    0.29    0.25
  19 -15   0   -0.05    0.21
  19 -15   0    0.28    0.25
  19 -15   0    0.34    0.23
  19 -15   0    0.37    0.28
 -19  15   0    0.50    0.24
 -19  15   0    1.05    0.44
 -19  15   0    0.35    0.19
 -19  15   0    0.53    0.19
  17 -15   0    0.59    0.22
  17 -15   0    0.43    0.21
  17 -15   0    0.27    0.28
  17 -15   0    0.74    0.26
  17 -15   0    0.43    0.21
  17 -15   0    0.97    0.23
 -17  15   0    0.08    0.17
 -17  15   0    0.27    0.25
 -17  15   0    0.64    0.20
 -17  15   0    0.81    0.23
 -17  15   0    0.61    0.35
  15 -15   0   -0.29    0.21
  15 -15   0    0.32    0.24
  15 -15   0    0.23    0.20
  15 -15   0    0.04    0.26
  15 -15   0    0.37    0.19
 -15  15   0    0.30    0.17
 -15  15   0   -0.05    0.23
 -15  15   0    0.26    0.30
 -15  15   0    0.41    0.21
 -15  15   0    0.06    0.15
  13 -15   0    0.32    0.23
  13 -15   0    0.42    0.27
  13 -15   0    0.20    0.19
  13 -15   0    0.33    0.19
  13 -15   0    0.14    0.15
  13 -15   0    0.68    0.25
  13 -15   0    0.29    0.20
 -13  15   0    0.71    0.30
 -13  15   0    0.58    0.17
 -13  15   0    0.54    0.22
 -13  15   0    0.40    0.15
  11 -15   0    0.57    0.19
  11 -15   0    0.36    0.16
  11 -15   0    0.32    0.19
  11 -15   0    1.11    0.27
  11 -15   0    0.60    0.24
  11 -15   0   -0.19    0.19
  11 -15   0    0.28    0.19
 -11  15   0    0.39    0.14
 -11  15   0    0.56    0.27
 -11  15   0    0.59    0.20
 -11  15   0    0.40    0.20
   9 -15   0    0.63    0.17
   9 -15   0    0.58    0.21
   9 -15   0    0.47    0.21
   9 -15   0    0.99    0.27
   9 -15   0    1.06    0.22
   9 -15   0    0.69    0.18
   9 -15   0    0.33    0.18
  -9  15   0    0.49    0.26
  -9  15   0    0.75    0.14
  -9  15   0    0.64    0.19
  -9  15   0    0.64    0.18
   7 -15   0    0.01    0.22
   7 -15   0    0.32    0.12
   7 -15   0    0.26    0.18
   7 -15   0    0.10    0.24
   7 -15   0    0.43    0.17
   7 -15   0    0.52    0.20
   7 -15   0    0.06    0.16
   7 -15   0    0.59    0.21
  -7  15   0    0.51    0.13
  -7  15   0    0.17    0.16
  -7  15   0    0.09    0.21
  -7  15   0    0.36    0.18
  -7  15   0    0.14    0.11
   5 -15   0    0.28    0.19
   5 -15   0    0.49    0.20
   5 -15   0    0.37    0.16
   5 -15   0    0.36    0.13
   5 -15   0    0.25    0.17
   5 -15   0    0.28    0.11
   5 -15   0    0.29    0.18
  -5  15   0    0.22    0.11
  -5  15   0    0.04    0.16
  -5  15   0    0.28    0.15
  -5  15   0    0.48    0.13
  -5  15   0    0.78    0.27
   3 -15   0    0.24    0.16
   3 -15   0    0.78    0.16
   3 -15   0    0.69    0.12
   3 -15   0    0.69    0.14
  -3  15   0    0.48    0.11
  -3  15   0    0.46    0.15
  -3  15   0    0.29    0.12
  -3  15   0    0.68    0.18
  -3  15   0    0.66    0.16
  -3  15   0    0.38    0.27
  -3  15   0    0.44    0.19
   1 -15   0    0.08    0.12
   1 -15   0    0.35    0.13
   1 -15   0    0.30    0.18
   1 -15   0    0.18    0.09
  -1  15   0    0.46    0.17
  -1  15   0    0.29    0.18
  -1  15   0    0.27    0.12
  -1  15   0    0.31    0.11
  -1  15   0    0.18    0.13
  -1  15   0    0.42    0.15
  -1  15   0    0.03    0.25
  -1 -15   0    0.21    0.11
  -1 -15   0    0.42    0.16
  -1 -15   0    0.04    0.16
  -1 -15   0    0.17    0.14
  -1 -15   0    0.68    0.20
  -1 -15   0    0.12    0.13
   1  15   0    0.35    0.25
   1  15   0    0.31    0.21
   1  15   0    0.30    0.17
   1  15   0   -0.06    0.15
   1  15   0    0.13    0.12
   1  15   0    0.30    0.13
   1  15   0    0.23    0.11
   1  15   0    0.22    0.12
  -3 -15   0    0.44    0.17
  -3 -15   0    0.59    0.14
  -3 -15   0    1.00    0.22
  -3 -15   0    0.45    0.13
  -3 -15   0    0.71    0.14
  -3 -15   0    0.75    0.14
  -3 -15   0    0.28    0.14
  -3 -15   0    0.46    0.14
   3  15   0    0.46    0.19
   3  15   0    0.53    0.13
   3  15   0    0.55    0.15
   3  15   0    0.89    0.27
   3  15   0    0.56    0.13
   3  15   0    0.43    0.16
   3  15   0    0.42    0.17
   3  15   0    0.54    0.15
   3  15   0    0.86    0.17
  -5 -15   0    0.27    0.14
  -5 -15   0    0.54    0.20
  -5 -15   0    0.14    0.15
  -5 -15   0    0.22    0.12
  -5 -15   0    0.36    0.13
  -5 -15   0    0.33    0.13
  -5 -15   0    0.34    0.16
  -5 -15   0    0.38    0.14
  -5 -15   0    0.45    0.20
   5  15   0    0.34    0.15
   5  15   0    0.48    0.15
   5  15   0    0.30    0.19
   5  15   0    0.44    0.12
   5  15   0    0.50    0.15
   5  15   0    0.51    0.19
   5  15   0    0.37    0.18
   5  15   0    0.35    0.12
   5  15   0    0.34    0.16
   5  15   0    0.38    0.20
   5  15   0    0.39    0.17
  -7 -15   0    0.80    0.19
  -7 -15   0    0.20    0.21
  -7 -15   0    0.26    0.18
  -7 -15   0    0.09    0.13
  -7 -15   0    0.20    0.13
  -7 -15   0    0.71    0.21
  -7 -15   0    0.14    0.15
  -7 -15   0    0.76    0.24
  -7 -15   0    0.35    0.14
  -7 -15   0    0.44    0.19
   7  15   0    0.23    0.17
   7  15   0    0.11    0.14
   7  15   0    0.10    0.13
   7  15   0    0.38    0.21
   7  15   0   -0.12    0.24
   7  15   0    0.15    0.14
   7  15   0    0.08    0.15
   7  15   0    0.33    0.13
   7  15   0    0.19    0.20
  -9 -15   0    0.85    0.31
  -9 -15   0    1.11    0.25
  -9 -15   0    0.98    0.20
  -9 -15   0    0.66    0.18
  -9 -15   0    0.69    0.20
  -9 -15   0    1.19    0.28
  -9 -15   0    0.97    0.18
  -9 -15   0    0.86    0.17
  -9 -15   0    0.62    0.20
  -9 -15   0    0.83    0.17
  -9 -15   0    0.76    0.23
   9  15   0    0.88    0.22
   9  15   0    0.63    0.23
   9  15   0    1.01    0.20
   9  15   0    0.97    0.20
   9  15   0    0.90    0.21
   9  15   0    1.10    0.24
   9  15   0    0.68    0.20
   9  15   0    0.29    0.16
   9  15   0    0.74    0.26
   9  15   0    0.73    0.17
   9  15   0    0.73    0.17
   9  15   0    0.87    0.20
 -11 -15   0    0.30    0.23
 -11 -15   0    0.80    0.20
 -11 -15   0    0.61    0.17
 -11 -15   0    0.55    0.23
 -11 -15   0    0.57    0.35
 -11 -15   0    0.83    0.22
 -11 -15   0    0.13    0.26
 -11 -15   0    0.65    0.25
 -11 -15   0    0.49    0.19
 -11 -15   0    0.40    0.18
 -11 -15   0    0.35    0.20
  11  15   0    0.58    0.19
  11  15   0    0.65    0.21
  11  15   0    0.90    0.28
  11  15   0    1.08    0.24
  11  15   0    0.83    0.29
  11  15   0    0.49    0.23
  11  15   0    0.37    0.22
  11  15   0    0.85    0.21
 -13 -15   0    0.19    0.18
 -13 -15   0    0.41    0.25
 -13 -15   0    0.39    0.23
 -13 -15   0    0.49    0.18
 -13 -15   0   -0.08    0.23
 -13 -15   0    0.16    0.20
 -13 -15   0    0.34    0.23
 -13 -15   0    0.86    0.23
 -13 -15   0    0.14    0.26
  13  15   0    0.34    0.21
  13  15   0    0.54    0.18
  13  15   0    0.08    0.19
  13  15   0    0.39    0.26
  13  15   0    0.50    0.25
  13  15   0    0.51    0.23
  13  15   0    0.48    0.20
  13  15   0    0.41    0.20
 -15 -15   0   -0.35    0.23
 -15 -15   0    0.30    0.21
 -15 -15   0   -0.06    0.24
 -15 -15   0    0.13    0.27
 -15 -15   0   -0.14    0.27
 -15 -15   0    0.13    0.19
 -15 -15   0   -0.04    0.19
 -15 -15   0    0.12    0.22
 -15 -15   0   -0.18    0.22
  15  15   0    0.07    0.39
  15  15   0    0.12    0.19
  15  15   0    0.25    0.23
  15  15   0   -0.23    0.18
  15  15   0    0.05    0.22
  15  15   0    0.40    0.21
  15  15   0    0.05    0.27
  15  15   0    0.17    0.24
 -17 -15   0    0.29    0.27
 -17 -15   0    0.24    0.26
 -17 -15   0    0.73    0.25
 -17 -15   0    0.64    0.25
 -17 -15   0    0.33    0.33
 -17 -15   0    0.41    0.29
 -17 -15   0    0.41    0.27
 -17 -15   0    0.52    0.22
 -17 -15   0    0.09    0.25
  17  15   0    0.76    0.40
  17  15   0    0.26    0.21
  17  15   0    0.57    0.28
  17  15   0    0.31    0.22
  17  15   0    0.53    0.21
  17  15   0    0.44    0.33
  17  15   0    0.68    0.25
 -19 -15   0    0.04    0.25
 -19 -15   0    0.44    0.28
 -19 -15   0    0.36    0.23
 -19 -15   0    0.44    0.24
 -19 -15   0    0.51    0.29
 -19 -15   0    0.33    0.36
 -19 -15   0    0.57    0.26
 -19 -15   0    0.64    0.27
 -19 -15   0   -0.20    0.31
 -19 -15   0    0.88    0.43
  19  15   0    0.29    0.22
  19  15   0    0.37    0.27
  19  15   0    0.50    0.23
  19  15   0    0.31    0.29
  19  15   0    0.67    0.23
  19  15   0    0.44    0.20
  19  15   0    0.03    0.39
  19  15   0    0.37    0.38
 -21 -15   0    0.13    0.25
 -21 -15   0    0.26    0.27
 -21 -15   0   -0.15    0.22
 -21 -15   0   -0.12    0.35
 -21 -15   0    0.10    0.28
 -21 -15   0    0.33    0.24
 -21 -15   0    0.12    0.31
 -21 -15   0    0.54    0.39
 -21 -15   0    0.45    0.48
  21  15   0    0.22    0.24
  21  15   0   -0.11    0.22
  21  15   0    1.15    0.49
  21  15   0    0.56    0.23
  21  15   0    0.32    0.27
  21  15   0    0.07    0.18
  21  15   0    0.26    0.38
 -23 -15   0    0.19    0.37
 -23 -15   0    0.20    0.25
 -23 -15   0    0.01    0.22
 -23 -15   0    0.09    0.24
 -23 -15   0    0.08    0.23
 -23 -15   0    0.04    0.25
 -23 -15   0    0.39    0.46
 -23 -15   0    0.16    0.22
 -23 -15   0    0.04    0.40
 -23 -15   0    0.19    0.30
  23  15   0    0.13    0.22
  23  15   0   -0.05    0.21
  23  15   0    0.04    0.34
  23  15   0   -0.06    0.54
  23  15   0    0.10    0.18
  23  15   0   -0.14    0.21
  23  15   0    0.14    0.26
 -25 -15   0    0.56    0.27
 -25 -15   0    0.41    0.22
 -25 -15   0    0.38    0.31
 -25 -15   0    0.31    0.26
 -25 -15   0    0.17    0.21
 -25 -15   0    0.03    0.21
 -25 -15   0    0.20    0.22
  25  15   0   -0.05    0.24
  25  15   0    0.29    0.31
  25  15   0    0.20    0.21
  25  15   0    0.16    0.32
  25  15   0    0.39    0.16
  25  15   0    0.43    0.23
 -27 -15   0    0.51    0.20
 -27 -15   0    0.40    0.20
 -27 -15   0    0.17    0.18
 -27 -15   0    0.37    0.21
 -27 -15   0    0.51    0.26
  27  15   0   -0.02    0.20
  27  15   0   -0.02    0.22
  27  15   0    0.47    0.14
  27  15   0    0.34    0.30
  27  15   0    0.63    0.20
  27  15   0    0.16    0.20
 -29 -15   0   -0.08    0.22
 -29 -15   0    0.01    0.17
 -29 -15   0   -0.36    0.22
 -29 -15   0   -0.06    0.15
  29  15   0    0.00    0.17
  29  15   0    0.05    0.16
  29  15   0   -0.22    0.17
 -31 -15   0    0.07    0.13
 -31 -15   0   -0.22    0.27
 -31 -15   0    0.18    0.15
  31  15   0    0.09    0.17
  31  15   0    0.15    0.15
  30 -16   0   -0.01    0.18
  30 -16   0    0.13    0.18
  30 -16   0    0.19    0.15
  28 -16   0   10.76    0.46
  28 -16   0   10.80    0.48
  28 -16   0    8.65    0.56
  28 -16   0    9.72    0.44
  26 -16   0   -0.05    0.18
  26 -16   0    0.04    0.20
  26 -16   0    0.03    0.19
  26 -16   0    0.32    0.22
 -26  16   0   -0.53    0.28
  24 -16   0   52.86    1.83
  24 -16   0   54.10    1.59
  24 -16   0   49.78    1.78
 -24  16   0   54.75    1.49
 -24  16   0   53.76    1.53
 -24  16   0   56.20    1.70
  22 -16   0    0.46    0.22
  22 -16   0    0.11    0.24
  22 -16   0    0.38    0.26
  22 -16   0    0.17    0.22
 -22  16   0    0.15    0.21
 -22  16   0    0.12    0.31
 -22  16   0   -0.10    0.62
  20 -16   0   19.99    0.80
  20 -16   0   21.79    0.88
  20 -16   0   20.98    0.87
  20 -16   0   20.99    0.76
  20 -16   0   21.76    0.81
 -20  16   0   21.17    1.15
 -20  16   0   21.15    0.83
 -20  16   0   22.47    0.81
 -20  16   0   21.06    0.73
 -20  16   0   19.27    0.81
  18 -16   0    0.02    0.22
  18 -16   0    0.03    0.20
  18 -16   0   -0.15    0.24
  18 -16   0   -0.03    0.22
  18 -16   0    1.39    0.32
  18 -16   0    0.34    0.20
 -18  16   0    0.18    0.24
 -18  16   0   -0.09    0.18
 -18  16   0    0.39    0.47
 -18  16   0    0.37    0.27
 -18  16   0    0.18    0.19
  16 -16   0  137.37    3.55
  16 -16   0  133.52    3.42
  16 -16   0  133.10    3.58
  16 -16   0  128.05    3.39
  16 -16   0  136.49    3.47
  16 -16   0  129.30    3.49
 -16  16   0  135.65    3.50
 -16  16   0  127.15    3.44
 -16  16   0  130.86    3.41
 -16  16   0  134.34    3.69
 -16  16   0  128.78    3.38
  14 -16   0    1.29    0.27
  14 -16   0    1.06    0.24
  14 -16   0    0.72    0.30
  14 -16   0    0.53    0.19
  14 -16   0    0.92    0.39
  14 -16   0    0.49    0.27
  14 -16   0    0.63    0.15
 -14  16   0    0.63    0.23
 -14  16   0    0.68    0.17
 -14  16   0    0.68    0.25
 -14  16   0    0.81    0.21
 -14  16   0    0.94    0.36
  12 -16   0   64.63    1.74
  12 -16   0   63.15    1.70
  12 -16   0   63.11    1.80
  12 -16   0   63.48    1.75
  12 -16   0   64.21    1.87
  12 -16   0   63.35    1.81
  12 -16   0   65.81    1.66
 -12  16   0   62.10    1.71
 -12  16   0   62.53    1.96
 -12  16   0   60.51    1.76
 -12  16   0   61.73    1.82
 -12  16   0   61.84    1.72
  10 -16   0    0.82    0.21
  10 -16   0    0.52    0.20
  10 -16   0    0.73    0.20
  10 -16   0    0.66    0.22
  10 -16   0    0.55    0.24
  10 -16   0    0.98    0.18
 -10  16   0    0.52    0.15
 -10  16   0    1.04    0.24
 -10  16   0    0.78    0.28
   8 -16   0  319.91    7.88
   8 -16   0  322.22    7.95
   8 -16   0  323.38    7.84
   8 -16   0  313.73    7.92
   8 -16   0  315.57    7.86
   8 -16   0  319.99    7.85
   8 -16   0  319.15    7.90
  -8  16   0  306.80    7.90
  -8  16   0  321.98    8.00
  -8  16   0  314.60    8.06
  -8  16   0  324.03    7.86
  -8  16   0  305.29    7.97
  -8  16   0  309.37    7.87
   6 -16   0    0.46    0.25
   6 -16   0    0.31    0.24
   6 -16   0    0.06    0.16
   6 -16   0    0.23    0.13
   6 -16   0   -0.31    0.19
   6 -16   0    0.87    0.26
   6 -16   0    0.06    0.20
   6 -16   0    0.38    0.18
   6 -16   0    0.14    0.17
  -6  16   0    0.23    0.16
  -6  16   0    0.31    0.14
  -6  16   0    0.25    0.18
  -6  16   0    0.38    0.22
  -6  16   0    0.15    0.17
  -6  16   0    0.44    0.13
   4 -16   0   90.32    2.35
   4 -16   0   86.19    2.37
   4 -16   0   86.63    2.33
   4 -16   0   90.03    2.27
   4 -16   0   91.43    2.31
   4 -16   0   90.98    2.34
   4 -16   0   89.06    2.33
   4 -16   0   90.20    2.26
   4 -16   0   87.71    2.60
  -4  16   0   87.58    2.41
  -4  16   0   82.41    2.54
  -4  16   0   90.51    2.32
  -4  16   0   85.43    2.43
  -4  16   0   88.53    2.37
  -4  16   0   89.68    2.34
  -4  16   0   91.51    2.48
   2 -16   0    2.16    0.24
   2 -16   0    2.37    0.27
   2 -16   0    1.82    0.20
   2 -16   0    1.44    0.24
   2 -16   0    1.79    0.19
   2 -16   0    1.78    0.32
  -2  16   0    1.49    0.24
  -2  16   0    1.51    0.20
  -2  16   0    2.29    0.41
  -2  16   0    2.11    0.22
   0 -16   0  341.18    8.50
   0 -16   0  335.25    8.19
   0 -16   0  315.57    8.23
   0 -16   0  350.65    8.17
   0 -16   0  330.08    8.22
   0 -16   0  315.53    8.20
   0 -16   0  332.53    8.23
   0  16   0  325.59    8.37
   0  16   0  331.68    8.28
   0  16   0  322.57    8.45
   0  16   0  327.58    8.25
   0  16   0  327.40    8.33
   0  16   0  319.70    8.29
   0  16   0  315.09    8.24
   0  16   0  333.76    8.20
   0  16   0  378.66    8.35
   0  16   0  328.35    8.22
  -2 -16   0    1.72    0.24
  -2 -16   0    1.97    0.21
  -2 -16   0    1.71    0.27
  -2 -16   0    1.75    0.27
  -2 -16   0    1.73    0.29
  -2 -16   0    2.11    0.28
  -2 -16   0    2.73    0.28
  -2 -16   0    1.94    0.21
  -2 -16   0    1.77    0.25
  -2 -16   0    3.15    0.44
   2  16   0    1.89    0.28
   2  16   0    2.73    0.27
   2  16   0    1.61    0.25
   2  16   0    1.28    0.22
   2  16   0    1.70    0.22
   2  16   0    1.89    0.24
   2  16   0    1.94    0.33
   2  16   0    1.28    0.24
   2  16   0    1.80    0.22
  -4 -16   0   89.13    2.28
  -4 -16   0   92.34    2.34
  -4 -16   0   91.94    2.28
  -4 -16   0   88.97    2.61
  -4 -16   0   87.46    2.36
  -4 -16   0   86.95    2.33
  -4 -16   0   89.57    2.40
  -4 -16   0   90.39    2.34
  -4 -16   0   84.95    2.39
  -4 -16   0   89.73    2.37
  -4 -16   0   86.38    2.41
  -4 -16   0   89.35    2.38
   4  16   0   87.12    2.52
   4  16   0   91.26    2.36
   4  16   0   91.59    2.32
   4  16   0   90.93    2.37
   4  16   0   88.79    2.34
   4  16   0   89.80    2.32
   4  16   0   95.95    2.44
   4  16   0   88.89    2.45
   4  16   0   87.42    2.40
  -6 -16   0    0.20    0.22
  -6 -16   0    0.22    0.17
  -6 -16   0    0.67    0.15
  -6 -16   0    0.37    0.21
  -6 -16   0    0.02    0.16
  -6 -16   0    0.25    0.13
  -6 -16   0   -0.15    0.14
  -6 -16   0    0.28    0.24
  -6 -16   0    0.15    0.22
  -6 -16   0    0.42    0.15
  -6 -16   0    0.32    0.17
   6  16   0    0.22    0.16
   6  16   0    0.06    0.21
   6  16   0    0.33    0.20
   6  16   0    0.21    0.16
   6  16   0    0.22    0.13
   6  16   0    0.28    0.25
   6  16   0    0.14    0.14
   6  16   0    0.68    0.15
   6  16   0    0.38    0.23
   6  16   0    0.12    0.16
  -8 -16   0  311.61    7.90
  -8 -16   0  312.57    7.94
  -8 -16   0  314.57    7.86
  -8 -16   0  314.63    7.81
  -8 -16   0  294.36    7.86
  -8 -16   0  311.03    7.83
  -8 -16   0  303.01    7.97
  -8 -16   0  319.35    7.85
  -8 -16   0  306.73    7.86
  -8 -16   0  312.73    7.86
  -8 -16   0  316.93    7.80
   8  16   0  303.91    7.88
   8  16   0  320.13    7.78
   8  16   0  323.59    7.86
   8  16   0  326.24    7.83
   8  16   0  317.96    7.88
   8  16   0  322.17    7.76
   8  16   0  319.89    7.76
   8  16   0  320.94    7.88
   8  16   0  322.92    7.82
   8  16   0  320.48    7.95
   8  16   0  316.92    7.81
   8  16   0  310.94    7.84
 -10 -16   0    0.62    0.22
 -10 -16   0    0.63    0.19
 -10 -16   0    0.68    0.21
 -10 -16   0    0.94    0.21
 -10 -16   0    1.42    0.28
 -10 -16   0    1.18    0.37
 -10 -16   0    0.49    0.26
 -10 -16   0    0.52    0.25
 -10 -16   0    0.43    0.19
 -10 -16   0    0.68    0.19
  10  16   0    1.10    0.18
  10  16   0    0.96    0.21
  10  16   0    0.80    0.23
  10  16   0    0.65    0.22
  10  16   0    0.97    0.24
  10  16   0    0.88    0.23
  10  16   0    0.56    0.22
 -12 -16   0   64.17    1.92
 -12 -16   0   60.36    1.78
 -12 -16   0   62.58    1.85
 -12 -16   0   65.08    1.80
 -12 -16   0   66.45    1.99
 -12 -16   0   66.59    1.85
 -12 -16   0   63.14    1.81
 -12 -16   0   64.03    1.78
 -12 -16   0   62.19    1.81
 -12 -16   0   65.00    1.84
 -12 -16   0   66.77    1.91
  12  16   0   64.90    1.72
  12  16   0   64.10    1.78
  12  16   0   60.56    1.78
  12  16   0   60.69    1.81
  12  16   0   64.34    1.82
  12  16   0   66.20    1.81
  12  16   0   62.48    1.86
  12  16   0   66.64    1.84
 -14 -16   0    0.62    0.26
 -14 -16   0    0.75    0.28
 -14 -16   0    1.00    0.26
 -14 -16   0    0.76    0.31
 -14 -16   0    0.70    0.22
 -14 -16   0    0.52    0.34
 -14 -16   0    0.87    0.23
 -14 -16   0    0.75    0.23
 -14 -16   0    0.62    0.26
  14  16   0    0.87    0.30
  14  16   0    0.58    0.29
  14  16   0    1.00    0.25
  14  16   0    0.59    0.23
  14  16   0    1.39    0.24
  14  16   0    0.85    0.31
  14  16   0    1.27    0.30
  14  16   0    0.74    0.23
 -16 -16   0  132.37    3.65
 -16 -16   0  127.24    3.43
 -16 -16   0  127.54    3.44
 -16 -16   0  130.79    3.55
 -16 -16   0  129.22    3.49
 -16 -16   0  128.61    3.57
 -16 -16   0  125.57    3.51
 -16 -16   0  129.27    3.43
 -16 -16   0  133.97    3.65
  16  16   0  132.90    3.43
  16  16   0  130.26    3.41
  16  16   0  130.00    3.45
  16  16   0  130.02    3.44
  16  16   0  127.59    3.44
  16  16   0  133.65    3.53
 -18 -16   0    0.42    0.29
 -18 -16   0    0.10    0.25
 -18 -16   0    0.29    0.25
 -18 -16   0   -0.13    0.22
 -18 -16   0   -0.16    0.26
 -18 -16   0   -0.14    0.24
 -18 -16   0   -0.38    0.39
 -18 -16   0    0.13    0.36
 -18 -16   0    0.07    0.24
 -18 -16   0    0.48    0.27
  18  16   0   -0.08    0.26
  18  16   0    0.13    0.39
  18  16   0   -0.04    0.19
  18  16   0    0.12    0.22
  18  16   0    0.01    0.20
  18  16   0    0.13    0.27
 -20 -16   0   19.70    0.84
 -20 -16   0   20.42    0.81
 -20 -16   0   20.17    0.80
 -20 -16   0   21.70    0.92
 -20 -16   0   20.66    0.98
 -20 -16   0   19.07    0.86
 -20 -16   0   20.37    0.84
 -20 -16   0   20.08    0.88
 -20 -16   0   19.78    0.84
 -20 -16   0   19.86    1.06
  20  16   0   19.66    0.77
  20  16   0   23.03    1.05
  20  16   0   20.12    0.80
  20  16   0   20.10    0.76
  20  16   0   20.97    0.78
  20  16   0   18.54    0.94
  20  16   0   19.38    0.84
 -22 -16   0    0.19    0.34
 -22 -16   0    0.72    0.27
 -22 -16   0    0.35    0.52
 -22 -16   0    0.27    0.23
 -22 -16   0    0.23    0.26
 -22 -16   0   -0.92    0.45
 -22 -16   0    0.68    0.36
 -22 -16   0   -0.14    0.24
 -22 -16   0    0.02    0.22
 -22 -16   0   -0.18    0.22
  22  16   0    0.55    0.38
  22  16   0   -0.35    0.26
  22  16   0    0.07    0.56
  22  16   0    0.16    0.23
  22  16   0    0.13    0.22
  22  16   0    0.04    0.22
  22  16   0    0.00    0.19
 -24 -16   0   50.54    1.49
 -24 -16   0   50.36    1.52
 -24 -16   0   50.92    1.49
 -24 -16   0   52.28    1.54
 -24 -16   0   47.42    1.72
 -24 -16   0   51.66    1.51
 -24 -16   0   53.96    1.59
 -24 -16   0   53.36    1.63
  24  16   0   51.44    1.48
  24  16   0   52.52    1.77
  24  16   0   52.14    1.56
  24  16   0   47.21    1.59
  24  16   0   49.11    1.63
 -26 -16   0   -0.33    0.22
 -26 -16   0   -0.04    0.18
 -26 -16   0   -0.46    0.26
 -26 -16   0    0.06    0.19
 -26 -16   0   -0.07    0.22
 -26 -16   0    0.16    0.20
  26  16   0   -0.14    0.19
  26  16   0    0.00    0.18
  26  16   0    0.10    0.13
  26  16   0   -0.18    0.21
  26  16   0    0.28    0.22
  26  16   0    0.20    0.34
 -28 -16   0   10.19    0.45
 -28 -16   0   10.55    0.51
 -28 -16   0   10.37    0.44
 -28 -16   0   10.27    0.44
  28  16   0   10.82    0.46
  28  16   0   10.37    0.48
  28  16   0   10.64    0.45
  28  16   0   11.93    0.60
 -30 -16   0    0.25    0.13
 -30 -16   0    0.02    0.15
 -30 -16   0    0.51    0.18
  30  16   0    0.25    0.16
  30  16   0    0.21    0.17
  29 -17   0    0.34    0.21
  29 -17   0    0.13    0.14
  29 -17   0    0.34    0.15
  27 -17   0    0.21    0.21
  27 -17   0    0.09    0.19
  27 -17   0    0.17    0.16
  27 -17   0    0.22    0.20
  25 -17   0    0.38    0.23
  25 -17   0    0.24    0.21
  25 -17   0   -0.03    0.20
  25 -17   0    0.27    0.21
 -25  17   0   -0.72    0.26
  23 -17   0    0.38    0.26
  23 -17   0    0.34    0.25
  23 -17   0    0.17    0.26
  23 -17   0    0.74    0.29
 -23  17   0    0.34    0.26
 -23  17   0    0.04    0.43
 -23  17   0    0.00    0.23
 -23  17   0    0.63    0.30
  21 -17   0    0.64    0.26
  21 -17   0    0.59    0.24
  21 -17   0    0.15    0.22
  21 -17   0    0.44    0.28
 -21  17   0    0.38    0.27
 -21  17   0    0.29    0.60
 -21  17   0    0.36    0.22
 -21  17   0    0.55    0.30
  19 -17   0    0.01    0.23
  19 -17   0   -0.17    0.22
  19 -17   0    0.34    0.22
  19 -17   0    0.00    0.26
  19 -17   0   -0.05    0.21
 -19  17   0    0.15    0.47
 -19  17   0   -0.61    0.25
 -19  17   0   -0.08    0.18
 -19  17   0    0.26    0.27
  17 -17   0    0.21    0.21
  17 -17   0    0.58    0.23
  17 -17   0    1.03    0.23
  17 -17   0    0.69    0.30
  17 -17   0    0.60    0.22
  17 -17   0    0.56    0.26
 -17  17   0    0.77    0.26
 -17  17   0    0.74    0.28
 -17  17   0    0.60    0.47
 -17  17   0    0.52    0.20
  15 -17   0    0.87    0.29
  15 -17   0    0.55    0.20
  15 -17   0    0.69    0.29
  15 -17   0    0.88    0.24
  15 -17   0    0.54    0.24
  15 -17   0    0.44    0.20
 -15  17   0    0.56    0.24
 -15  17   0    0.56    0.21
 -15  17   0    0.77    0.37
 -15  17   0    0.31    0.25
  13 -17   0    0.41    0.28
  13 -17   0    0.79    0.22
  13 -17   0    0.42    0.16
  13 -17   0    0.58    0.21
  13 -17   0    0.59    0.24
  13 -17   0    1.78    0.32
  13 -17   0    0.56    0.27
 -13  17   0    0.53    0.17
 -13  17   0    0.49    0.23
 -13  17   0    0.68    0.25
 -13  17   0    0.40    0.31
  11 -17   0    0.29    0.23
  11 -17   0    0.33    0.21
  11 -17   0   -0.18    0.21
  11 -17   0    0.14    0.19
  11 -17   0    0.24    0.19
  11 -17   0    0.15    0.15
  11 -17   0    0.06    0.19
 -11  17   0   -0.16    0.20
 -11  17   0    0.35    0.15
 -11  17   0    0.24    0.23
 -11  17   0   -0.05    0.17
 -11  17   0    0.09    0.30
 -11  17   0    0.06    0.20
   9 -17   0   -0.05    0.16
   9 -17   0    0.03    0.21
   9 -17   0    1.03    0.21
   9 -17   0    0.21    0.19
   9 -17   0   -0.52    0.19
   9 -17   0    0.23    0.17
   9 -17   0   -0.28    0.19
  -9  17   0    0.24    0.24
  -9  17   0    0.09    0.21
  -9  17   0    0.23    0.23
  -9  17   0    0.70    0.17
  -9  17   0    0.17    0.16
  -9  17   0   -0.06    0.42
  -9  17   0    0.40    0.19
   7 -17   0    0.77    0.18
   7 -17   0    0.67    0.18
   7 -17   0    0.21    0.21
   7 -17   0    0.15    0.20
   7 -17   0    0.51    0.17
   7 -17   0    0.70    0.25
   7 -17   0    0.40    0.19
   7 -17   0    0.75    0.24
  -7  17   0    0.65    0.34
  -7  17   0    0.43    0.16
  -7  17   0    0.43    0.21
  -7  17   0    0.49    0.38
  -7  17   0    0.45    0.18
  -7  17   0    0.70    0.26
   5 -17   0    0.30    0.19
   5 -17   0    0.28    0.16
   5 -17   0   -0.01    0.19
   5 -17   0    0.56    0.19
   5 -17   0    0.29    0.25
   5 -17   0    0.18    0.18
   5 -17   0    0.25    0.13
   5 -17   0    0.12    0.20
   5 -17   0    0.81    0.25
   5 -17   0    0.33    0.16
  -5  17   0    0.06    0.11
  -5  17   0    0.67    0.32
  -5  17   0    0.08    0.15
  -5  17   0    0.31    0.26
  -5  17   0    0.34    0.15
  -5  17   0    1.14    0.29
  -5  17   0    0.34    0.21
  -5  17   0    0.31    0.17
   3 -17   0    0.20    0.19
   3 -17   0    0.21    0.25
   3 -17   0    0.31    0.20
   3 -17   0    0.60    0.20
   3 -17   0    0.16    0.19
   3 -17   0    0.09    0.31
   3 -17   0    0.16    0.24
   3 -17   0    0.29    0.14
   3 -17   0    0.47    0.16
   3 -17   0    0.15    0.13
  -3  17   0   -0.31    0.40
  -3  17   0    0.07    0.12
  -3  17   0    0.20    0.15
  -3  17   0    0.48    0.33
  -3  17   0    0.21    0.15
  -3  17   0    0.17    0.18
  -3  17   0   -0.02    0.20
  -3  17   0    0.02    0.28
  -3  17   0    0.13    0.14
  -3  17   0   -0.15    0.23
   1 -17   0    0.24    0.12
   1 -17   0    0.40    0.23
   1 -17   0    0.94    0.25
   1 -17   0    0.05    0.20
   1 -17   0    0.35    0.14
   1 -17   0    0.43    0.16
   1 -17   0    0.33    0.16
   1 -17   0    0.14    0.18
  -1  17   0    0.36    0.26
  -1  17   0    0.54    0.21
  -1  17   0    0.42    0.14
  -1  17   0    0.23    0.35
  -1  17   0    0.47    0.16
  -1  17   0    0.30    0.14
  -1  17   0    0.39    0.15
  -1  17   0    0.10    0.38
  -1  17   0    0.52    0.20
  -1  17   0    0.37    0.20
  -1 -17   0    0.16    0.18
  -1 -17   0    0.54    0.22
  -1 -17   0    0.16    0.20
  -1 -17   0    0.27    0.14
  -1 -17   0    0.36    0.16
  -1 -17   0    0.22    0.17
  -1 -17   0    0.25    0.20
  -1 -17   0    0.35    0.26
  -1 -17   0    0.07    0.24
  -1 -17   0    0.25    0.12
   1  17   0    0.15    0.17
   1  17   0    0.29    0.35
   1  17   0    0.25    0.14
   1  17   0    0.28    0.13
   1  17   0    0.54    0.23
   1  17   0    0.35    0.15
   1  17   0    0.51    0.19
   1  17   0   -0.46    0.25
   1  17   0    0.29    0.15
   1  17   0    0.34    0.18
  -3 -17   0   -0.12    0.26
  -3 -17   0    0.35    0.20
  -3 -17   0    0.11    0.21
  -3 -17   0    0.69    0.28
  -3 -17   0    0.18    0.20
  -3 -17   0    0.32    0.13
  -3 -17   0    0.05    0.17
  -3 -17   0    0.24    0.17
  -3 -17   0   -0.01    0.19
  -3 -17   0    1.09    0.31
  -3 -17   0   -0.01    0.15
  -3 -17   0    0.38    0.17
   3  17   0    0.06    0.13
   3  17   0   -0.03    0.34
   3  17   0    0.13    0.13
   3  17   0    0.69    0.18
   3  17   0    0.36    0.19
   3  17   0    0.14    0.15
   3  17   0    0.34    0.26
   3  17   0    0.21    0.18
   3  17   0    0.26    0.17
   3  17   0    0.00    0.13
  -5 -17   0    0.23    0.19
  -5 -17   0    0.42    0.20
  -5 -17   0    0.34    0.16
  -5 -17   0    0.48    0.27
  -5 -17   0    0.18    0.14
  -5 -17   0    0.72    0.23
  -5 -17   0    0.36    0.17
  -5 -17   0    0.22    0.13
  -5 -17   0    0.34    0.21
  -5 -17   0    0.28    0.15
  -5 -17   0    0.35    0.21
  -5 -17   0    0.42    0.17
   5  17   0    0.19    0.19
   5  17   0    0.44    0.18
   5  17   0    0.53    0.16
   5  17   0    0.20    0.19
   5  17   0    0.02    0.28
   5  17   0    0.23    0.14
   5  17   0    0.38    0.15
   5  17   0    0.29    0.18
   5  17   0   -0.08    0.24
   5  17   0    0.43    0.17
  -7 -17   0    0.53    0.17
  -7 -17   0    0.80    0.21
  -7 -17   0    0.86    0.23
  -7 -17   0    0.55    0.21
  -7 -17   0    0.37    0.17
  -7 -17   0    0.39    0.25
  -7 -17   0    0.43    0.16
  -7 -17   0    0.13    0.22
  -7 -17   0    0.63    0.25
  -7 -17   0    0.37    0.24
   7  17   0    0.19    0.20
   7  17   0    0.44    0.16
   7  17   0    0.45    0.20
   7  17   0    0.54    0.20
   7  17   0    0.49    0.22
   7  17   0    0.52    0.17
   7  17   0    0.99    0.27
   7  17   0    0.46    0.23
   7  17   0    0.34    0.24
   7  17   0    0.55    0.16
  -9 -17   0    0.43    0.25
  -9 -17   0    0.14    0.16
  -9 -17   0    0.26    0.23
  -9 -17   0    0.13    0.17
  -9 -17   0   -0.05    0.16
  -9 -17   0    0.23    0.26
  -9 -17   0    0.19    0.20
  -9 -17   0    0.28    0.20
  -9 -17   0    0.32    0.29
  -9 -17   0    0.10    0.22
  -9 -17   0    0.44    0.22
   9  17   0    0.11    0.19
   9  17   0    0.22    0.16
   9  17   0    0.03    0.20
   9  17   0    0.63    0.35
   9  17   0   -0.07    0.16
   9  17   0    0.03    0.25
   9  17   0    0.01    0.18
   9  17   0    0.29    0.23
   9  17   0    0.32    0.19
   9  17   0   -0.01    0.19
 -11 -17   0    0.04    0.18
 -11 -17   0   -0.04    0.21
 -11 -17   0    0.46    0.32
 -11 -17   0    0.51    0.23
 -11 -17   0    0.05    0.17
 -11 -17   0    0.03    0.23
 -11 -17   0    0.23    0.27
 -11 -17   0    0.10    0.18
 -11 -17   0   -0.32    0.26
 -11 -17   0   -0.05    0.23
 -11 -17   0    0.14    0.22
  11  17   0    0.17    0.31
  11  17   0   -0.16    0.20
  11  17   0    0.01    0.21
  11  17   0    0.17    0.21
  11  17   0   -0.11    0.19
  11  17   0    0.34    0.28
  11  17   0    0.19    0.20
  11  17   0    0.03    0.19
  11  17   0    0.06    0.22
 -13 -17   0    0.71    0.22
 -13 -17   0    0.65    0.28
 -13 -17   0    0.46    0.29
 -13 -17   0    0.62    0.26
 -13 -17   0    0.45    0.23
 -13 -17   0    0.73    0.22
 -13 -17   0    0.75    0.31
 -13 -17   0    0.17    0.31
 -13 -17   0    0.91    0.38
 -13 -17   0    0.74    0.26
 -13 -17   0    0.61    0.21
  13  17   0    0.48    0.32
  13  17   0    0.74    0.21
  13  17   0    0.64    0.21
  13  17   0    0.58    0.22
  13  17   0    0.48    0.23
  13  17   0    0.47    0.24
  13  17   0    0.34    0.22
  13  17   0    0.73    0.28
 -15 -17   0    0.39    0.26
 -15 -17   0    0.19    0.26
 -15 -17   0    0.55    0.25
 -15 -17   0    0.35    0.28
 -15 -17   0    0.67    0.35
 -15 -17   0    0.46    0.23
 -15 -17   0    0.28    0.24
 -15 -17   0    0.92    0.36
 -15 -17   0    0.58    0.24
  15  17   0    0.47    0.26
  15  17   0    0.47    0.27
  15  17   0    0.56    0.23
  15  17   0    0.86    0.24
  15  17   0    0.47    0.36
  15  17   0    0.59    0.21
  15  17   0    0.33    0.25
  15  17   0    0.22    0.22
 -17 -17   0    0.88    0.26
 -17 -17   0    0.59    0.30
 -17 -17   0    1.01    0.29
 -17 -17   0    1.02    0.38
 -17 -17   0    0.54    0.27
 -17 -17   0    1.12    0.28
 -17 -17   0    0.85    0.28
 -17 -17   0    0.53    0.30
 -17 -17   0    0.69    0.68
 -17 -17   0    0.68    0.25
  17  17   0    0.81    0.29
  17  17   0    0.74    0.42
  17  17   0    0.55    0.22
  17  17   0    0.66    0.23
  17  17   0    0.62    0.22
  17  17   0    1.06    0.29
 -19 -17   0   -0.18    0.22
 -19 -17   0    0.04    0.41
 -19 -17   0   -0.25    0.26
 -19 -17   0    0.26    0.31
 -19 -17   0   -0.09    0.26
 -19 -17   0   -0.12    0.22
 -19 -17   0    0.36    0.27
 -19 -17   0    0.11    0.31
 -19 -17   0   -0.09    0.44
 -19 -17   0    0.04    0.25
  19  17   0    0.13    0.22
  19  17   0    0.22    0.22
  19  17   0   -0.13    0.27
  19  17   0   -0.01    0.22
  19  17   0    1.17    0.51
  19  17   0    0.10    0.23
  19  17   0   -0.22    0.26
 -21 -17   0    0.24    0.22
 -21 -17   0    0.61    0.64
 -21 -17   0    0.34    0.25
 -21 -17   0    0.56    0.67
 -21 -17   0    0.10    0.24
 -21 -17   0    0.46    0.49
 -21 -17   0    0.75    0.24
 -21 -17   0    0.38    0.26
 -21 -17   0    0.48    0.26
 -21 -17   0    0.26    0.50
  21  17   0    0.45    0.24
  21  17   0    0.23    0.20
  21  17   0    0.48    0.23
  21  17   0    0.54    0.30
  21  17   0    0.50    0.59
  21  17   0    0.57    0.24
 -23 -17   0    0.32    0.30
 -23 -17   0    0.76    0.35
 -23 -17   0    0.60    0.26
 -23 -17   0    0.11    0.26
 -23 -17   0    1.06    0.43
 -23 -17   0    0.43    0.24
 -23 -17   0    0.22    0.22
  23  17   0    0.33    0.37
  23  17   0   -0.06    0.33
  23  17   0    0.38    0.19
  23  17   0    0.78    0.23
 -25 -17   0    0.47    0.50
 -25 -17   0    0.38    0.24
 -25 -17   0   -0.24    0.24
 -25 -17   0    0.02    0.19
 -25 -17   0   -0.10    0.19
 -25 -17   0    0.29    0.23
 -25 -17   0   -0.16    0.19
  25  17   0    0.09    0.22
  25  17   0    0.28    0.20
  25  17   0   -0.06    0.14
  25  17   0    0.13    0.19
  25  17   0   -0.08    0.21
 -27 -17   0   -0.08    0.24
 -27 -17   0    0.04    0.25
 -27 -17   0    0.14    0.17
 -27 -17   0    0.11    0.16
 -27 -17   0    0.04    0.17
  27  17   0    0.10    0.22
  27  17   0    0.73    0.19
  27  17   0    0.29    0.13
  27  17   0    0.07    0.17
 -29 -17   0   -0.06    0.15
 -29 -17   0    0.05    0.14
 -29 -17   0   -0.09    0.21
  29  17   0    0.25    0.24
  29  17   0   -0.23    0.22
  28 -18   0    5.30    0.34
  28 -18   0    6.01    0.34
  28 -18   0    5.57    0.32
  28 -18   0    6.02    0.31
  26 -18   0   -0.01    0.18
  26 -18   0    0.74    0.22
  26 -18   0   -0.08    0.18
  26 -18   0    0.12    0.20
  24 -18   0   -0.11    0.18
  24 -18   0    0.21    0.23
  24 -18   0    0.33    0.23
  24 -18   0   -0.02    0.20
 -24  18   0    0.04    0.26
 -24  18   0   -0.30    0.41
  22 -18   0   -0.04    0.23
  22 -18   0    0.15    0.24
  22 -18   0    0.23    0.26
  22 -18   0   -0.04    0.20
 -22  18   0   -0.25    0.40
 -22  18   0    0.33    0.25
 -22  18   0    0.05    0.23
 -22  18   0    0.38    0.27
  20 -18   0   22.30    0.89
  20 -18   0   21.10    0.81
  20 -18   0   20.18    0.81
  20 -18   0   20.67    0.76
  20 -18   0   20.62    0.86
 -20  18   0   22.70    0.78
 -20  18   0   21.32    0.78
 -20  18   0   20.35    1.18
 -20  18   0   22.55    1.36
 -20  18   0   22.17    0.83
  18 -18   0    0.03    0.23
  18 -18   0    0.25    0.23
  18 -18   0    0.11    0.27
  18 -18   0    0.22    0.21
  18 -18   0    0.32    0.25
 -18  18   0   -0.17    0.33
 -18  18   0    0.05    0.20
 -18  18   0    0.47    0.22
 -18  18   0    0.04    0.46
 -18  18   0    0.05    0.27
 -18  18   0    0.22    0.26
  16 -18   0   -0.04    0.25
  16 -18   0    0.02    0.23
  16 -18   0    0.11    0.21
  16 -18   0   -0.17    0.27
  16 -18   0    0.09    0.22
  16 -18   0   -0.10    0.19
 -16  18   0   -0.31    0.40
 -16  18   0   -0.15    0.32
 -16  18   0   -0.07    0.19
 -16  18   0    0.29    0.25
 -16  18   0   -0.02    0.25
 -16  18   0    0.17    0.19
  14 -18   0    0.22    0.20
  14 -18   0    0.37    0.24
  14 -18   0    0.61    0.15
  14 -18   0    0.37    0.23
  14 -18   0    0.39    0.25
  14 -18   0    0.13    0.23
  14 -18   0    0.10    0.18
  14 -18   0    0.20    0.25
 -14  18   0    0.60    0.22
 -14  18   0    0.02    0.34
 -14  18   0   -0.03    0.24
 -14  18   0    0.20    0.30
 -14  18   0    0.54    0.26
  12 -18   0   45.61    1.29
  12 -18   0   45.10    1.39
  12 -18   0   46.58    1.33
  12 -18   0   46.41    1.35
  12 -18   0   45.16    1.39
 -12  18   0   42.34    1.41
 -12  18   0   43.85    1.36
 -12  18   0   44.15    1.32
 -12  18   0   43.01    1.47
 -12  18   0   44.94    1.55
 -12  18   0   44.70    1.31
  10 -18   0    0.98    0.38
  10 -18   0    0.85    0.26
  10 -18   0    1.28    0.28
  10 -18   0    0.73    0.23
  10 -18   0    0.82    0.20
  10 -18   0    1.39    0.29
  10 -18   0    0.78    0.18
 -10  18   0    0.82    0.28
 -10  18   0    1.31    0.24
 -10  18   0    0.94    0.42
 -10  18   0    1.17    0.34
 -10  18   0    0.90    0.19
 -10  18   0    0.96    0.22
 -10  18   0    1.11    0.29
   8 -18   0    0.58    0.27
   8 -18   0    0.59    0.22
   8 -18   0    0.48    0.22
   8 -18   0    0.43    0.18
   8 -18   0    0.25    0.21
   8 -18   0    0.29    0.20
   8 -18   0    0.57    0.18
  -8  18   0    1.26    0.32
  -8  18   0    0.76    0.37
  -8  18   0    0.40    0.19
  -8  18   0    0.48    0.19
  -8  18   0    0.01    0.35
  -8  18   0    1.21    0.29
  -8  18   0    0.59    0.23
   6 -18   0    1.41    0.25
   6 -18   0    1.92    0.23
   6 -18   0    2.13    0.25
   6 -18   0    1.58    0.26
   6 -18   0    1.79    0.25
   6 -18   0    1.62    0.28
   6 -18   0    1.84    0.31
  -6  18   0    0.92    0.31
  -6  18   0    1.82    0.38
  -6  18   0    1.35    0.27
  -6  18   0    1.19    0.21
  -6  18   0    1.13    0.22
  -6  18   0    1.34    0.28
  -6  18   0    1.43    0.24
   4 -18   0   43.95    1.22
   4 -18   0   44.17    1.27
   4 -18   0   44.90    1.35
   4 -18   0   44.24    1.31
   4 -18   0   45.54    1.29
   4 -18   0   45.40    1.21
   4 -18   0   44.69    1.32
   4 -18   0   44.59    1.30
   4 -18   0   44.69    1.25
   4 -18   0   43.78    1.30
  -4  18   0   45.84    1.28
  -4  18   0   45.17    1.34
  -4  18   0   45.00    1.31
  -4  18   0   45.16    1.30
  -4  18   0   43.04    1.39
  -4  18   0   42.54    1.35
  -4  18   0   38.41    1.55
  -4  18   0   46.80    1.45
   2 -18   0    0.31    0.26
   2 -18   0    0.72    0.29
   2 -18   0    0.35    0.15
   2 -18   0   -0.02    0.21
   2 -18   0    0.63    0.18
   2 -18   0    0.61    0.16
   2 -18   0    0.47    0.17
   2 -18   0    0.68    0.20
   2 -18   0    0.05    0.18
   2 -18   0    0.78    0.25
  -2  18   0    0.69    0.33
  -2  18   0    0.30    0.14
  -2  18   0    0.47    0.16
  -2  18   0    1.10    0.24
  -2  18   0    1.29    0.24
  -2  18   0    0.60    0.24
  -2  18   0    0.45    0.17
  -2  18   0    0.59    0.18
  -2  18   0    0.92    0.28
   0 -18   0    0.31    0.24
   0 -18   0    0.63    0.33
   0 -18   0    0.23    0.20
   0 -18   0    0.48    0.21
   0 -18   0    0.78    0.36
   0 -18   0    0.24    0.16
   0 -18   0    0.44    0.25
   0 -18   0    0.14    0.13
   0 -18   0    0.43    0.17
   0 -18   0    0.53    0.20
   0 -18   0    0.32    0.20
   0  18   0    0.48    0.20
   0  18   0    0.09    0.15
   0  18   0    0.39    0.17
   0  18   0    0.28    0.14
   0  18   0    0.45    0.25
   0  18   0    0.16    0.47
   0  18   0    0.17    0.18
   0  18   0    0.18    0.14
   0  18   0    0.22    0.27
   0  18   0    0.14    0.20
  -2 -18   0    1.20    0.21
  -2 -18   0    0.54    0.25
  -2 -18   0    1.11    0.18
  -2 -18   0    0.55    0.19
  -2 -18   0    1.12    0.22
  -2 -18   0    0.96    0.17
  -2 -18   0    0.57    0.24
  -2 -18   0    0.31    0.20
  -2 -18   0    0.92    0.22
   2  18   0    0.43    0.22
   2  18   0    0.48    0.54
   2  18   0    0.44    0.21
   2  18   0    0.60    0.19
   2  18   0    0.45    0.26
   2  18   0    0.58    0.42
   2  18   0    0.77    0.16
   2  18   0    0.64    0.24
   2  18   0    0.67    0.17
   2  18   0    0.54    0.18
   2  18   0    0.43    0.18
  -4 -18   0   43.99    1.32
  -4 -18   0   41.36    1.33
  -4 -18   0   45.10    1.28
  -4 -18   0   42.80    1.29
  -4 -18   0   43.64    1.35
  -4 -18   0   40.67    1.29
  -4 -18   0   45.53    1.37
  -4 -18   0   44.51    1.27
  -4 -18   0   44.62    1.19
  -4 -18   0   44.75    1.19
  -4 -18   0   44.24    1.27
   4  18   0   43.28    1.27
   4  18   0   45.17    1.25
   4  18   0   44.67    1.39
   4  18   0   42.64    1.36
   4  18   0   45.79    1.31
   4  18   0   44.66    1.37
   4  18   0   45.21    1.30
   4  18   0   44.62    1.25
   4  18   0   45.74    1.32
  -6 -18   0    1.58    0.26
  -6 -18   0    1.32    0.25
  -6 -18   0    2.04    0.30
  -6 -18   0    1.28    0.25
  -6 -18   0    1.33    0.24
  -6 -18   0    1.52    0.20
  -6 -18   0    1.28    0.22
  -6 -18   0    1.78    0.32
  -6 -18   0    1.37    0.43
  -6 -18   0    1.83    0.20
  -6 -18   0    1.48    0.22
  -6 -18   0    2.12    0.26
   6  18   0    1.84    0.22
   6  18   0    2.60    0.36
   6  18   0    1.82    0.28
   6  18   0    1.85    0.28
   6  18   0    2.19    0.30
   6  18   0    1.53    0.28
   6  18   0    1.35    0.24
   6  18   0    1.48    0.20
  -8 -18   0    0.20    0.23
  -8 -18   0    0.51    0.30
  -8 -18   0    0.66    0.21
  -8 -18   0    0.58    0.29
  -8 -18   0    0.26    0.23
  -8 -18   0    1.51    0.28
  -8 -18   0    1.03    0.24
  -8 -18   0    1.16    0.28
  -8 -18   0    0.30    0.18
  -8 -18   0    0.91    0.19
  -8 -18   0    0.88    0.23
  -8 -18   0    0.50    0.18
   8  18   0    0.23    0.20
   8  18   0    0.62    0.28
   8  18   0    0.24    0.16
   8  18   0    0.04    0.24
   8  18   0    0.20    0.29
   8  18   0    0.59    0.20
   8  18   0    0.61    0.21
   8  18   0    0.49    0.23
   8  18   0    0.41    0.17
   8  18   0    0.13    0.24
   8  18   0    0.78    0.23
 -10 -18   0    0.63    0.30
 -10 -18   0    1.13    0.37
 -10 -18   0    0.89    0.25
 -10 -18   0    1.35    0.31
 -10 -18   0    0.79    0.33
 -10 -18   0    0.98    0.28
 -10 -18   0    1.17    0.28
 -10 -18   0    0.71    0.21
 -10 -18   0    1.44    0.24
 -10 -18   0    1.05    0.23
 -10 -18   0    0.80    0.25
 -10 -18   0    1.01    0.31
  10  18   0    0.72    0.23
  10  18   0    0.98    0.24
  10  18   0    1.08    0.23
  10  18   0    0.76    0.24
  10  18   0    1.02    0.27
  10  18   0    0.88    0.40
  10  18   0    1.11    0.18
  10  18   0    1.05    0.29
 -12 -18   0   45.09    1.33
 -12 -18   0   45.39    1.55
 -12 -18   0   45.63    1.51
 -12 -18   0   44.45    1.37
 -12 -18   0   45.07    1.42
 -12 -18   0   44.35    1.38
 -12 -18   0   45.17    1.41
 -12 -18   0   43.29    1.33
 -12 -18   0   43.22    1.39
 -12 -18   0   44.15    1.40
 -12 -18   0   44.25    1.36
 -12 -18   0   44.46    1.46
  12  18   0   44.39    1.39
  12  18   0   45.51    1.40
  12  18   0   43.91    1.35
  12  18   0   46.40    1.35
  12  18   0   44.68    1.37
  12  18   0   45.58    1.44
  12  18   0   43.97    1.38
  12  18   0   45.95    1.29
 -14 -18   0    0.21    0.36
 -14 -18   0    0.64    0.28
 -14 -18   0    0.73    0.29
 -14 -18   0    0.87    0.32
 -14 -18   0    0.13    0.25
 -14 -18   0    0.73    0.28
 -14 -18   0    0.48    0.29
 -14 -18   0    0.09    0.35
 -14 -18   0    0.16    0.20
 -14 -18   0    0.31    0.23
 -14 -18   0    0.67    0.34
  14  18   0    0.22    0.28
  14  18   0    0.31    0.22
  14  18   0    0.33    0.29
  14  18   0   -0.32    0.37
  14  18   0    0.47    0.24
  14  18   0    0.33    0.24
  14  18   0    0.17    0.21
  14  18   0    0.46    0.22
 -16 -18   0    0.06    0.30
 -16 -18   0    0.39    0.24
 -16 -18   0    0.12    0.25
 -16 -18   0    0.31    0.27
 -16 -18   0    0.09    0.25
 -16 -18   0    0.46    0.25
 -16 -18   0   -0.30    0.71
 -16 -18   0   -0.03    0.26
 -16 -18   0    0.44    0.27
 -16 -18   0    0.49    0.38
  16  18   0    0.30    0.29
  16  18   0    0.52    0.28
  16  18   0   -0.07    0.22
  16  18   0    0.14    0.22
  16  18   0    0.07    0.20
  16  18   0    0.30    0.43
 -18 -18   0    0.33    0.24
 -18 -18   0   -0.04    0.30
 -18 -18   0    0.12    0.24
 -18 -18   0   -0.02    0.27
 -18 -18   0    0.21    0.46
 -18 -18   0    0.05    0.31
 -18 -18   0   -0.08    0.27
 -18 -18   0    0.35    0.27
 -18 -18   0    0.11    0.41
 -18 -18   0    0.12    0.24
  18  18   0    0.61    0.25
  18  18   0    0.20    0.30
  18  18   0    0.56    0.53
  18  18   0    0.01    0.21
  18  18   0    0.62    0.22
  18  18   0   -0.17    0.27
 -20 -18   0   20.73    0.82
 -20 -18   0   22.53    1.16
 -20 -18   0   19.52    0.84
 -20 -18   0   21.78    0.86
 -20 -18   0   21.26    0.82
 -20 -18   0   19.86    0.84
 -20 -18   0   20.85    0.83
 -20 -18   0   21.88    1.11
 -20 -18   0   19.62    1.14
 -20 -18   0   22.09    1.19
  20  18   0   20.82    0.78
  20  18   0   20.82    0.81
  20  18   0   20.17    0.85
  20  18   0   20.77    0.78
  20  18   0   20.24    0.78
 -22 -18   0   -0.03    0.25
 -22 -18   0   -0.18    0.22
 -22 -18   0    0.83    0.36
 -22 -18   0    0.13    0.22
 -22 -18   0    0.08    0.26
 -22 -18   0    0.35    0.26
 -22 -18   0    1.11    0.41
 -22 -18   0    0.10    0.24
  22  18   0    0.54    0.26
  22  18   0   -0.10    0.21
  22  18   0    0.11    0.30
  22  18   0    0.13    0.20
 -24 -18   0    0.03    0.21
 -24 -18   0    0.45    0.30
 -24 -18   0    0.41    0.21
 -24 -18   0    0.40    0.24
 -24 -18   0    0.09    0.22
 -24 -18   0    0.05    0.21
 -24 -18   0    0.55    0.45
  24  18   0    0.17    0.20
  24  18   0   -0.20    0.22
  24  18   0    0.08    0.20
  24  18   0    0.14    0.20
  24  18   0    0.10    0.16
 -26 -18   0    0.16    0.19
 -26 -18   0    0.14    0.18
 -26 -18   0   -0.02    0.22
 -26 -18   0   -0.11    0.18
 -26 -18   0    0.00    0.26
 -26 -18   0   -0.23    0.25
  26  18   0   -0.11    0.13
  26  18   0    0.71    0.22
  26  18   0    0.30    0.19
  26  18   0   -0.01    0.18
 -28 -18   0    5.78    0.32
 -28 -18   0    6.04    0.31
 -28 -18   0    6.36    0.32
  28  18   0    6.22    0.37
  28  18   0    5.90    0.35
  29 -19   0    0.22    0.14
  29 -19   0    0.42    0.21
  29 -19   0    0.14    0.12
  27 -19   0    0.21    0.20
  27 -19   0   -0.02    0.15
  27 -19   0   -0.13    0.22
  27 -19   0   -0.11    0.16
  25 -19   0    0.27    0.20
  25 -19   0   -0.18    0.16
  25 -19   0    0.25    0.18
  25 -19   0    0.32    0.22
  23 -19   0    1.05    0.26
  23 -19   0    0.48    0.20
  23 -19   0    0.21    0.21
  23 -19   0    0.54    0.24
 -23  19   0    0.74    0.26
 -23  19   0    1.41    0.64
 -23  19   0    0.20    0.26
 -23  19   0    0.04    0.30
  21 -19   0    0.51    0.28
  21 -19   0    0.52    0.30
  21 -19   0    0.70    0.27
  21 -19   0    0.43    0.21
  21 -19   0    0.78    0.25
 -21  19   0    0.46    0.25
 -21  19   0    0.39    0.25
 -21  19   0    0.62    0.25
 -21  19   0    1.45    0.42
  19 -19   0   -0.12    0.26
  19 -19   0   -0.08    0.20
  19 -19   0    0.30    0.25
  19 -19   0   -0.11    0.22
  19 -19   0    0.39    0.25
 -19  19   0    0.04    0.29
 -19  19   0    0.12    0.54
 -19  19   0    0.13    0.22
 -19  19   0    0.14    0.25
 -19  19   0    0.21    0.46
 -19  19   0   -0.29    0.28
  17 -19   0    0.16    0.21
  17 -19   0    0.12    0.27
  17 -19   0    0.25    0.30
  17 -19   0    0.42    0.25
  17 -19   0   -0.08    0.22
 -17  19   0   -0.01    0.22
 -17  19   0    0.12    0.26
 -17  19   0    0.52    0.34
 -17  19   0   -0.09    0.45
 -17  19   0    0.45    0.28
 -17  19   0   -0.02    0.21
  15 -19   0    0.39    0.26
  15 -19   0    0.58    0.20
  15 -19   0    0.39    0.21
  15 -19   0    0.58    0.28
  15 -19   0    0.64    0.28
  15 -19   0    0.60    0.24
  15 -19   0    0.68    0.25
 -15  19   0    0.17    0.21
 -15  19   0    0.13    0.30
 -15  19   0    0.52    0.40
 -15  19   0    0.80    0.28
 -15  19   0    0.32    0.21
 -15  19   0    0.51    0.25
  13 -19   0    0.80    0.30
  13 -19   0    0.24    0.15
  13 -19   0    0.58    0.20
  13 -19   0    0.37    0.21
  13 -19   0    0.82    0.23
  13 -19   0    0.73    0.25
  13 -19   0    0.64    0.24
  13 -19   0    0.65    0.27
 -13  19   0    0.30    0.21
 -13  19   0    0.67    0.23
 -13  19   0    0.36    0.25
 -13  19   0    0.61    0.30
 -13  19   0    0.51    0.21
 -13  19   0    0.77    0.38
  11 -19   0    0.29    0.24
  11 -19   0    0.09    0.24
  11 -19   0    0.47    0.21
  11 -19   0    0.08    0.16
  11 -19   0    0.30    0.23
  11 -19   0    0.01    0.22
  11 -19   0    0.42    0.20
 -11  19   0   -0.03    0.20
 -11  19   0    0.12    0.38
 -11  19   0    0.84    0.39
 -11  19   0   -0.07    0.17
 -11  19   0    0.24    0.33
 -11  19   0    0.23    0.29
 -11  19   0    0.16    0.22
 -11  19   0    0.22    0.21
   9 -19   0    0.37    0.20
   9 -19   0    0.22    0.22
   9 -19   0    0.46    0.21
   9 -19   0    0.37    0.46
   9 -19   0    0.21    0.17
   9 -19   0    0.22    0.21
   9 -19   0    0.17    0.26
  -9  19   0    0.22    0.17
  -9  19   0   -0.04    0.31
  -9  19   0    0.32    0.25
  -9  19   0   -0.15    0.29
  -9  19   0    0.07    0.19
  -9  19   0   -0.09    0.21
  -9  19   0    0.63    0.36
  -9  19   0    0.21    0.20
   7 -19   0    0.29    0.20
   7 -19   0    0.49    0.25
   7 -19   0    0.43    0.17
   7 -19   0    0.31    0.19
   7 -19   0    0.54    0.22
   7 -19   0    0.31    0.22
   7 -19   0    1.09    0.27
  -7  19   0    0.32    0.20
  -7  19   0    0.66    0.30
  -7  19   0    0.30    0.20
  -7  19   0    0.38    0.17
  -7  19   0    0.48    0.35
  -7  19   0    0.53    0.24
  -7  19   0    0.65    0.26
  -7  19   0    0.47    0.30
   5 -19   0    0.60    0.18
   5 -19   0    0.20    0.21
   5 -19   0    0.27    0.21
   5 -19   0    0.46    0.24
   5 -19   0   -0.15    0.19
   5 -19   0    0.15    0.21
   5 -19   0    0.13    0.16
   5 -19   0    0.09    0.18
   5 -19   0    0.54    0.26
  -5  19   0    0.50    0.24
  -5  19   0    0.29    0.16
  -5  19   0    0.03    0.30
  -5  19   0    0.78    0.31
  -5  19   0   -0.08    0.24
  -5  19   0    0.20    0.18
  -5  19   0    0.38    0.22
  -5  19   0    0.68    0.28
  -5  19   0    0.39    0.19
   3 -19   0    0.27    0.16
   3 -19   0    0.39    0.25
   3 -19   0    0.38    0.20
   3 -19   0    0.78    0.30
   3 -19   0    0.44    0.21
   3 -19   0    0.47    0.19
   3 -19   0    0.24    0.24
   3 -19   0   -0.06    0.21
   3 -19   0    0.27    0.16
  -3  19   0    0.20    0.18
  -3  19   0    0.16    0.20
  -3  19   0    0.61    0.24
  -3  19   0    0.25    0.23
  -3  19   0    0.01    0.31
  -3  19   0    0.30    0.24
  -3  19   0    0.24    0.28
  -3  19   0    0.15    0.15
  -3  19   0    0.22    0.17
   1 -19   0    0.16    0.32
   1 -19   0    0.63    0.17
   1 -19   0    0.66    0.18
   1 -19   0    0.37    0.18
   1 -19   0    0.15    0.22
   1 -19   0    0.59    0.17
   1 -19   0    0.47    0.22
   1 -19   0    0.28    0.27
   1 -19   0    0.14    0.22
   1 -19   0    0.52    0.21
   1 -19   0    0.41    0.25
  -1  19   0    0.37    0.17
  -1  19   0    0.70    0.21
  -1  19   0    0.31    0.15
  -1  19   0    0.50    0.22
  -1  19   0    0.48    0.30
  -1  19   0    0.02    0.21
  -1  19   0    0.51    0.25
  -1  19   0    0.35    0.18
  -1  19   0    0.16    0.22
  -1 -19   0    0.38    0.23
  -1 -19   0    0.35    0.20
  -1 -19   0    0.50    0.20
  -1 -19   0    0.16    0.17
  -1 -19   0    0.16    0.21
  -1 -19   0    0.38    0.21
  -1 -19   0    0.33    0.16
  -1 -19   0    0.43    0.23
  -1 -19   0    0.32    0.17
   1  19   0   -0.23    0.27
   1  19   0    0.16    0.19
   1  19   0    0.52    0.23
   1  19   0    0.38    0.16
   1  19   0    0.12    0.19
   1  19   0    0.45    0.24
   1  19   0   -0.16    0.22
   1  19   0    0.38    0.16
  -3 -19   0    0.36    0.22
  -3 -19   0    0.27    0.19
  -3 -19   0    0.35    0.18
  -3 -19   0    0.28    0.18
  -3 -19   0   -0.06    0.26
  -3 -19   0    0.03    0.16
  -3 -19   0    0.22    0.18
  -3 -19   0    0.06    0.15
  -3 -19   0    0.47    0.25
  -3 -19   0    0.15    0.20
   3  19   0    0.23    0.15
   3  19   0    0.20    0.23
   3  19   0    0.24    0.21
   3  19   0    0.05    0.25
   3  19   0    0.06    0.18
   3  19   0    0.16    0.16
   3  19   0   -0.12    0.18
   3  19   0    0.12    0.16
   3  19   0    0.47    0.22
   3  19   0   -0.33    0.34
  -5 -19   0    0.53    0.19
  -5 -19   0    0.52    0.21
  -5 -19   0    0.50    0.24
  -5 -19   0    0.53    0.20
  -5 -19   0    0.16    0.21
  -5 -19   0    0.45    0.21
  -5 -19   0    0.36    0.16
  -5 -19   0    0.48    0.18
  -5 -19   0    0.85    0.25
   5  19   0    0.97    0.30
   5  19   0    0.52    0.27
   5  19   0    0.14    0.20
   5  19   0    0.78    0.22
   5  19   0    0.20    0.21
   5  19   0    0.77    0.27
   5  19   0    0.21    0.20
   5  19   0    0.22    0.17
   5  19   0    0.43    0.16
  -7 -19   0    0.83    0.23
  -7 -19   0    0.82    0.25
  -7 -19   0    0.54    0.21
  -7 -19   0    0.52    0.19
  -7 -19   0    0.60    0.18
  -7 -19   0    0.15    0.17
  -7 -19   0    0.78    0.26
  -7 -19   0    0.43    0.16
  -7 -19   0    0.24    0.20
  -7 -19   0    0.37    0.32
  -7 -19   0    0.49    0.27
  -7 -19   0    0.85    0.29
   7  19   0    0.38    0.30
   7  19   0    0.57    0.21
   7  19   0    0.25    0.19
   7  19   0    0.38    0.24
   7  19   0    0.59    0.22
   7  19   0    0.04    0.34
   7  19   0    0.45    0.22
   7  19   0    0.27    0.24
   7  19   0    0.31    0.16
   7  19   0    0.41    0.16
   7  19   0    0.02    0.22
  -9 -19   0    0.39    0.22
  -9 -19   0    0.00    0.17
  -9 -19   0    0.10    0.20
  -9 -19   0    0.11    0.21
  -9 -19   0    0.22    0.22
  -9 -19   0    0.30    0.24
  -9 -19   0    0.44    0.24
  -9 -19   0    0.02    0.33
  -9 -19   0    0.32    0.24
  -9 -19   0    0.24    0.24
  -9 -19   0    0.10    0.29
   9  19   0   -0.17    0.27
   9  19   0    0.06    0.16
   9  19   0    0.62    0.35
   9  19   0   -0.19    0.20
   9  19   0    0.06    0.21
   9  19   0    0.27    0.33
   9  19   0    0.38    0.26
   9  19   0    0.01    0.34
 -11 -19   0    0.32    0.41
 -11 -19   0   -0.33    0.18
 -11 -19   0   -0.14    0.23
 -11 -19   0    0.31    0.36
 -11 -19   0    0.04    0.21
 -11 -19   0    0.23    0.22
 -11 -19   0   -0.03    0.27
 -11 -19   0    0.11    0.18
 -11 -19   0   -0.10    0.23
 -11 -19   0    0.08    0.24
 -11 -19   0    0.15    0.27
 -11 -19   0   -0.04    0.27
  11  19   0    0.37    0.24
  11  19   0    0.16    0.23
  11  19   0    0.02    0.20
  11  19   0    0.22    0.25
  11  19   0    0.19    0.27
  11  19   0    0.04    0.24
  11  19   0   -0.06    0.19
 -13 -19   0    0.53    0.27
 -13 -19   0    0.27    0.33
 -13 -19   0    0.49    0.26
 -13 -19   0    0.76    0.42
 -13 -19   0    0.75    0.22
 -13 -19   0    0.14    0.30
 -13 -19   0    0.74    0.30
 -13 -19   0    1.07    0.36
 -13 -19   0    0.78    0.26
 -13 -19   0    0.20    0.26
 -13 -19   0    0.68    0.22
  13  19   0    0.30    0.24
  13  19   0    0.58    0.40
  13  19   0    0.91    0.25
  13  19   0    0.48    0.24
  13  19   0    0.69    0.21
  13  19   0    0.78    0.22
  13  19   0    0.67    0.31
 -15 -19   0    0.52    0.23
 -15 -19   0    0.28    0.27
 -15 -19   0    0.90    0.29
 -15 -19   0    0.46    0.29
 -15 -19   0    0.35    0.23
 -15 -19   0    0.46    0.35
 -15 -19   0    0.60    0.25
 -15 -19   0    0.63    0.28
 -15 -19   0   -0.22    0.78
 -15 -19   0   -0.01    0.33
  15  19   0    0.39    0.26
  15  19   0    0.81    0.25
  15  19   0    0.55    0.24
  15  19   0    0.59    0.24
  15  19   0    0.09    0.31
  15  19   0    0.59    0.23
  15  19   0    0.29    0.30
 -17 -19   0    0.36    0.24
 -17 -19   0   -0.07    0.34
 -17 -19   0    0.25    0.51
 -17 -19   0    0.17    0.27
 -17 -19   0    0.17    0.27
 -17 -19   0    0.40    0.25
 -17 -19   0   -0.20    0.40
 -17 -19   0    0.34    0.27
 -17 -19   0    0.11    0.25
 -17 -19   0   -0.06    0.32
  17  19   0   -0.02    0.21
  17  19   0    0.36    0.29
  17  19   0    0.06    0.29
  17  19   0    0.12    0.21
  17  19   0   -0.42    0.20
 -19 -19   0    0.19    0.26
 -19 -19   0   -0.03    0.35
 -19 -19   0   -0.77    0.46
 -19 -19   0    0.09    0.27
 -19 -19   0    0.14    0.26
 -19 -19   0    0.14    0.27
 -19 -19   0   -0.06    0.23
 -19 -19   0    0.41    0.58
 -19 -19   0    0.33    0.24
  19  19   0    0.07    0.21
  19  19   0    0.18    0.22
  19  19   0   -0.18    0.22
  19  19   0    0.29    0.29
  19  19   0    0.36    0.42
  19  19   0    0.04    0.21
 -21 -19   0    0.36    0.23
 -21 -19   0    1.05    0.40
 -21 -19   0    0.52    0.24
 -21 -19   0    0.75    0.26
 -21 -19   0    0.70    0.27
 -21 -19   0    0.18    0.26
 -21 -19   0    0.93    0.39
 -21 -19   0    0.20    0.25
  21  19   0    0.45    0.25
  21  19   0    0.38    0.23
  21  19   0    0.86    0.24
  21  19   0    0.82    0.47
  21  19   0    0.55    0.21
 -23 -19   0    0.44    0.37
 -23 -19   0    0.58    0.23
 -23 -19   0    0.65    0.43
 -23 -19   0    0.99    0.26
 -23 -19   0    0.48    0.21
 -23 -19   0    0.67    0.21
 -23 -19   0    0.56    0.48
 -23 -19   0    0.47    0.24
  23  19   0    0.35    0.21
  23  19   0    0.17    0.21
  23  19   0    0.31    0.27
  23  19   0    0.09    0.20
  23  19   0    0.37    0.17
 -25 -19   0   -0.34    0.29
 -25 -19   0    0.16    0.28
 -25 -19   0   -0.07    0.17
 -25 -19   0    0.05    0.20
 -25 -19   0    0.01    0.18
  25  19   0    0.08    0.19
  25  19   0    0.20    0.19
  25  19   0    0.17    0.14
  25  19   0    0.06    0.20
 -27 -19   0    0.45    0.17
 -27 -19   0   -0.05    0.15
 -27 -19   0    0.08    0.13
 -27 -19   0    0.02    0.21
  27  19   0    0.11    0.23
  27  19   0   -0.20    0.17
  27  19   0    0.23    0.17
 -29 -19   0    0.30    0.14
 -29 -19   0    0.16    0.12
  29  19   0   -0.01    0.22
  28 -20   0    0.19    0.14
  28 -20   0    0.21    0.19
  26 -20   0    5.14    0.33
  26 -20   0    5.11    0.33
  26 -20   0    6.60    0.36
  26 -20   0    5.17    0.32
  24 -20   0    8.08    0.45
  24 -20   0    8.15    0.43
  24 -20   0    9.06    0.47
  24 -20   0    9.22    0.48
 -24  20   0    8.31    0.46
  22 -20   0   12.35    0.60
  22 -20   0   13.86    0.61
  22 -20   0   11.66    0.59
  22 -20   0   12.21    0.57
 -22  20   0   13.55    0.59
 -22  20   0   13.59    0.57
 -22  20   0   11.73    0.85
 -22  20   0   13.50    0.57
  20 -20   0    0.62    0.26
  20 -20   0    0.63    0.27
  20 -20   0    0.32    0.26
  20 -20   0    0.78    0.25
  20 -20   0    1.03    0.25
 -20  20   0    0.27    0.24
 -20  20   0    0.46    0.24
 -20  20   0    0.98    0.41
 -20  20   0    0.34    0.24
  18 -20   0   19.79    0.82
  18 -20   0   22.33    0.83
  18 -20   0   20.60    0.87
  18 -20   0   21.82    0.91
  18 -20   0   20.60    0.74
 -18  20   0   19.65    0.99
 -18  20   0   22.10    1.17
 -18  20   0   21.01    0.76
 -18  20   0   22.23    1.34
 -18  20   0   21.57    0.86
 -18  20   0   21.97    0.80
  16 -20   0   19.68    0.75
  16 -20   0   22.14    0.89
  16 -20   0   22.52    0.92
  16 -20   0   21.11    0.82
  16 -20   0   20.51    0.77
  16 -20   0   20.76    0.86
 -16  20   0   20.13    0.81
 -16  20   0   21.88    0.83
 -16  20   0   22.76    0.97
 -16  20   0   21.30    0.80
 -16  20   0   21.23    0.86
 -16  20   0   20.76    1.09
  14 -20   0   22.01    0.86
  14 -20   0   21.25    0.78
  14 -20   0   19.90    0.84
  14 -20   0   21.58    0.76
  14 -20   0   20.41    0.76
  14 -20   0   22.20    0.92
  14 -20   0   22.68    0.82
  14 -20   0   21.18    0.63
 -14  20   0   20.39    0.87
 -14  20   0   20.43    0.78
 -14  20   0   21.36    0.81
 -14  20   0   21.51    1.07
 -14  20   0   20.34    0.82
 -14  20   0   21.51    0.95
  12 -20   0    0.09    0.24
  12 -20   0    0.34    0.20
  12 -20   0    0.36    0.24
  12 -20   0    0.23    0.15
  12 -20   0    0.01    0.24
  12 -20   0    0.64    0.23
  12 -20   0    0.36    0.24
 -12  20   0    0.25    0.32
 -12  20   0    0.53    0.28
 -12  20   0    0.24    0.39
 -12  20   0   -0.22    0.35
 -12  20   0    0.62    0.25
 -12  20   0   -0.25    0.35
 -12  20   0    0.48    0.23
 -12  20   0    0.35    0.21
  10 -20   0   30.20    0.97
  10 -20   0   30.50    1.02
  10 -20   0   32.07    1.02
  10 -20   0   30.34    0.93
  10 -20   0   31.73    1.06
  10 -20   0   32.42    1.11
  10 -20   0   31.95    1.09
 -10  20   0   30.86    1.13
 -10  20   0   31.58    1.11
 -10  20   0   29.39    1.15
 -10  20   0   31.36    1.24
 -10  20   0   31.11    1.01
 -10  20   0   31.70    1.17
 -10  20   0   29.07    1.06
   8 -20   0   47.08    1.38
   8 -20   0   49.80    1.48
   8 -20   0   48.44    1.43
   8 -20   0   47.95    1.48
   8 -20   0   49.46    1.44
   8 -20   0   46.98    1.36
  -8  20   0   46.61    1.47
  -8  20   0   46.84    1.54
  -8  20   0   47.96    1.41
  -8  20   0   46.70    1.47
  -8  20   0   46.98    1.43
  -8  20   0   49.40    1.63
  -8  20   0   45.60    1.52
   6 -20   0   28.55    0.87
   6 -20   0   28.09    1.02
   6 -20   0   28.67    0.93
   6 -20   0   27.71    1.05
   6 -20   0   26.58    1.12
   6 -20   0   26.32    1.14
   6 -20   0   29.14    0.99
  -6  20   0   28.87    1.07
  -6  20   0   28.74    1.02
  -6  20   0   29.05    1.02
  -6  20   0   30.53    1.14
  -6  20   0   29.75    0.97
  -6  20   0   28.73    1.06
  -6  20   0   29.32    0.97
  -6  20   0   29.33    0.95
  -6  20   0   28.31    1.00
   4 -20   0    2.16    0.26
   4 -20   0    2.42    0.35
   4 -20   0    2.30    0.29
   4 -20   0    3.38    0.35
   4 -20   0    2.51    0.31
   4 -20   0    2.94    0.27
   4 -20   0    2.44    0.29
   4 -20   0    2.35    0.29
  -4  20   0    2.57    0.36
  -4  20   0    3.52    0.42
  -4  20   0    2.48    0.35
  -4  20   0    3.77    0.40
  -4  20   0    3.03    0.33
  -4  20   0    2.48    0.29
  -4  20   0    2.41    0.36
  -4  20   0    2.16    0.39
  -4  20   0    2.59    0.37
   2 -20   0   51.61    1.55
   2 -20   0   52.36    1.54
   2 -20   0   51.05    1.57
   2 -20   0   54.30    1.53
   2 -20   0   51.94    1.51
   2 -20   0   52.95    1.44
   2 -20   0   53.86    1.45
   2 -20   0   51.90    1.50
   2 -20   0   52.98    1.53
   2 -20   0   51.94    1.50
  -2  20   0   51.05    1.53
  -2  20   0   53.60    1.67
  -2  20   0   50.99    1.56
  -2  20   0   52.45    1.51
  -2  20   0   53.57    1.65
  -2  20   0   51.24    1.61
  -2  20   0   55.22    1.57
  -2  20   0   54.57    1.51
  -2  20   0   52.57    1.56
   0 -20   0   82.99    2.22
   0 -20   0   78.41    2.15
   0 -20   0   78.77    2.20
   0 -20   0   83.63    2.11
   0 -20   0   80.59    2.21
   0 -20   0   82.06    2.25
   0 -20   0   78.83    2.19
   0 -20   0   79.54    2.12
   0 -20   0   76.80    2.21
   0 -20   0   82.44    2.14
   0 -20   0   78.59    2.15
   0  20   0   79.19    2.20
   0  20   0   83.63    2.17
   0  20   0   77.18    2.27
   0  20   0   80.14    2.22
   0  20   0   83.08    2.23
   0  20   0   81.65    2.32
   0  20   0   79.52    2.24
   0  20   0   81.58    2.34
  -2 -20   0   52.10    1.58
  -2 -20   0   52.18    1.50
  -2 -20   0   50.82    1.46
  -2 -20   0   52.41    1.56
  -2 -20   0   51.45    1.52
  -2 -20   0   48.88    1.52
  -2 -20   0   52.14    1.46
  -2 -20   0   52.95    1.55
  -2 -20   0   52.37    1.48
   2  20   0   54.78    1.49
   2  20   0   53.40    1.61
   2  20   0   54.31    1.64
   2  20   0   53.48    1.55
   2  20   0   52.45    1.59
   2  20   0   52.88    1.55
   2  20   0   52.11    1.49
   2  20   0   54.22    1.52
   2  20   0   52.94    1.65
   2  20   0   53.94    1.55
  -4 -20   0    2.86    0.29
  -4 -20   0    2.78    0.30
  -4 -20   0    2.31    0.34
  -4 -20   0    2.02    0.31
  -4 -20   0    2.39    0.31
  -4 -20   0    2.61    0.22
  -4 -20   0    2.76    0.33
  -4 -20   0    2.55    0.27
  -4 -20   0    2.66    0.36
   4  20   0    2.73    0.30
   4  20   0    2.64    0.37
   4  20   0    2.25    0.34
   4  20   0    2.50    0.35
   4  20   0    2.32    0.33
   4  20   0    3.11    0.36
   4  20   0    2.47    0.29
   4  20   0    2.56    0.29
   4  20   0    2.91    0.43
   4  20   0    2.46    0.31
  -6 -20   0   27.46    1.15
  -6 -20   0   28.37    1.03
  -6 -20   0   28.72    0.97
  -6 -20   0   28.60    0.83
  -6 -20   0   26.31    1.14
  -6 -20   0   23.78    1.07
  -6 -20   0   26.79    1.03
  -6 -20   0   29.42    0.94
  -6 -20   0   29.47    0.84
   6  20   0   29.64    1.04
   6  20   0   29.11    0.90
   6  20   0   30.02    0.98
   6  20   0   25.04    1.23
   6  20   0   26.30    1.09
   6  20   0   28.97    1.03
   6  20   0   29.05    1.06
   6  20   0   27.76    0.99
   6  20   0   28.25    0.87
  -8 -20   0   46.97    1.43
  -8 -20   0   47.55    1.44
  -8 -20   0   47.36    1.47
  -8 -20   0   46.24    1.53
  -8 -20   0   47.27    1.43
  -8 -20   0   47.53    1.33
  -8 -20   0   49.64    1.38
  -8 -20   0   49.00    1.33
  -8 -20   0   48.09    1.56
  -8 -20   0   46.93    1.47
   8  20   0   46.94    1.53
   8  20   0   47.88    1.53
   8  20   0   46.51    1.35
   8  20   0   46.44    1.31
   8  20   0   45.55    1.46
   8  20   0   47.55    1.32
   8  20   0   48.64    1.44
   8  20   0   49.69    1.40
   8  20   0   47.27    1.43
 -10 -20   0   31.94    1.20
 -10 -20   0   30.55    1.22
 -10 -20   0   29.86    1.09
 -10 -20   0   29.37    1.05
 -10 -20   0   29.77    1.08
 -10 -20   0   29.78    0.95
 -10 -20   0   30.44    1.05
 -10 -20   0   30.08    1.07
 -10 -20   0   29.98    0.95
 -10 -20   0   29.55    1.05
 -10 -20   0   29.21    0.99
 -10 -20   0   30.45    1.04
  10  20   0   30.58    1.11
  10  20   0   32.06    1.04
  10  20   0   30.36    1.05
  10  20   0   30.64    0.88
  10  20   0   28.88    1.08
  10  20   0   31.52    0.98
  10  20   0   30.93    1.02
 -12 -20   0    0.10    0.32
 -12 -20   0    0.17    0.27
 -12 -20   0    0.56    0.28
 -12 -20   0    0.53    0.29
 -12 -20   0    0.44    0.24
 -12 -20   0   -0.02    0.33
 -12 -20   0   -0.42    0.48
 -12 -20   0    0.62    0.23
 -12 -20   0    0.47    0.21
 -12 -20   0    0.29    0.31
 -12 -20   0    0.54    0.26
  12  20   0    0.18    0.24
  12  20   0    0.34    0.21
  12  20   0    0.17    0.23
  12  20   0   -0.01    0.25
  12  20   0    0.51    0.29
  12  20   0    0.27    0.23
 -14 -20   0   21.69    0.90
 -14 -20   0   20.76    0.89
 -14 -20   0   19.84    0.86
 -14 -20   0   19.15    1.59
 -14 -20   0   21.26    0.79
 -14 -20   0   20.66    0.83
 -14 -20   0   21.28    0.94
 -14 -20   0   20.65    0.85
 -14 -20   0   20.19    0.90
 -14 -20   0   21.75    0.80
 -14 -20   0   22.96    1.07
 -14 -20   0   22.45    0.95
  14  20   0   22.67    0.96
  14  20   0   21.42    0.84
  14  20   0   20.53    0.85
  14  20   0   22.72    0.86
  14  20   0   21.03    0.81
  14  20   0   20.32    0.72
 -16 -20   0   21.78    0.86
 -16 -20   0   21.78    0.81
 -16 -20   0   21.14    0.89
 -16 -20   0   21.00    0.91
 -16 -20   0   21.21    0.98
 -16 -20   0   20.78    1.20
 -16 -20   0   20.85    0.83
 -16 -20   0   22.07    0.97
 -16 -20   0   20.82    1.05
 -16 -20   0   20.02    0.85
  16  20   0   20.27    0.79
  16  20   0   19.74    0.82
  16  20   0   20.37    0.84
  16  20   0   21.10    0.83
  16  20   0   21.18    0.87
 -18 -20   0   18.28    1.28
 -18 -20   0   21.69    1.09
 -18 -20   0   20.97    0.87
 -18 -20   0   19.86    1.57
 -18 -20   0   21.24    0.81
 -18 -20   0   21.23    0.86
 -18 -20   0   20.18    0.85
 -18 -20   0   21.17    1.06
 -18 -20   0   21.16    0.81
 -18 -20   0   21.47    0.86
  18  20   0   20.43    1.12
  18  20   0   20.15    0.81
  18  20   0   20.74    0.82
  18  20   0   20.63    0.78
  18  20   0   21.21    0.79
  18  20   0   19.84    0.81
 -20 -20   0    0.10    0.28
 -20 -20   0    0.13    0.25
 -20 -20   0    0.21    0.23
 -20 -20   0    0.89    0.45
 -20 -20   0    0.24    0.26
 -20 -20   0    0.05    0.22
 -20 -20   0    0.10    0.37
 -20 -20   0   -0.12    0.26
  20  20   0   -0.23    0.21
  20  20   0    0.78    0.24
  20  20   0   -0.35    0.35
  20  20   0    0.25    0.24
  20  20   0    0.50    0.22
 -22 -20   0   13.07    1.04
 -22 -20   0   12.52    0.60
 -22 -20   0   12.67    0.56
 -22 -20   0   12.99    0.58
 -22 -20   0   12.97    0.79
 -22 -20   0   12.17    0.71
 -22 -20   0   12.24    0.61
 -22 -20   0   13.42    0.56
  22  20   0   11.35    0.56
  22  20   0   12.23    0.54
  22  20   0   12.00    0.55
  22  20   0   12.07    0.52
 -24 -20   0    8.92    0.44
 -24 -20   0    9.17    0.58
 -24 -20   0    9.22    0.47
 -24 -20   0    8.73    0.43
 -24 -20   0    8.07    0.46
 -24 -20   0    8.64    0.44
  24  20   0    9.01    0.44
  24  20   0    8.91    0.44
  24  20   0    8.23    0.45
  24  20   0    8.99    0.39
 -26 -20   0    5.68    0.33
 -26 -20   0    5.14    0.30
 -26 -20   0    4.92    0.37
 -26 -20   0    4.87    0.39
 -26 -20   0    4.94    0.31
  26  20   0    5.15    0.32
  26  20   0    5.90    0.33
  26  20   0    5.49    0.25
  26  20   0    5.48    0.41
 -28 -20   0    0.22    0.14
 -28 -20   0    0.22    0.17
  28  20   0    0.09    0.18
  28  20   0    0.19    0.27
  27 -21   0    0.06    0.17
  27 -21   0    0.07    0.15
  27 -21   0    0.01    0.12
  25 -21   0    0.23    0.17
  25 -21   0    0.02    0.15
  25 -21   0    0.44    0.18
  25 -21   0    0.13    0.19
  23 -21   0   -0.03    0.19
  23 -21   0   -0.18    0.17
  23 -21   0    0.04    0.22
  23 -21   0    0.18    0.20
 -23  21   0    0.06    0.22
 -23  21   0   -0.09    0.23
  21 -21   0   -0.28    0.19
  21 -21   0   -0.14    0.20
  21 -21   0   -0.06    0.24
  21 -21   0    0.17    0.20
  21 -21   0    0.20    0.29
 -21  21   0    0.35    0.23
 -21  21   0   -0.11    0.26
 -21  21   0    0.41    0.47
  19 -21   0    0.52    0.22
  19 -21   0    0.64    0.26
  19 -21   0    0.49    0.27
  19 -21   0    0.71    0.27
  19 -21   0    0.28    0.28
 -19  21   0    0.64    0.23
 -19  21   0    0.58    0.41
 -19  21   0    0.42    0.25
 -19  21   0    0.61    0.24
  17 -21   0    0.32    0.25
  17 -21   0    0.54    0.27
  17 -21   0    0.71    0.23
  17 -21   0    0.41    0.28
  17 -21   0   -0.03    0.21
 -17  21   0    0.20    0.54
 -17  21   0    0.35    0.24
 -17  21   0    1.33    0.63
 -17  21   0    0.62    0.31
 -17  21   0    0.47    0.23
  15 -21   0   -0.06    0.20
  15 -21   0    0.19    0.20
  15 -21   0   -0.10    0.27
  15 -21   0    0.40    0.25
  15 -21   0   -0.03    0.24
  15 -21   0   -0.07    0.24
  15 -21   0    0.00    0.25
 -15  21   0   -0.22    0.33
 -15  21   0    0.11    0.29
 -15  21   0    0.45    0.43
 -15  21   0   -0.49    0.44
 -15  21   0   -0.04    0.21
 -15  21   0    0.49    0.36
 -15  21   0    0.16    0.24
  13 -21   0    0.07    0.22
  13 -21   0    0.26    0.22
  13 -21   0   -0.22    0.14
  13 -21   0    0.00    0.20
  13 -21   0    0.42    0.29
  13 -21   0   -0.11    0.23
  13 -21   0   -0.01    0.24
  13 -21   0    0.19    0.26
 -13  21   0    0.22    0.22
 -13  21   0    0.02    0.24
 -13  21   0    0.14    0.27
 -13  21   0    0.09    0.40
 -13  21   0    0.25    0.25
 -13  21   0   -0.06    0.34
 -13  21   0    0.31    0.40
 -13  21   0   -0.11    0.30
  11 -21   0    0.31    0.23
  11 -21   0    0.41    0.16
  11 -21   0    0.42    0.25
  11 -21   0    0.44    0.20
  11 -21   0    0.51    0.26
  11 -21   0    0.34    0.22
  11 -21   0    0.54    0.24
 -11  21   0    0.14    0.23
 -11  21   0    0.54    0.32
 -11  21   0    0.62    0.52
 -11  21   0    0.09    0.23
 -11  21   0    0.37    0.35
 -11  21   0    0.44    0.33
   9 -21   0    0.02    0.21
   9 -21   0    0.20    0.24
   9 -21   0    0.70    0.22
   9 -21   0    0.44    0.18
   9 -21   0    0.01    0.23
   9 -21   0    0.44    0.27
   9 -21   0    0.32    0.20
  -9  21   0    0.31    0.28
  -9  21   0    0.43    0.23
  -9  21   0    0.45    0.31
  -9  21   0    0.60    0.35
  -9  21   0    0.12    0.33
  -9  21   0    0.46    0.36
  -9  21   0    0.06    0.21
  -9  21   0    0.41    0.29
   7 -21   0    0.29    0.21
   7 -21   0    0.03    0.18
   7 -21   0   -0.10    0.16
   7 -21   0    0.03    0.25
   7 -21   0    0.53    0.28
   7 -21   0    0.28    0.22
  -7  21   0    0.20    0.22
  -7  21   0    0.43    0.32
  -7  21   0   -0.11    0.27
  -7  21   0    0.22    0.27
  -7  21   0    0.37    0.27
  -7  21   0    0.01    0.20
  -7  21   0   -0.10    0.31
  -7  21   0    0.13    0.21
   5 -21   0    0.41    0.21
   5 -21   0    0.08    0.26
   5 -21   0   -0.01    0.19
   5 -21   0    0.43    0.22
   5 -21   0    0.20    0.22
  -5  21   0    0.06    0.17
  -5  21   0    0.26    0.24
  -5  21   0    0.13    0.29
  -5  21   0    0.37    0.22
  -5  21   0    0.80    0.32
  -5  21   0    0.29    0.25
  -5  21   0    0.34    0.25
  -5  21   0    0.32    0.35
  -5  21   0    0.04    0.20
   3 -21   0    0.81    0.25
   3 -21   0    0.49    0.22
   3 -21   0    0.51    0.21
   3 -21   0    0.32    0.18
   3 -21   0    0.61    0.27
   3 -21   0    0.22    0.20
   3 -21   0    0.26    0.28
   3 -21   0    0.12    0.21
   3 -21   0    0.26    0.25
   3 -21   0    0.54    0.23
  -3  21   0    0.59    0.25
  -3  21   0    0.19    0.25
  -3  21   0    0.49    0.34
  -3  21   0    0.47    0.23
  -3  21   0    0.23    0.18
  -3  21   0    0.28    0.31
  -3  21   0    0.33    0.19
  -3  21   0    0.58    0.28
   1 -21   0    0.30    0.22
   1 -21   0    0.28    0.28
   1 -21   0    0.19    0.19
   1 -21   0    0.41    0.18
   1 -21   0    0.66    0.19
   1 -21   0    0.18    0.21
   1 -21   0    0.49    0.33
   1 -21   0    0.15    0.21
   1 -21   0    0.09    0.19
   1 -21   0    0.26    0.33
   1 -21   0   -0.06    0.31
  -1  21   0   -0.07    0.26
  -1  21   0    0.51    0.28
  -1  21   0    0.10    0.17
  -1  21   0    0.24    0.21
  -1  21   0   -0.32    0.27
  -1  21   0    0.14    0.22
  -1  21   0    0.10    0.24
  -1 -21   0    0.24    0.19
  -1 -21   0   -0.04    0.19
  -1 -21   0    0.27    0.23
  -1 -21   0    0.56    0.22
  -1 -21   0   -0.29    0.25
  -1 -21   0    0.22    0.21
  -1 -21   0    0.60    0.26
  -1 -21   0    0.19    0.18
  -1 -21   0   -0.01    0.17
   1  21   0    0.29    0.18
   1  21   0    0.10    0.18
   1  21   0    0.06    0.26
   1  21   0    0.30    0.28
   1  21   0    0.16    0.21
   1  21   0    0.46    0.28
   1  21   0   -0.06    0.26
   1  21   0    0.10    0.17
   1  21   0    0.07    0.20
  -3 -21   0    0.36    0.25
  -3 -21   0    0.60    0.20
  -3 -21   0    0.49    0.23
  -3 -21   0    0.61    0.29
  -3 -21   0    0.70    0.21
  -3 -21   0   -0.03    0.25
  -3 -21   0    0.10    0.21
  -3 -21   0    0.24    0.21
   3  21   0    0.34    0.22
   3  21   0    0.43    0.18
   3  21   0    0.59    0.29
   3  21   0    0.57    0.25
   3  21   0    0.20    0.18
   3  21   0    0.55    0.26
   3  21   0    0.12    0.16
   3  21   0    0.34    0.24
   3  21   0    0.30    0.35
   3  21   0   -0.07    0.28
  -5 -21   0    0.31    0.21
  -5 -21   0   -0.01    0.21
  -5 -21   0    0.24    0.22
  -5 -21   0    0.14    0.21
  -5 -21   0   -0.01    0.17
  -5 -21   0    0.24    0.28
  -5 -21   0    0.08    0.21
  -5 -21   0    0.29    0.20
   5  21   0   -0.06    0.17
   5  21   0    0.39    0.28
   5  21   0    0.25    0.23
   5  21   0    0.20    0.33
   5  21   0    0.44    0.24
   5  21   0    0.46    0.31
   5  21   0    0.03    0.18
   5  21   0   -0.20    0.25
  -7 -21   0   -0.01    0.19
  -7 -21   0    0.04    0.21
  -7 -21   0   -0.04    0.16
  -7 -21   0    0.01    0.26
  -7 -21   0    0.29    0.22
  -7 -21   0   -0.03    0.22
  -7 -21   0    0.08    0.23
  -7 -21   0    0.16    0.28
  -7 -21   0   -0.06    0.24
   7  21   0    0.08    0.17
   7  21   0   -0.01    0.29
   7  21   0   -0.01    0.25
   7  21   0    0.20    0.26
   7  21   0    0.30    0.18
   7  21   0    0.57    0.27
   7  21   0    0.65    0.24
   7  21   0    0.15    0.19
   7  21   0    0.34    0.23
   7  21   0    0.41    0.27
  -9 -21   0    0.35    0.22
  -9 -21   0    0.02    0.24
  -9 -21   0    0.19    0.30
  -9 -21   0    0.22    0.22
  -9 -21   0    0.57    0.26
  -9 -21   0    0.41    0.19
  -9 -21   0    0.52    0.24
  -9 -21   0    0.15    0.29
  -9 -21   0    0.33    0.24
   9  21   0    0.32    0.24
   9  21   0    0.00    0.28
   9  21   0    0.47    0.25
   9  21   0    0.31    0.18
   9  21   0    0.20    0.22
   9  21   0    0.32    0.21
   9  21   0    0.20    0.28
 -11 -21   0   -0.11    0.34
 -11 -21   0    0.75    0.28
 -11 -21   0    0.79    0.28
 -11 -21   0    0.05    0.24
 -11 -21   0    0.51    0.27
 -11 -21   0    0.19    0.22
 -11 -21   0    0.52    0.24
 -11 -21   0    0.27    0.20
 -11 -21   0    0.47    0.30
  11  21   0    0.17    0.24
  11  21   0    0.29    0.22
  11  21   0    0.04    0.23
  11  21   0    0.40    0.22
  11  21   0   -0.14    0.24
 -13 -21   0    0.30    0.22
 -13 -21   0   -0.17    0.31
 -13 -21   0    0.62    0.40
 -13 -21   0    0.11    0.30
 -13 -21   0   -0.11    0.26
 -13 -21   0   -0.08    0.24
 -13 -21   0    0.07    0.23
 -13 -21   0    0.07    0.29
 -13 -21   0    0.15    0.27
 -13 -21   0    0.13    0.34
 -13 -21   0    0.15    0.28
  13  21   0    0.36    0.33
  13  21   0    0.02    0.26
  13  21   0    0.05    0.24
  13  21   0    0.11    0.22
  13  21   0    0.35    0.22
  13  21   0    0.15    0.25
 -15 -21   0    0.28    0.39
 -15 -21   0    0.25    0.33
 -15 -21   0   -0.13    0.41
 -15 -21   0   -0.44    0.39
 -15 -21   0    0.18    0.27
 -15 -21   0    0.49    0.44
 -15 -21   0    0.15    0.30
 -15 -21   0    0.08    0.27
 -15 -21   0    0.09    0.23
 -15 -21   0   -0.39    0.31
 -15 -21   0    0.36    0.29
  15  21   0   -0.14    0.38
  15  21   0    0.03    0.23
  15  21   0    0.07    0.23
  15  21   0   -0.07    0.22
  15  21   0    0.13    0.29
  15  21   0    0.27    0.22
 -17 -21   0    0.79    0.29
 -17 -21   0    0.36    0.23
 -17 -21   0    0.29    0.24
 -17 -21   0    0.59    0.27
 -17 -21   0    1.03    0.48
 -17 -21   0    0.08    0.27
 -17 -21   0    0.34    0.49
 -17 -21   0    0.42    0.52
 -17 -21   0   -0.01    0.30
  17  21   0    0.51    0.23
  17  21   0    0.47    0.45
  17  21   0    0.41    0.23
  17  21   0    0.58    0.24
 -19 -21   0    0.67    0.28
 -19 -21   0    0.86    0.51
 -19 -21   0    0.28    0.26
 -19 -21   0    0.46    0.24
 -19 -21   0    0.22    0.26
 -19 -21   0    0.71    0.38
 -19 -21   0    0.16    0.31
 -19 -21   0    0.21    0.22
  19  21   0    0.26    0.22
  19  21   0    0.53    0.21
  19  21   0    0.42    0.35
  19  21   0    0.38    0.29
  19  21   0    0.10    0.22
 -21 -21   0    0.24    0.22
 -21 -21   0    0.41    0.39
 -21 -21   0    0.17    0.24
 -21 -21   0    0.18    0.20
 -21 -21   0    0.07    0.23
 -21 -21   0   -0.06    0.21
 -21 -21   0    0.04    0.33
  21  21   0    0.07    0.20
  21  21   0   -0.32    0.19
  21  21   0   -0.08    0.18
  21  21   0   -0.18    0.21
 -23 -21   0    0.10    0.19
 -23 -21   0    0.06    0.18
 -23 -21   0   -0.02    0.21
 -23 -21   0    0.14    0.20
 -23 -21   0   -0.35    0.21
 -23 -21   0    0.45    0.36
  23  21   0    0.02    0.20
  23  21   0    0.05    0.15
  23  21   0   -0.04    0.19
  23  21   0   -0.09    0.18
 -25 -21   0    0.49    0.17
 -25 -21   0    0.05    0.19
 -25 -21   0    0.31    0.15
 -25 -21   0    0.53    0.19
 -25 -21   0    0.12    0.22
  25  21   0    0.12    0.19
  25  21   0    0.12    0.27
  25  21   0    0.50    0.13
  25  21   0    0.24    0.18
 -27 -21   0    0.06    0.20
 -27 -21   0    0.13    0.17
  27  21   0    0.11    0.25
  27  21   0   -0.10    0.17
  26 -22   0    0.00    0.14
  26 -22   0   -0.06    0.16
  26 -22   0   -0.10    0.12
  24 -22   0   -0.06    0.16
  24 -22   0   -0.10    0.15
  24 -22   0    0.13    0.18
  24 -22   0    0.18    0.20
 -24  22   0   -0.08    0.25
  22 -22   0    0.02    0.21
  22 -22   0    0.17    0.17
  22 -22   0   -0.06    0.18
  22 -22   0   -0.14    0.17
 -22  22   0    0.61    0.24
  20 -22   0   12.33    0.58
  20 -22   0   12.02    0.58
  20 -22   0   12.54    0.53
  20 -22   0   13.31    0.59
  20 -22   0   12.11    0.60
 -20  22   0   13.24    0.56
 -20  22   0   12.42    0.59
 -20  22   0   13.81    0.85
 -20  22   0   11.96    0.72
  18 -22   0    0.07    0.22
  18 -22   0    0.04    0.38
  18 -22   0    0.16    0.24
  18 -22   0   -0.08    0.32
  18 -22   0    0.22    0.27
 -18  22   0    0.34    0.33
 -18  22   0    0.13    0.23
 -18  22   0    0.30    0.24
 -18  22   0    0.22    0.41
  16 -22   0    0.32    0.27
  16 -22   0    0.13    0.23
  16 -22   0    0.33    0.26
  16 -22   0    0.21    0.21
  16 -22   0   -0.44    0.21
 -16  22   0   -0.07    0.32
 -16  22   0    1.02    0.34
 -16  22   0    0.41    0.34
 -16  22   0    0.56    0.55
 -16  22   0    0.32    0.38
 -16  22   0    0.15    0.23
  14 -22   0    0.12    0.14
  14 -22   0   -0.08    0.20
  14 -22   0    0.36    0.20
  14 -22   0   -0.12    0.23
  14 -22   0    0.31    0.26
  14 -22   0    0.09    0.25
  14 -22   0   -0.13    0.21
  14 -22   0    0.55    0.25
 -14  22   0    0.70    0.24
 -14  22   0    0.88    0.48
 -14  22   0    0.65    0.40
 -14  22   0    0.12    0.22
 -14  22   0    0.33    0.31
 -14  22   0    0.38    0.33
 -14  22   0    0.49    0.38
 -14  22   0    0.65    0.35
  12 -22   0   24.82    0.97
  12 -22   0   22.93    0.84
  12 -22   0   25.22    0.85
  12 -22   0   24.59    0.94
  12 -22   0   25.63    0.89
  12 -22   0   24.59    0.96
  12 -22   0   24.04    0.88
  12 -22   0   25.17    0.75
 -12  22   0   24.42    1.00
 -12  22   0   24.28    0.89
 -12  22   0   24.92    0.93
 -12  22   0   23.68    0.93
 -12  22   0   23.91    0.98
 -12  22   0   26.01    1.07
 -12  22   0   23.99    0.93
 -12  22   0   25.84    1.16
  10 -22   0    0.36    0.20
  10 -22   0    0.82    0.26
  10 -22   0    0.64    0.18
  10 -22   0    0.79    0.29
  10 -22   0   -0.02    0.24
  10 -22   0    0.67    0.29
  10 -22   0    0.26    0.23
 -10  22   0    0.31    0.22
 -10  22   0    1.20    0.33
 -10  22   0    0.40    0.25
 -10  22   0    0.33    0.39
 -10  22   0    0.94    0.31
 -10  22   0    0.82    0.33
 -10  22   0    0.50    0.38
 -10  22   0    0.36    0.33
 -10  22   0    0.48    0.25
   8 -22   0    0.10    0.23
   8 -22   0   -0.22    0.22
   8 -22   0    0.07    0.23
   8 -22   0   -0.20    0.25
   8 -22   0    0.02    0.18
   8 -22   0    0.23    0.18
  -8  22   0   -0.29    0.17
  -8  22   0   -0.05    0.30
  -8  22   0    0.00    0.35
  -8  22   0    0.23    0.27
  -8  22   0   -0.07    0.38
  -8  22   0    0.06    0.24
  -8  22   0   -0.11    0.25
  -8  22   0    0.35    0.32
  -8  22   0    0.15    0.23
   6 -22   0    0.59    0.24
   6 -22   0    0.57    0.22
   6 -22   0    0.45    0.27
   6 -22   0    0.64    0.28
   6 -22   0    0.24    0.24
   6 -22   0    0.33    0.19
  -6  22   0    0.28    0.21
  -6  22   0    0.00    0.28
  -6  22   0    0.51    0.34
  -6  22   0    0.21    0.29
  -6  22   0    0.43    0.23
  -6  22   0    0.63    0.27
  -6  22   0    0.62    0.31
  -6  22   0    0.46    0.36
  -6  22   0    0.26    0.21
   4 -22   0   32.59    1.06
   4 -22   0   30.89    1.06
   4 -22   0   31.37    0.96
   4 -22   0   31.87    1.11
   4 -22   0   32.22    1.08
   4 -22   0   32.32    1.04
   4 -22   0   31.66    1.05
   4 -22   0   30.31    0.96
  -4  22   0   33.60    1.24
  -4  22   0   31.10    1.10
  -4  22   0   30.36    1.09
  -4  22   0   34.05    1.05
  -4  22   0   32.67    1.12
  -4  22   0   31.40    1.19
  -4  22   0   30.93    1.04
  -4  22   0   31.25    1.15
   2 -22   0    0.60    0.22
   2 -22   0    0.20    0.19
   2 -22   0    0.61    0.24
   2 -22   0    0.20    0.20
   2 -22   0    0.09    0.23
   2 -22   0    0.04    0.26
   2 -22   0    0.43    0.23
   2 -22   0    0.48    0.24
   2 -22   0    0.28    0.37
  -2  22   0    0.31    0.32
  -2  22   0    0.85    0.30
  -2  22   0    0.08    0.29
  -2  22   0    0.82    0.24
  -2  22   0    0.61    0.30
  -2  22   0    0.84    0.27
  -2  22   0    0.50    0.19
  -2  22   0   -0.17    0.21
   0 -22   0   -0.07    0.22
   0 -22   0    0.10    0.21
   0 -22   0    0.27    0.25
   0 -22   0   -0.22    0.33
   0 -22   0    0.12    0.19
   0 -22   0    0.12    0.22
   0 -22   0    0.28    0.19
   0 -22   0    0.35    0.22
   0 -22   0    0.23    0.25
   0 -22   0    0.48    0.26
   0 -22   0    0.33    0.28
   0  22   0    0.23    0.19
   0  22   0    0.22    0.28
   0  22   0    0.46    0.25
   0  22   0    0.16    0.24
   0  22   0    0.95    0.31
   0  22   0    0.52    0.21
   0  22   0    0.36    0.27
   0  22   0    0.43    0.20
  -2 -22   0    0.62    0.29
  -2 -22   0    0.54    0.22
  -2 -22   0    0.38    0.24
  -2 -22   0    0.42    0.21
  -2 -22   0    0.21    0.26
  -2 -22   0    0.67    0.22
  -2 -22   0    1.31    0.24
  -2 -22   0    0.75    0.21
   2  22   0    0.28    0.24
   2  22   0    0.60    0.20
   2  22   0    0.22    0.18
   2  22   0    1.11    0.33
   2  22   0    0.48    0.25
   2  22   0    0.21    0.25
   2  22   0    0.71    0.42
   2  22   0    0.22    0.18
   2  22   0   -0.05    0.31
   2  22   0    0.50    0.24
  -4 -22   0   30.80    1.11
  -4 -22   0   32.08    1.01
  -4 -22   0   31.96    1.09
  -4 -22   0   31.62    1.00
  -4 -22   0   30.77    1.12
  -4 -22   0   32.10    1.05
  -4 -22   0   31.56    1.01
   4  22   0   29.43    1.13
   4  22   0   31.22    1.06
   4  22   0   31.14    1.11
   4  22   0   32.17    1.07
   4  22   0   33.58    1.18
   4  22   0   31.90    1.16
   4  22   0   30.94    1.01
   4  22   0   29.96    1.00
  -6 -22   0    0.89    0.28
  -6 -22   0    0.61    0.23
  -6 -22   0    0.53    0.25
  -6 -22   0    0.13    0.21
  -6 -22   0    0.13    0.26
  -6 -22   0    0.56    0.21
  -6 -22   0    0.54    0.28
  -6 -22   0    0.26    0.25
   6  22   0    0.39    0.32
   6  22   0    0.02    0.16
   6  22   0    0.80    0.28
   6  22   0    0.73    0.23
   6  22   0    0.14    0.23
   6  22   0    0.09    0.44
   6  22   0    0.47    0.18
   6  22   0    0.33    0.34
   6  22   0   -0.05    0.25
   6  22   0    0.75    0.26
   6  22   0    0.21    0.29
  -8 -22   0    0.45    0.27
  -8 -22   0    0.78    0.26
  -8 -22   0   -0.22    0.27
  -8 -22   0    0.85    0.25
  -8 -22   0    0.06    0.24
  -8 -22   0    0.57    0.31
  -8 -22   0   -0.09    0.17
  -8 -22   0    0.30    0.25
   8  22   0    0.21    0.22
   8  22   0    0.33    0.18
   8  22   0    0.19    0.25
   8  22   0    0.13    0.21
   8  22   0   -0.16    0.21
   8  22   0    0.21    0.30
   8  22   0   -0.49    0.29
   8  22   0    0.45    0.26
 -10 -22   0    0.47    0.27
 -10 -22   0    0.18    0.19
 -10 -22   0    0.38    0.29
 -10 -22   0    0.12    0.24
 -10 -22   0    0.93    0.29
 -10 -22   0    0.04    0.23
 -10 -22   0    0.61    0.33
 -10 -22   0    0.37    0.24
 -10 -22   0    0.17    0.26
  10  22   0    0.60    0.32
  10  22   0    0.30    0.26
  10  22   0    0.46    0.22
  10  22   0    0.49    0.20
  10  22   0    0.06    0.25
  10  22   0   -0.15    0.27
  10  22   0    0.33    0.23
 -12 -22   0   24.75    1.00
 -12 -22   0   23.94    0.93
 -12 -22   0   25.17    0.83
 -12 -22   0   22.67    0.93
 -12 -22   0   23.61    1.00
 -12 -22   0   23.69    0.95
 -12 -22   0   23.75    0.93
 -12 -22   0   26.25    1.12
 -12 -22   0   23.51    0.94
 -12 -22   0   23.93    0.82
  12  22   0   25.71    1.04
  12  22   0   24.78    0.94
  12  22   0   23.68    0.82
  12  22   0   24.63    0.91
  12  22   0   22.05    0.93
  12  22   0   24.22    0.88
 -14 -22   0    0.47    0.41
 -14 -22   0    0.28    0.29
 -14 -22   0   -0.12    0.20
 -14 -22   0    0.96    0.36
 -14 -22   0    0.01    0.31
 -14 -22   0    0.38    0.29
 -14 -22   0    0.59    0.28
 -14 -22   0   -0.48    0.30
 -14 -22   0    0.12    0.29
 -14 -22   0    0.63    0.35
  14  22   0    0.22    0.40
  14  22   0    0.38    0.25
  14  22   0    0.03    0.21
  14  22   0    0.07    0.26
  14  22   0    0.36    0.30
  14  22   0    0.24    0.22
 -16 -22   0    0.28    0.27
 -16 -22   0    0.21    0.23
 -16 -22   0   -0.25    0.44
 -16 -22   0   -0.14    0.34
 -16 -22   0    0.03    0.27
 -16 -22   0    0.22    0.22
 -16 -22   0    0.33    0.46
 -16 -22   0    0.18    0.27
 -16 -22   0    0.08    0.34
  16  22   0   -0.20    0.20
  16  22   0   -0.17    0.20
  16  22   0    0.43    0.24
  16  22   0    0.43    0.35
 -18 -22   0    0.15    0.23
 -18 -22   0   -0.17    0.35
 -18 -22   0    0.29    0.27
 -18 -22   0    0.26    0.26
 -18 -22   0    0.16    0.22
 -18 -22   0   -0.27    0.25
 -18 -22   0    0.09    0.35
  18  22   0   -0.11    0.37
  18  22   0    0.13    0.21
  18  22   0    0.02    0.21
  18  22   0    0.23    0.23
 -20 -22   0   13.09    0.55
 -20 -22   0   12.13    0.54
 -20 -22   0   11.83    0.58
 -20 -22   0   12.64    0.62
 -20 -22   0   13.44    0.77
 -20 -22   0   13.00    0.62
 -20 -22   0   12.24    0.71
  20  22   0   12.56    0.56
  20  22   0   11.91    0.55
  20  22   0   11.95    0.57
  20  22   0   12.00    0.55
 -22 -22   0    0.00    0.22
 -22 -22   0    0.01    0.18
 -22 -22   0    0.37    0.44
 -22 -22   0   -0.15    0.21
 -22 -22   0    0.05    0.21
 -22 -22   0    0.18    0.18
  22  22   0    0.03    0.16
  22  22   0    0.08    0.21
  22  22   0    0.27    0.20
  22  22   0   -0.20    0.18
 -24 -22   0    0.18    0.21
 -24 -22   0    0.28    0.17
 -24 -22   0    0.01    0.20
 -24 -22   0    0.23    0.15
 -24 -22   0    0.13    0.19
  24  22   0    0.15    0.13
  24  22   0    0.19    0.17
  24  22   0    0.23    0.20
  24  22   0    0.02    0.19
 -26 -22   0    0.47    0.19
 -26 -22   0    0.18    0.14
 -26 -22   0   -0.02    0.18
  26  22   0    0.11    0.25
  26  22   0    0.53    0.18
  25 -23   0    0.56    0.24
  25 -23   0    0.37    0.14
  25 -23   0    0.26    0.15
  23 -23   0    0.20    0.18
  23 -23   0   -0.01    0.16
  23 -23   0    0.01    0.16
 -23  23   0   -0.23    0.22
  21 -23   0    0.36    0.23
  21 -23   0   -0.01    0.18
  21 -23   0   -0.14    0.18
  21 -23   0    0.21    0.20
 -21  23   0   -0.21    0.22
 -21  23   0    0.20    0.22
 -21  23   0    0.52    0.29
  19 -23   0    0.51    0.21
  19 -23   0    0.31    0.24
  19 -23   0    0.69    0.23
  19 -23   0    0.82    0.25
  19 -23   0    0.45    0.22
 -19  23   0    0.71    0.23
 -19  23   0    0.90    0.27
 -19  23   0   -0.24    0.46
 -19  23   0    0.74    0.40
 -19  23   0    0.29    0.30
  17 -23   0    0.16    0.31
  17 -23   0    0.52    0.32
  17 -23   0    0.24    0.24
  17 -23   0    0.41    0.22
  17 -23   0    0.67    0.28
 -17  23   0    0.40    0.22
 -17  23   0    0.32    0.26
 -17  23   0    0.22    0.29
 -17  23   0   -0.26    0.39
 -17  23   0    0.74    0.23
  15 -23   0   -0.38    0.21
  15 -23   0    0.13    0.25
  15 -23   0   -0.08    0.19
  15 -23   0    0.13    0.23
  15 -23   0   -0.12    0.24
  15 -23   0   -0.19    0.22
 -15  23   0   -0.07    0.24
 -15  23   0    0.41    0.22
 -15  23   0   -0.02    0.22
 -15  23   0   -0.21    0.29
 -15  23   0    0.29    0.33
 -15  23   0    0.47    0.39
 -15  23   0    0.05    0.58
  13 -23   0   -0.09    0.24
  13 -23   0    0.33    0.28
  13 -23   0   -0.25    0.19
  13 -23   0   -0.13    0.22
  13 -23   0    0.19    0.15
  13 -23   0    0.18    0.26
  13 -23   0    0.20    0.22
 -13  23   0    0.19    0.37
 -13  23   0    0.50    0.31
 -13  23   0    0.05    0.30
 -13  23   0    0.86    0.66
 -13  23   0    0.10    0.50
 -13  23   0   -0.01    0.23
 -13  23   0    0.22    0.23
 -13  23   0    0.34    0.22
 -13  23   0   -0.11    0.29
  11 -23   0    0.31    0.23
  11 -23   0    0.60    0.22
  11 -23   0    0.32    0.27
  11 -23   0    0.39    0.26
  11 -23   0    0.48    0.17
  11 -23   0    0.56    0.26
 -11  23   0    0.29    0.29
 -11  23   0    0.69    0.27
 -11  23   0    0.63    0.26
 -11  23   0   -0.10    0.41
 -11  23   0    0.33    0.22
 -11  23   0    0.37    0.32
 -11  23   0    0.61    0.32
 -11  23   0    0.60    0.44
 -11  23   0   -0.05    0.34
   9 -23   0    0.37    0.26
   9 -23   0    0.39    0.21
   9 -23   0    0.25    0.26
   9 -23   0    0.10    0.27
   9 -23   0   -0.07    0.21
   9 -23   0    0.21    0.16
  -9  23   0    0.86    0.26
  -9  23   0    0.20    0.30
  -9  23   0    0.25    0.28
  -9  23   0    0.70    0.41
  -9  23   0    0.03    0.38
  -9  23   0    0.53    0.32
  -9  23   0    0.50    0.24
  -9  23   0    0.27    0.34
  -9  23   0    0.18    0.21
   7 -23   0    0.35    0.26
   7 -23   0    0.27    0.20
   7 -23   0    0.23    0.24
   7 -23   0   -0.10    0.25
   7 -23   0   -0.29    0.17
   7 -23   0    0.16    0.25
  -7  23   0    0.37    0.29
  -7  23   0   -0.02    0.18
  -7  23   0   -0.07    0.23
  -7  23   0    0.39    0.36
  -7  23   0    0.12    0.27
  -7  23   0    0.13    0.25
  -7  23   0    0.49    0.38
  -7  23   0    0.58    0.23
  -7  23   0    0.54    0.33
   5 -23   0   -0.15    0.28
   5 -23   0   -0.07    0.21
   5 -23   0    0.30    0.26
   5 -23   0    0.43    0.21
   5 -23   0   -0.01    0.25
   5 -23   0    0.09    0.19
  -5  23   0    0.31    0.25
  -5  23   0    0.22    0.23
  -5  23   0    0.11    0.30
  -5  23   0   -0.05    0.29
  -5  23   0    0.38    0.22
  -5  23   0    1.00    0.47
  -5  23   0    0.18    0.25
  -5  23   0    0.01    0.28
  -5  23   0    0.56    0.35
   3 -23   0    0.72    0.24
   3 -23   0    0.06    0.25
   3 -23   0    0.00    0.24
   3 -23   0    0.19    0.30
   3 -23   0    0.24    0.23
   3 -23   0    0.14    0.20
   3 -23   0    0.55    0.24
   3 -23   0    0.29    0.21
   3 -23   0    0.59    0.27
  -3  23   0   -0.23    0.31
  -3  23   0    0.32    0.20
  -3  23   0    0.09    0.33
  -3  23   0    0.32    0.23
  -3  23   0    0.36    0.27
  -3  23   0   -0.04    0.24
  -3  23   0    0.10    0.26
  -3  23   0    0.45    0.32
   1 -23   0    0.28    0.23
   1 -23   0   -0.05    0.33
   1 -23   0    0.21    0.21
   1 -23   0    0.27    0.21
   1 -23   0    0.30    0.24
   1 -23   0   -0.02    0.20
   1 -23   0    0.14    0.21
   1 -23   0    0.45    0.27
   1 -23   0    0.13    0.27
   1 -23   0    0.33    0.25
  -1  23   0    0.38    0.22
  -1  23   0    0.68    0.36
  -1  23   0    0.26    0.23
  -1  23   0    0.34    0.25
  -1  23   0    0.23    0.30
  -1  23   0    0.54    0.21
  -1  23   0    0.17    0.25
  -1  23   0    0.05    0.19
  -1  23   0    0.28    0.33
  -1 -23   0    0.21    0.23
  -1 -23   0    0.37    0.26
  -1 -23   0    0.14    0.26
  -1 -23   0    0.98    0.23
  -1 -23   0    0.61    0.21
  -1 -23   0    0.57    0.24
  -1 -23   0    0.32    0.22
   1  23   0    0.41    0.27
   1  23   0    0.34    0.27
   1  23   0    0.25    0.26
   1  23   0    0.25    0.20
   1  23   0    0.14    0.18
   1  23   0    0.04    0.29
   1  23   0   -0.14    0.20
   1  23   0    0.04    0.34
   1  23   0    0.12    0.25
  -3 -23   0    0.22    0.20
  -3 -23   0    0.19    0.24
  -3 -23   0    0.36    0.23
  -3 -23   0    0.49    0.23
  -3 -23   0    0.18    0.26
  -3 -23   0    0.29    0.26
  -3 -23   0    0.17    0.20
   3  23   0    0.43    0.28
   3  23   0    0.64    0.38
   3  23   0    0.68    0.28
   3  23   0    0.43    0.21
   3  23   0    0.98    0.28
   3  23   0    0.30    0.19
   3  23   0    0.67    0.39
   3  23   0    0.55    0.28
  -5 -23   0    0.31    0.24
  -5 -23   0   -0.12    0.27
  -5 -23   0    0.21    0.21
  -5 -23   0    0.10    0.29
  -5 -23   0    0.19    0.23
  -5 -23   0    0.12    0.26
  -5 -23   0   -0.01    0.21
   5  23   0   -0.07    0.33
   5  23   0    0.40    0.23
   5  23   0    0.26    0.40
   5  23   0    0.46    0.22
   5  23   0   -0.01    0.18
   5  23   0    0.08    0.24
   5  23   0   -0.05    0.17
   5  23   0   -0.42    0.43
   5  23   0    0.04    0.21
   5  23   0   -0.10    0.27
   5  23   0    0.10    0.26
  -7 -23   0    0.00    0.22
  -7 -23   0    0.37    0.26
  -7 -23   0    0.60    0.23
  -7 -23   0    0.48    0.24
  -7 -23   0    0.09    0.23
  -7 -23   0   -0.13    0.27
  -7 -23   0   -0.10    0.29
  -7 -23   0   -0.02    0.21
   7  23   0   -0.09    0.25
   7  23   0    0.25    0.30
   7  23   0    0.06    0.18
   7  23   0    0.11    0.23
   7  23   0   -0.28    0.31
   7  23   0    0.51    0.25
   7  23   0   -0.14    0.20
   7  23   0    0.17    0.21
  -9 -23   0    0.50    0.26
  -9 -23   0    0.18    0.26
  -9 -23   0    0.20    0.34
  -9 -23   0   -0.07    0.25
  -9 -23   0    0.15    0.25
  -9 -23   0    0.71    0.28
  -9 -23   0    0.41    0.25
  -9 -23   0    0.35    0.20
   9  23   0    0.42    0.23
   9  23   0    0.39    0.32
   9  23   0    0.16    0.27
   9  23   0    0.31    0.26
   9  23   0    0.05    0.18
   9  23   0   -0.07    0.28
   9  23   0    0.34    0.23
 -11 -23   0    0.54    0.29
 -11 -23   0    0.77    0.29
 -11 -23   0    0.20    0.20
 -11 -23   0    0.09    0.29
 -11 -23   0    0.96    0.28
 -11 -23   0   -0.04    0.28
 -11 -23   0    0.58    0.29
 -11 -23   0    0.57    0.37
 -11 -23   0    0.83    0.33
  11  23   0    0.45    0.34
  11  23   0   -0.19    0.25
  11  23   0    0.41    0.26
  11  23   0   -0.01    0.27
  11  23   0    0.56    0.24
  11  23   0    0.59    0.23
 -13 -23   0   -0.37    0.24
 -13 -23   0   -0.31    0.29
 -13 -23   0    0.13    0.41
 -13 -23   0   -0.18    0.25
 -13 -23   0    0.18    0.30
 -13 -23   0    0.18    0.31
 -13 -23   0   -0.18    0.28
 -13 -23   0   -0.05    0.23
 -13 -23   0   -0.12    0.20
  13  23   0   -0.07    0.22
  13  23   0    0.08    0.21
  13  23   0    0.46    0.24
  13  23   0    0.20    0.27
  13  23   0    0.39    0.29
  13  23   0   -0.17    0.36
 -15 -23   0   -0.03    0.32
 -15 -23   0    0.86    0.35
 -15 -23   0   -0.25    0.46
 -15 -23   0   -0.35    0.23
 -15 -23   0    0.12    0.26
 -15 -23   0   -0.11    0.20
 -15 -23   0    0.17    0.27
 -15 -23   0    0.14    0.24
 -15 -23   0    0.31    0.31
  15  23   0   -0.31    0.29
  15  23   0    0.10    0.24
  15  23   0    0.31    0.25
  15  23   0    0.03    0.23
  15  23   0    0.13    0.21
 -17 -23   0    0.42    0.24
 -17 -23   0    0.82    0.25
 -17 -23   0    0.77    0.27
 -17 -23   0    0.61    0.29
 -17 -23   0    0.92    0.37
 -17 -23   0    0.58    0.28
  17  23   0    0.45    0.30
  17  23   0    0.76    0.24
  17  23   0    0.58    0.31
  17  23   0    0.41    0.36
  17  23   0    0.21    0.25
 -19 -23   0    0.41    0.20
 -19 -23   0    0.51    0.25
 -19 -23   0    0.17    0.22
 -19 -23   0    0.51    0.25
 -19 -23   0    0.68    0.25
 -19 -23   0    0.81    0.41
  19  23   0    0.43    0.22
  19  23   0    0.78    0.24
  19  23   0    0.28    0.20
  19  23   0    1.00    0.44
  19  23   0    0.28    0.20
 -21 -23   0   -0.02    0.17
 -21 -23   0   -0.03    0.22
 -21 -23   0    0.01    0.19
 -21 -23   0   -0.32    0.21
 -21 -23   0   -0.30    0.28
  21  23   0    0.18    0.17
  21  23   0    0.21    0.20
  21  23   0    0.27    0.21
  21  23   0    0.24    0.20
 -23 -23   0   -0.09    0.17
 -23 -23   0   -0.29    0.24
 -23 -23   0    0.11    0.20
 -23 -23   0   -0.19    0.14
 -23 -23   0   -0.03    0.16
  23  23   0    0.13    0.22
  23  23   0    0.01    0.14
  23  23   0    0.10    0.17
  23  23   0    0.15    0.19
 -25 -23   0    0.24    0.20
 -25 -23   0    0.20    0.17
 -25 -23   0    0.07    0.13
  25  23   0    0.50    0.14
  25  23   0    0.79    0.17
  24 -24   0   22.41    0.69
  24 -24   0   22.05    0.71
  24 -24   0   22.31    0.69
  22 -24   0    0.17    0.17
  22 -24   0   -0.03    0.17
  22 -24   0    0.21    0.16
 -22  24   0    0.18    0.21
 -22  24   0    0.78    0.25
  20 -24   0    8.73    0.47
  20 -24   0    9.57    0.45
  20 -24   0    9.77    0.49
  20 -24   0    9.09    0.48
 -20  24   0   10.14    0.52
 -20  24   0    9.38    0.47
 -20  24   0    8.95    0.45
  18 -24   0   -0.02    0.19
  18 -24   0    0.23    0.23
  18 -24   0    0.13    0.21
  18 -24   0    0.45    0.20
 -18  24   0    0.53    0.47
 -18  24   0    0.06    0.24
 -18  24   0   -0.18    0.25
 -18  24   0    0.25    0.27
 -18  24   0    0.12    0.20
  16 -24   0   49.69    1.47
  16 -24   0   52.65    1.69
  16 -24   0   49.25    1.66
 -16  24   0   52.53    1.53
 -16  24   0   51.68    1.50
 -16  24   0   52.39    1.67
 -16  24   0   53.35    1.54
 -16  24   0   52.02    1.50
  14 -24   0    0.25    0.24
  14 -24   0    0.27    0.27
  14 -24   0    0.08    0.24
  14 -24   0    0.35    0.21
  14 -24   0    0.58    0.27
 -14  24   0    0.30    0.23
 -14  24   0    0.52    0.29
 -14  24   0    0.18    0.26
 -14  24   0    0.30    0.23
 -14  24   0    0.20    0.38
  12 -24   0   19.19    0.71
  12 -24   0   19.37    0.62
  12 -24   0   19.86    0.82
  12 -24   0   20.11    0.82
  12 -24   0   20.08    0.74
  12 -24   0   19.80    0.83
 -12  24   0   19.42    0.79
 -12  24   0   19.76    0.80
 -12  24   0   18.08    0.80
 -12  24   0   18.76    0.78
 -12  24   0   18.14    0.89
 -12  24   0   20.80    1.09
 -12  24   0   19.59    1.00
 -12  24   0   19.45    0.84
  10 -24   0   -0.07    0.24
  10 -24   0    0.34    0.23
  10 -24   0    0.58    0.26
  10 -24   0    0.47    0.29
  10 -24   0    0.33    0.17
  10 -24   0    0.31    0.23
 -10  24   0    0.19    0.27
 -10  24   0   -0.10    0.30
 -10  24   0    0.10    0.34
 -10  24   0    0.11    0.34
 -10  24   0    0.44    0.40
 -10  24   0    0.19    0.27
 -10  24   0    0.59    0.25
 -10  24   0    0.38    0.48
 -10  24   0    0.27    0.34
   8 -24   0   90.23    2.52
   8 -24   0   95.53    2.64
   8 -24   0   91.98    2.58
   8 -24   0   97.07    2.57
   8 -24   0   93.23    2.59
   8 -24   0   94.40    2.49
  -8  24   0   95.14    2.79
  -8  24   0   90.20    2.56
  -8  24   0   93.72    2.60
  -8  24   0   94.33    2.71
  -8  24   0   88.82    2.69
  -8  24   0   95.55    2.57
  -8  24   0   94.98    2.64
  -8  24   0   92.99    2.56
  -8  24   0   92.09    2.54
   6 -24   0    0.94    0.23
   6 -24   0    0.48    0.26
   6 -24   0    0.30    0.22
   6 -24   0    0.60    0.27
   6 -24   0    0.97    0.28
   6 -24   0    0.87    0.32
  -6  24   0    1.22    0.37
  -6  24   0    0.78    0.26
  -6  24   0    0.58    0.39
  -6  24   0    0.57    0.25
  -6  24   0    0.64    0.33
  -6  24   0    0.28    0.26
  -6  24   0    0.41    0.29
  -6  24   0    0.54    0.23
  -6  24   0    0.03    0.36
   4 -24   0   22.08    0.85
   4 -24   0   22.39    0.92
   4 -24   0   23.62    0.88
   4 -24   0   23.31    0.91
   4 -24   0   23.13    0.87
   4 -24   0   23.70    0.85
  -4  24   0   23.15    0.92
  -4  24   0   22.89    0.98
  -4  24   0   23.10    0.86
  -4  24   0   24.08    0.94
  -4  24   0   22.35    0.88
  -4  24   0   24.02    1.06
  -4  24   0   24.10    0.94
  -4  24   0   24.27    1.04
   2 -24   0   -0.10    0.25
   2 -24   0    0.38    0.35
   2 -24   0    0.26    0.24
   2 -24   0    0.40    0.24
   2 -24   0    0.31    0.22
   2 -24   0    0.15    0.23
   2 -24   0    0.18    0.24
   2 -24   0    0.61    0.27
   2 -24   0    0.22    0.21
  -2  24   0    0.27    0.33
  -2  24   0    0.59    0.29
  -2  24   0    0.20    0.20
  -2  24   0    0.68    0.23
  -2  24   0    0.06    0.33
  -2  24   0    0.85    0.35
  -2  24   0    0.13    0.26
  -2  24   0    0.16    0.39
  -2  24   0    0.11    0.21
   0 -24   0   95.72    2.66
   0 -24   0   95.01    2.63
   0 -24   0   92.97    2.50
   0 -24   0   92.52    2.54
   0 -24   0   92.99    2.65
   0 -24   0   93.03    2.50
   0  24   0   94.49    2.60
   0  24   0   97.30    2.61
   0  24   0   96.44    2.79
   0  24   0   93.92    2.56
   0  24   0   99.72    2.66
   0  24   0   99.57    3.20
   0  24   0   95.30    2.62
   0  24   0   90.89    2.56
   0  24   0   95.07    2.70
  -2 -24   0    0.23    0.26
  -2 -24   0    0.55    0.22
  -2 -24   0    0.21    0.20
  -2 -24   0    0.20    0.24
  -2 -24   0    0.11    0.22
  -2 -24   0    0.79    0.24
   2  24   0    0.60    0.32
   2  24   0    0.14    0.28
   2  24   0    0.41    0.28
   2  24   0    0.32    0.20
   2  24   0    0.15    0.48
   2  24   0   -0.18    0.45
   2  24   0    0.09    0.20
   2  24   0   -0.05    0.19
   2  24   0    0.34    0.28
  -4 -24   0   22.65    0.80
  -4 -24   0   21.77    0.89
  -4 -24   0   22.69    0.82
  -4 -24   0   22.79    0.82
  -4 -24   0   22.86    0.87
  -4 -24   0   22.27    0.95
  -4 -24   0   23.02    0.94
   4  24   0   23.28    0.90
   4  24   0   22.46    0.82
   4  24   0   21.28    0.98
   4  24   0   22.63    1.58
   4  24   0   22.75    0.79
   4  24   0   25.02    1.03
   4  24   0   23.14    0.87
   4  24   0   23.52    0.90
   4  24   0   23.66    0.93
   4  24   0   23.56    0.79
  -6 -24   0    0.99    0.24
  -6 -24   0    0.63    0.27
  -6 -24   0    0.47    0.35
  -6 -24   0    1.55    0.29
  -6 -24   0    0.07    0.27
  -6 -24   0    0.67    0.26
  -6 -24   0    1.20    0.30
   6  24   0    1.01    0.26
   6  24   0    0.53    0.35
   6  24   0    0.95    0.29
   6  24   0    0.68    0.20
   6  24   0    0.61    0.21
   6  24   0    0.68    0.29
   6  24   0    0.36    0.28
   6  24   0    1.30    0.27
   6  24   0   -0.01    0.33
  -8 -24   0   94.47    2.57
  -8 -24   0   92.92    2.56
  -8 -24   0   92.61    2.53
  -8 -24   0   95.29    2.72
  -8 -24   0   90.94    2.61
  -8 -24   0   90.62    2.61
  -8 -24   0   94.67    2.62
   8  24   0   94.11    2.70
   8  24   0   95.12    2.63
   8  24   0   92.05    2.57
   8  24   0   89.12    2.61
   8  24   0   93.24    2.41
   8  24   0   92.04    2.51
   8  24   0   94.86    2.57
 -10 -24   0    0.40    0.39
 -10 -24   0   -0.02    0.27
 -10 -24   0    0.05    0.26
 -10 -24   0    0.24    0.20
 -10 -24   0   -0.50    0.36
 -10 -24   0    0.25    0.31
 -10 -24   0    0.38    0.24
 -10 -24   0    0.21    0.28
  10  24   0    0.33    0.29
  10  24   0    0.31    0.23
  10  24   0    0.75    0.38
  10  24   0   -0.10    0.25
  10  24   0    0.19    0.24
  10  24   0    0.06    0.27
 -12 -24   0   18.84    0.81
 -12 -24   0   19.10    0.81
 -12 -24   0   18.04    0.80
 -12 -24   0   18.18    0.82
 -12 -24   0   19.89    0.95
 -12 -24   0   18.13    1.00
 -12 -24   0   18.33    0.82
 -12 -24   0   19.38    0.66
  12  24   0   20.14    0.71
  12  24   0   19.61    0.76
  12  24   0   19.04    0.83
  12  24   0   19.68    0.98
  12  24   0   19.72    0.92
  12  24   0   19.73    0.78
 -14 -24   0    0.36    0.27
 -14 -24   0    0.32    0.28
 -14 -24   0    0.38    0.31
 -14 -24   0    0.29    0.26
 -14 -24   0    0.83    0.37
 -14 -24   0   -0.25    0.32
 -14 -24   0    0.19    0.21
  14  24   0    0.91    0.24
  14  24   0    0.42    0.25
  14  24   0    0.22    0.32
  14  24   0    0.36    0.23
  14  24   0    0.06    0.25
 -16 -24   0   49.72    1.51
 -16 -24   0   50.71    1.68
 -16 -24   0   51.32    1.56
 -16 -24   0   55.39    1.66
 -16 -24   0   51.90    1.52
 -16 -24   0   46.47    1.71
 -16 -24   0   51.92    1.43
  16  24   0   46.85    1.68
  16  24   0   53.07    1.59
  16  24   0   49.35    1.77
  16  24   0   48.77    1.64
 -18 -24   0    0.31    0.24
 -18 -24   0    0.01    0.18
 -18 -24   0    0.14    0.22
 -18 -24   0   -0.09    0.27
 -18 -24   0    0.16    0.22
 -18 -24   0   -0.30    0.38
  18  24   0    0.19    0.22
  18  24   0   -0.03    0.18
  18  24   0   -0.14    0.19
  18  24   0   -0.29    0.49
  18  24   0   -0.20    0.19
 -20 -24   0    9.40    0.70
 -20 -24   0    8.75    0.46
 -20 -24   0    8.56    0.49
 -20 -24   0    9.03    0.49
 -20 -24   0    8.23    0.39
  20  24   0    9.03    0.44
  20  24   0    8.57    0.45
  20  24   0    8.82    0.44
  20  24   0    8.05    0.42
 -22 -24   0   -0.01    0.18
 -22 -24   0    0.18    0.20
 -22 -24   0   -0.35    0.15
 -22 -24   0   -0.14    0.14
  22  24   0    0.11    0.17
  22  24   0    0.30    0.15
  22  24   0    0.08    0.29
  22  24   0    0.09    0.18
 -24 -24   0   19.85    0.65
 -24 -24   0   21.10    0.64
 -24 -24   0   20.66    0.60
 -24 -24   0   19.64    0.70
  24  24   0   22.64    0.64
  24  24   0   22.83    0.69
  24  24   0   21.13    0.64
  23 -25   0    0.46    0.16
  23 -25   0    0.35    0.16
  23 -25   0    0.23    0.14
  21 -25   0    0.23    0.17
  21 -25   0    0.24    0.18
  21 -25   0    0.40    0.17
 -21  25   0    0.23    0.22
  19 -25   0   -0.17    0.17
  19 -25   0    0.18    0.20
  19 -25   0   -0.11    0.18
  19 -25   0    0.05    0.19
 -19  25   0    0.31    0.21
 -19  25   0   -0.05    0.25
 -19  25   0    0.21    0.20
  17 -25   0   -0.15    0.19
  17 -25   0    0.11    0.20
  17 -25   0    0.25    0.19
  17 -25   0   -0.16    0.20
 -17  25   0    0.00    0.27
 -17  25   0    0.16    0.20
 -17  25   0   -0.15    0.20
 -17  25   0    0.06    0.24
  15 -25   0    0.14    0.23
  15 -25   0    0.46    0.20
  15 -25   0    0.26    0.29
  15 -25   0    0.26    0.27
  15 -25   0    0.44    0.24
 -15  25   0    0.10    0.27
 -15  25   0    0.60    0.24
 -15  25   0    0.28    0.41
 -15  25   0    0.17    0.22
 -15  25   0    0.64    0.27
 -15  25   0    0.30    0.26
  13 -25   0    0.39    0.20
  13 -25   0    0.21    0.25
  13 -25   0    0.60    0.24
  13 -25   0    0.48    0.26
 -13  25   0    0.52    0.27
 -13  25   0    0.23    0.22
 -13  25   0    0.43    0.24
 -13  25   0    0.21    0.29
 -13  25   0    0.42    0.38
 -13  25   0   -0.22    0.29
  11 -25   0    0.36    0.16
  11 -25   0   -0.13    0.26
  11 -25   0    0.14    0.20
  11 -25   0    0.23    0.25
  11 -25   0   -0.15    0.23
  11 -25   0   -0.04    0.20
 -11  25   0    0.57    0.35
 -11  25   0    0.41    0.26
 -11  25   0    0.56    0.37
 -11  25   0   -0.10    0.52
 -11  25   0    0.25    0.28
 -11  25   0   -0.16    0.21
 -11  25   0    0.15    0.29
 -11  25   0    0.21    0.24
   9 -25   0    0.06    0.20
   9 -25   0    0.19    0.27
   9 -25   0   -0.25    0.23
   9 -25   0    0.01    0.18
   9 -25   0   -0.12    0.23
  -9  25   0    0.20    0.23
  -9  25   0    0.19    0.26
  -9  25   0    0.80    0.39
  -9  25   0   -0.15    0.44
  -9  25   0    0.21    0.36
  -9  25   0    0.37    0.29
  -9  25   0   -0.56    0.37
  -9  25   0    0.28    0.22
  -9  25   0    0.18    0.28
   7 -25   0    0.57    0.22
   7 -25   0    0.18    0.28
   7 -25   0    0.01    0.26
   7 -25   0    0.48    0.26
   7 -25   0    0.06    0.19
  -7  25   0    0.47    0.24
  -7  25   0    0.06    0.26
  -7  25   0   -0.11    0.22
  -7  25   0   -0.14    0.43
  -7  25   0   -0.22    0.35
  -7  25   0    0.48    0.35
  -7  25   0    0.22    0.37
  -7  25   0    0.28    0.30
   5 -25   0   -0.19    0.29
   5 -25   0    0.41    0.26
   5 -25   0    0.29    0.26
   5 -25   0    0.15    0.20
   5 -25   0    0.09    0.21
  -5  25   0    0.47    0.34
  -5  25   0    0.05    0.23
  -5  25   0   -0.01    0.35
  -5  25   0   -0.03    0.27
  -5  25   0    0.58    0.23
  -5  25   0    0.22    0.37
  -5  25   0    0.65    0.39
  -5  25   0    0.10    0.27
  -5  25   0    0.35    0.23
   3 -25   0    0.06    0.22
   3 -25   0    0.14    0.24
   3 -25   0    0.28    0.30
   3 -25   0    0.05    0.31
   3 -25   0   -0.15    0.22
   3 -25   0    0.38    0.27
  -3  25   0    0.21    0.22
  -3  25   0   -0.05    0.21
  -3  25   0    0.31    0.28
  -3  25   0    0.10    0.27
  -3  25   0    0.18    0.27
  -3  25   0    0.10    0.39
  -3  25   0    0.32    0.40
  -3  25   0    0.01    0.35
  -3  25   0   -0.12    0.20
   1 -25   0    0.66    0.26
   1 -25   0    0.11    0.22
   1 -25   0    0.36    0.23
   1 -25   0    0.44    0.23
   1 -25   0    0.01    0.20
   1 -25   0   -0.09    0.34
  -1  25   0   -0.06    0.20
  -1  25   0    0.20    0.28
  -1  25   0   -0.01    0.25
  -1  25   0   -0.17    0.38
  -1  25   0    0.37    0.32
  -1  25   0    0.02    0.19
  -1  25   0    0.29    0.33
  -1  25   0    0.33    0.22
  -1  25   0    0.39    0.31
  -1 -25   0    0.36    0.28
  -1 -25   0   -0.53    0.33
  -1 -25   0    0.42    0.23
  -1 -25   0    0.13    0.23
  -1 -25   0    0.35    0.26
  -1 -25   0    0.29    0.22
   1  25   0    0.41    0.30
   1  25   0    0.13    0.20
   1  25   0    0.49    0.45
   1  25   0    0.56    0.30
   1  25   0    0.48    0.36
   1  25   0    0.35    0.29
   1  25   0    0.29    0.20
   1  25   0    0.47    0.22
  -3 -25   0    0.30    0.25
  -3 -25   0    0.81    0.30
  -3 -25   0    0.00    0.34
  -3 -25   0    0.23    0.25
  -3 -25   0    0.21    0.22
  -3 -25   0   -0.15    0.26
  -3 -25   0    0.26    0.21
   3  25   0    0.21    0.26
   3  25   0    0.12    0.20
   3  25   0   -0.12    0.18
   3  25   0   -0.54    0.48
   3  25   0   -0.03    0.22
   3  25   0    0.59    0.33
   3  25   0    0.14    0.29
   3  25   0   -0.35    0.30
   3  25   0    0.32    0.28
   3  25   0    0.25    0.40
  -5 -25   0    0.48    0.24
  -5 -25   0    0.33    0.26
  -5 -25   0    0.12    0.26
  -5 -25   0    0.31    0.28
  -5 -25   0    0.52    0.35
  -5 -25   0    0.16    0.23
  -5 -25   0    0.09    0.22
   5  25   0   -0.30    0.24
   5  25   0    0.22    0.24
   5  25   0    0.49    0.28
   5  25   0    0.35    0.35
   5  25   0    0.19    0.19
   5  25   0    0.26    0.23
   5  25   0    0.27    0.30
   5  25   0    0.18    0.21
   5  25   0   -0.43    0.31
  -7 -25   0    0.18    0.27
  -7 -25   0    0.12    0.33
  -7 -25   0   -0.09    0.28
  -7 -25   0    0.58    0.28
  -7 -25   0    0.24    0.24
  -7 -25   0    0.41    0.35
  -7 -25   0    0.57    0.25
   7  25   0    0.52    0.32
   7  25   0    0.29    0.27
   7  25   0    0.25    0.23
   7  25   0   -0.06    0.23
   7  25   0    0.31    0.40
   7  25   0    0.35    0.18
   7  25   0    0.39    0.30
  -9 -25   0   -0.43    0.37
  -9 -25   0    0.13    0.21
  -9 -25   0    0.43    0.33
  -9 -25   0   -0.24    0.25
  -9 -25   0    0.21    0.25
  -9 -25   0    0.10    0.28
  -9 -25   0    0.07    0.24
   9  25   0    0.13    0.29
   9  25   0    0.68    0.41
   9  25   0    0.15    0.23
   9  25   0   -0.09    0.21
   9  25   0    0.17    0.29
   9  25   0    0.19    0.19
   9  25   0   -0.23    0.24
 -11 -25   0    0.20    0.26
 -11 -25   0   -0.03    0.24
 -11 -25   0    0.20    0.26
 -11 -25   0    0.06    0.31
 -11 -25   0    0.35    0.25
 -11 -25   0    0.37    0.46
 -11 -25   0    0.28    0.28
 -11 -25   0    0.14    0.23
  11  25   0   -0.10    0.20
  11  25   0    0.02    0.40
  11  25   0   -0.06    0.28
  11  25   0   -0.04    0.29
  11  25   0    0.29    0.22
  11  25   0   -0.13    0.24
 -13 -25   0    0.46    0.33
 -13 -25   0    0.56    0.27
 -13 -25   0    0.38    0.43
 -13 -25   0    0.31    0.25
 -13 -25   0    0.58    0.26
  13  25   0   -0.07    0.24
  13  25   0    0.16    0.21
  13  25   0    0.30    0.27
  13  25   0    0.14    0.24
  13  25   0    0.86    0.35
 -15 -25   0    0.29    0.19
 -15 -25   0    0.15    0.28
 -15 -25   0    0.16    0.34
 -15 -25   0   -0.16    0.31
 -15 -25   0    0.20    0.26
 -15 -25   0    0.84    0.38
 -15 -25   0    0.24    0.25
  15  25   0    0.29    0.22
  15  25   0    0.22    0.22
  15  25   0    0.78    0.37
  15  25   0    0.52    0.35
  15  25   0    0.18    0.24
 -17 -25   0   -0.99    0.36
 -17 -25   0   -0.28    0.21
 -17 -25   0    0.20    0.21
 -17 -25   0   -0.02    0.17
 -17 -25   0    0.04    0.24
 -17 -25   0   -0.38    0.30
  17  25   0    0.21    0.20
  17  25   0   -0.03    0.20
  17  25   0    0.07    0.23
  17  25   0   -0.01    0.20
 -19 -25   0   -0.24    0.21
 -19 -25   0   -0.16    0.16
 -19 -25   0    0.09    0.21
 -19 -25   0    0.07    0.20
  19  25   0    0.06    0.22
  19  25   0   -0.25    0.16
  19  25   0    0.09    0.18
  19  25   0   -0.35    0.18
 -21 -25   0    0.17    0.19
 -21 -25   0    0.34    0.19
 -21 -25   0    0.25    0.17
 -21 -25   0    0.06    0.18
  21  25   0    0.27    0.18
  21  25   0    0.40    0.32
  21  25   0    0.30    0.16
  21  25   0    0.19    0.18
 -23 -25   0    0.41    0.18
 -23 -25   0    0.42    0.14
 -23 -25   0    0.12    0.18
 -23 -25   0    0.09    0.16
  23  25   0    0.33    0.20
  23  25   0    0.37    0.13
  22 -26   0    0.05    0.14
  22 -26   0   -0.05    0.15
  22 -26   0    0.09    0.14
 -22  26   0   -0.34    0.22
  20 -26   0    5.41    0.34
  20 -26   0    6.07    0.36
  20 -26   0    5.58    0.33
 -20  26   0    4.97    0.39
  18 -26   0   -0.03    0.17
  18 -26   0    0.35    0.19
  18 -26   0    0.16    0.20
  18 -26   0    0.01    0.18
 -18  26   0    0.13    0.20
 -18  26   0    0.35    0.22
  16 -26   0   -0.05    0.21
  16 -26   0   -0.19    0.17
  16 -26   0   -0.18    0.18
  16 -26   0    0.14    0.20
 -16  26   0    0.19    0.22
 -16  26   0    0.11    0.20
 -16  26   0    0.40    0.21
 -16  26   0    0.02    0.35
  14 -26   0    0.41    0.23
  14 -26   0   -0.17    0.22
  14 -26   0    0.46    0.19
  14 -26   0    0.15    0.21
  14 -26   0   -0.31    0.19
 -14  26   0    0.38    0.24
 -14  26   0    0.53    0.22
 -14  26   0    1.01    0.45
 -14  26   0    0.32    0.28
 -14  26   0   -0.12    0.22
 -14  26   0    0.04    0.23
  12 -26   0   11.64    0.41
  12 -26   0   11.26    0.70
  12 -26   0   12.17    0.58
  12 -26   0   11.92    0.61
  12 -26   0   12.72    0.63
 -12  26   0   13.32    0.78
 -12  26   0   11.73    0.64
 -12  26   0   12.59    0.70
 -12  26   0   12.73    0.62
 -12  26   0   12.40    0.58
 -12  26   0   11.49    0.59
  10 -26   0    0.01    0.24
  10 -26   0    0.17    0.21
  10 -26   0   -0.12    0.25
  10 -26   0    0.16    0.15
  10 -26   0    0.25    0.20
  10 -26   0   -0.07    0.24
 -10  26   0   -0.36    0.23
 -10  26   0    0.13    0.28
 -10  26   0    0.12    0.27
 -10  26   0    0.31    0.35
 -10  26   0    0.41    0.24
   8 -26   0    0.25    0.27
   8 -26   0    0.26    0.21
   8 -26   0    0.19    0.17
   8 -26   0   -0.06    0.24
   8 -26   0    0.06    0.25
  -8  26   0    0.35    0.40
  -8  26   0   -0.04    0.40
  -8  26   0   -0.01    0.23
  -8  26   0   -0.23    0.51
  -8  26   0    0.34    0.28
  -8  26   0    0.13    0.23
  -8  26   0   -0.77    0.47
   6 -26   0    0.40    0.29
   6 -26   0    0.28    0.26
   6 -26   0    0.21    0.22
   6 -26   0   -0.03    0.20
   6 -26   0   -0.08    0.24
  -6  26   0    0.07    0.22
  -6  26   0    0.19    0.30
  -6  26   0    0.36    0.28
  -6  26   0   -0.01    0.44
  -6  26   0   -0.01    0.21
  -6  26   0    0.15    0.41
  -6  26   0    0.00    0.33
  -6  26   0   -0.32    0.22
  -6  26   0    0.13    0.37
   4 -26   0   24.63    0.90
   4 -26   0   24.52    0.91
   4 -26   0   24.78    0.94
   4 -26   0   23.26    0.90
   4 -26   0   25.05    0.86
  -4  26   0   23.05    0.93
  -4  26   0   24.46    0.89
  -4  26   0   24.42    0.97
  -4  26   0   24.23    0.96
  -4  26   0   24.45    1.13
  -4  26   0   26.64    1.04
  -4  26   0   24.85    0.92
  -4  26   0   23.37    1.13
  -4  26   0   24.81    0.89
   2 -26   0    0.35    0.26
   2 -26   0    0.27    0.32
   2 -26   0    0.36    0.34
   2 -26   0    0.17    0.22
   2 -26   0    0.22    0.31
   2 -26   0    0.95    0.27
  -2  26   0    0.39    0.41
  -2  26   0    0.26    0.30
  -2  26   0    0.39    0.25
  -2  26   0    0.49    0.25
  -2  26   0    0.38    0.47
  -2  26   0    0.32    0.21
  -2  26   0    0.19    0.33
  -2  26   0    0.59    0.29
  -2  26   0    0.61    0.34
   0 -26   0    0.64    0.29
   0 -26   0    0.32    0.22
   0 -26   0    0.45    0.36
   0 -26   0    0.22    0.26
   0 -26   0    0.03    0.23
   0  26   0    0.71    0.31
   0  26   0    0.19    0.23
   0  26   0    0.11    0.36
   0  26   0   -0.12    0.30
   0  26   0    0.11    0.36
   0  26   0    0.43    0.31
   0  26   0    0.37    0.48
   0  26   0    0.46    0.22
  -2 -26   0   -0.33    0.24
  -2 -26   0    0.38    0.22
  -2 -26   0   -0.17    0.41
  -2 -26   0    0.19    0.28
  -2 -26   0    0.69    0.23
  -2 -26   0    0.08    0.23
   2  26   0    0.87    0.41
   2  26   0    0.76    0.37
   2  26   0    0.86    0.32
   2  26   0    0.72    0.29
   2  26   0   -0.34    0.58
   2  26   0    0.42    0.22
   2  26   0    0.52    0.22
   2  26   0    0.16    0.30
   2  26   0    0.57    0.26
  -4 -26   0   24.34    0.95
  -4 -26   0   24.39    0.84
  -4 -26   0   24.33    1.05
  -4 -26   0   24.45    0.84
  -4 -26   0   22.56    0.95
  -4 -26   0   23.54    0.90
  -4 -26   0   24.17    0.80
   4  26   0   23.37    0.80
   4  26   0   23.15    1.08
   4  26   0   23.74    0.90
   4  26   0   24.68    0.91
   4  26   0   24.40    0.80
   4  26   0   22.70    0.85
   4  26   0   24.86    0.99
   4  26   0   22.79    0.99
   4  26   0   23.63    0.90
  -6 -26   0   -0.08    0.21
  -6 -26   0   -0.40    0.29
  -6 -26   0    0.30    0.24
  -6 -26   0   -0.25    0.21
  -6 -26   0   -0.17    0.25
  -6 -26   0    0.31    0.29
  -6 -26   0   -0.56    0.39
   6  26   0    0.21    0.25
   6  26   0    0.54    0.28
   6  26   0    0.53    0.24
   6  26   0    0.26    0.19
   6  26   0    0.30    0.40
   6  26   0   -0.24    0.32
   6  26   0    0.47    0.30
   6  26   0    0.00    0.23
  -8 -26   0   -0.02    0.25
  -8 -26   0   -0.49    0.19
  -8 -26   0   -0.08    0.26
  -8 -26   0    0.67    0.43
  -8 -26   0    0.08    0.28
  -8 -26   0   -0.17    0.32
  -8 -26   0    0.26    0.23
   8  26   0    0.45    0.19
   8  26   0    0.35    0.39
   8  26   0   -0.01    0.21
   8  26   0    0.00    0.26
   8  26   0   -0.19    0.31
   8  26   0    0.20    0.23
   8  26   0    0.03    0.36
 -10 -26   0   -0.23    0.24
 -10 -26   0   -0.20    0.22
 -10 -26   0   -0.03    0.24
 -10 -26   0   -0.68    0.32
 -10 -26   0   -0.46    0.24
 -10 -26   0    0.06    0.24
  10  26   0   -0.05    0.29
  10  26   0   -0.06    0.29
  10  26   0    0.12    0.22
  10  26   0    0.13    0.22
  10  26   0    0.46    0.26
 -12 -26   0   11.52    0.67
 -12 -26   0   11.70    0.75
 -12 -26   0   11.88    0.61
 -12 -26   0   12.83    0.61
 -12 -26   0   11.57    0.61
 -12 -26   0   12.08    0.63
  12  26   0   11.65    0.62
  12  26   0   12.38    0.68
  12  26   0   11.71    0.81
  12  26   0   11.22    0.73
  12  26   0   11.65    0.87
 -14 -26   0   -0.22    0.35
 -14 -26   0    0.23    0.24
 -14 -26   0   -0.34    0.28
 -14 -26   0   -0.07    0.22
 -14 -26   0    0.00    0.24
 -14 -26   0   -0.02    0.24
  14  26   0    0.19    0.22
  14  26   0   -0.01    0.19
  14  26   0    0.35    0.37
  14  26   0   -0.19    0.21
  14  26   0    0.14    0.24
 -16 -26   0   -0.06    0.21
 -16 -26   0   -0.21    0.21
 -16 -26   0    0.16    0.46
 -16 -26   0   -0.29    0.26
 -16 -26   0   -0.09    0.20
  16  26   0    0.31    0.24
  16  26   0    0.09    0.21
  16  26   0    0.01    0.20
  16  26   0    0.23    0.20
 -18 -26   0   -0.08    0.19
 -18 -26   0   -0.19    0.19
 -18 -26   0   -0.09    0.20
  18  26   0   -0.26    0.17
  18  26   0    0.05    0.19
  18  26   0   -0.23    0.22
  18  26   0    0.15    0.19
 -20 -26   0    5.34    0.40
 -20 -26   0    5.49    0.35
 -20 -26   0    5.46    0.33
 -20 -26   0    5.27    0.34
  20  26   0    5.01    0.33
  20  26   0    5.02    0.31
  20  26   0    4.81    0.40
  20  26   0    5.30    0.33
 -22 -26   0    0.27    0.17
 -22 -26   0   -0.08    0.14
 -22 -26   0   -0.53    0.34
 -22 -26   0   -0.20    0.17
  22  26   0    0.12    0.19
  22  26   0    0.10    0.12
  21 -27   0    0.34    0.15
  21 -27   0    0.08    0.15
  21 -27   0    0.18    0.19
 -21  27   0   -0.12    0.18
  19 -27   0   -0.05    0.16
  19 -27   0    0.19    0.17
  19 -27   0    0.05    0.17
  19 -27   0    0.00    0.21
 -19  27   0   -0.46    0.35
 -19  27   0   -0.30    0.18
  17 -27   0    0.12    0.17
  17 -27   0   -0.03    0.18
  17 -27   0    0.32    0.19
  17 -27   0    0.14    0.18
 -17  27   0    0.22    0.20
 -17  27   0    0.49    0.21
 -17  27   0   -0.26    0.20
  15 -27   0    0.57    0.18
  15 -27   0    0.44    0.21
  15 -27   0    0.47    0.22
  15 -27   0    0.09    0.20
 -15  27   0    0.45    0.22
 -15  27   0    0.64    0.22
  13 -27   0    0.58    0.24
  13 -27   0    0.23    0.18
  13 -27   0    0.54    0.23
  13 -27   0    0.19    0.21
  13 -27   0    0.05    0.19
 -13  27   0   -0.65    0.42
 -13  27   0    0.29    0.28
 -13  27   0    0.26    0.23
 -13  27   0    0.79    0.31
  11 -27   0    0.14    0.18
  11 -27   0    0.26    0.25
  11 -27   0    0.45    0.22
  11 -27   0    0.05    0.13
  11 -27   0    0.65    0.31
  11 -27   0    0.05    0.22
 -11  27   0    0.34    0.22
 -11  27   0   -0.21    0.21
 -11  27   0    0.41    0.41
 -11  27   0    0.23    0.23
 -11  27   0    0.50    0.31
   9 -27   0   -0.05    0.18
   9 -27   0    0.31    0.22
   9 -27   0    0.19    0.24
   9 -27   0    0.22    0.29
   9 -27   0   -0.01    0.28
   9 -27   0    0.29    0.21
  -9  27   0    0.29    0.31
  -9  27   0    0.04    0.22
  -9  27   0    0.56    0.25
  -9  27   0    0.48    0.37
  -9  27   0    0.04    0.23
   7 -27   0    0.49    0.19
   7 -27   0    0.60    0.23
   7 -27   0    0.10    0.27
   7 -27   0    0.38    0.27
   7 -27   0    0.17    0.24
  -7  27   0    0.37    0.24
  -7  27   0    0.38    0.24
  -7  27   0    0.36    0.23
  -7  27   0    0.44    0.35
  -7  27   0   -0.03    0.24
  -7  27   0    0.46    0.30
   5 -27   0    0.47    0.22
   5 -27   0    0.25    0.22
   5 -27   0    0.41    0.24
   5 -27   0    0.15    0.25
   5 -27   0    0.31    0.30
  -5  27   0    0.10    0.22
  -5  27   0   -0.15    0.25
  -5  27   0   -0.51    0.52
  -5  27   0    0.28    0.24
  -5  27   0    0.51    0.36
  -5  27   0    0.34    0.31
  -5  27   0    0.05    0.45
  -5  27   0    0.30    0.34
  -5  27   0   -0.02    0.21
   3 -27   0    0.26    0.32
   3 -27   0   -0.03    0.22
   3 -27   0   -0.04    0.20
   3 -27   0    0.03    0.29
  -3  27   0    0.16    0.21
  -3  27   0   -0.18    0.33
  -3  27   0    0.71    0.54
  -3  27   0    0.30    0.23
  -3  27   0    0.29    0.45
  -3  27   0    0.26    0.22
  -3  27   0   -0.07    0.47
  -3  27   0    0.22    0.34
   1 -27   0   -0.09    0.22
   1 -27   0    0.49    0.25
   1 -27   0    0.08    0.23
   1 -27   0    0.28    0.23
  -1  27   0    0.41    0.33
  -1  27   0    0.58    0.55
  -1  27   0    0.29    0.25
  -1  27   0    0.03    0.50
  -1  27   0    0.27    0.45
  -1  27   0    0.20    0.21
  -1  27   0    0.44    0.42
  -1  27   0    0.25    0.20
  -1 -27   0    0.39    0.23
  -1 -27   0    0.63    0.26
  -1 -27   0    0.36    0.22
  -1 -27   0    0.53    0.33
  -1 -27   0    0.28    0.21
   1  27   0   -0.53    0.39
   1  27   0    0.04    0.24
   1  27   0    0.25    0.31
   1  27   0    0.23    0.20
   1  27   0    0.32    0.43
   1  27   0    0.20    0.25
   1  27   0    0.44    0.48
   1  27   0    0.04    0.20
  -3 -27   0    0.40    0.22
  -3 -27   0   -0.05    0.21
  -3 -27   0    0.37    0.27
  -3 -27   0    0.08    0.31
  -3 -27   0   -1.26    0.51
  -3 -27   0    0.10    0.23
   3  27   0   -0.86    0.40
   3  27   0   -0.52    0.27
   3  27   0    0.58    0.30
   3  27   0    0.01    0.21
   3  27   0    0.09    0.18
   3  27   0    0.32    0.51
   3  27   0    0.14    0.25
   3  27   0   -0.27    0.38
   3  27   0    0.39    0.23
  -5 -27   0   -0.01    0.30
  -5 -27   0    0.24    0.21
  -5 -27   0    0.31    0.29
  -5 -27   0    0.19    0.25
  -5 -27   0    0.03    0.24
  -5 -27   0    0.24    0.21
  -5 -27   0    0.84    0.73
   5  27   0    0.13    0.30
   5  27   0    0.13    0.28
   5  27   0    0.25    0.19
   5  27   0   -0.19    0.34
   5  27   0    0.22    0.23
   5  27   0    0.90    0.46
   5  27   0    0.27    0.24
   5  27   0    0.44    0.24
  -7 -27   0    0.65    0.29
  -7 -27   0    0.34    0.26
  -7 -27   0    0.21    0.24
  -7 -27   0    0.32    0.22
  -7 -27   0   -0.20    0.20
  -7 -27   0    0.50    0.33
   7  27   0    0.06    0.33
   7  27   0   -0.17    0.26
   7  27   0    0.52    0.24
   7  27   0    0.17    0.23
   7  27   0    0.29    0.18
   7  27   0    0.17    0.30
  -9 -27   0   -0.11    0.29
  -9 -27   0    0.20    0.23
  -9 -27   0    0.28    0.26
  -9 -27   0   -0.43    0.32
  -9 -27   0   -0.04    0.22
  -9 -27   0    0.20    0.32
   9  27   0    0.24    0.38
   9  27   0    0.24    0.22
   9  27   0   -0.04    0.30
   9  27   0    0.08    0.22
 -11 -27   0   -0.37    0.35
 -11 -27   0    0.12    0.23
 -11 -27   0   -0.26    0.22
 -11 -27   0   -0.11    0.24
 -11 -27   0   -0.05    0.24
 -11 -27   0    0.16    0.21
  11  27   0    0.02    0.21
  11  27   0    0.48    0.25
  11  27   0    0.09    0.35
  11  27   0    0.08    0.27
  11  27   0   -0.01    0.18
 -13 -27   0    0.35    0.22
 -13 -27   0    0.70    0.26
 -13 -27   0    0.08    0.38
 -13 -27   0    0.00    0.21
 -13 -27   0    0.20    0.23
 -13 -27   0   -0.15    0.26
  13  27   0   -0.02    0.22
  13  27   0    0.32    0.37
  13  27   0    0.39    0.24
  13  27   0    0.22    0.20
  13  27   0    0.07    0.19
 -15 -27   0    0.28    0.22
 -15 -27   0    0.34    0.21
 -15 -27   0    0.35    0.21
 -15 -27   0    0.68    0.26
  15  27   0    0.29    0.19
  15  27   0    0.93    0.26
  15  27   0    0.40    0.21
  15  27   0    0.26    0.20
 -17 -27   0    0.09    0.20
 -17 -27   0   -0.05    0.19
 -17 -27   0    0.05    0.18
 -17 -27   0    0.57    0.36
  17  27   0   -0.24    0.27
  17  27   0   -0.32    0.18
  17  27   0   -0.19    0.17
  17  27   0    0.01    0.17
 -19 -27   0   -0.06    0.17
 -19 -27   0    0.17    0.18
 -19 -27   0    0.21    0.17
  19  27   0   -0.02    0.17
  19  27   0    0.01    0.17
  19  27   0    0.12    0.15
 -21 -27   0    0.09    0.17
 -21 -27   0    0.31    0.17
 -21 -27   0    0.19    0.17
  21  27   0    0.11    0.18
  21  27   0    0.13    0.12
  20 -28   0    0.34    0.23
  20 -28   0    0.50    0.18
  20 -28   0   -0.03    0.14
 -20  28   0    0.10    0.17
  18 -28   0    6.30    0.33
  18 -28   0    6.10    0.35
  18 -28   0    6.33    0.35
  18 -28   0    6.50    0.35
 -18  28   0    6.52    0.43
 -18  28   0    6.11    0.34
  16 -28   0   11.05    0.47
  16 -28   0   11.20    0.49
  16 -28   0   10.76    0.49
  16 -28   0   11.11    0.44
 -16  28   0   10.49    0.46
 -16  28   0   10.29    0.49
 -16  28   0   10.27    0.59
  14 -28   0   10.26    0.50
  14 -28   0    9.69    0.44
  14 -28   0   10.26    0.48
  14 -28   0   10.55    0.52
  14 -28   0    9.36    0.43
 -14  28   0    9.94    0.48
 -14  28   0    9.68    0.48
 -14  28   0   10.09    0.50
 -14  28   0    9.26    0.46
  12 -28   0    0.00    0.21
  12 -28   0    0.18    0.18
  12 -28   0    0.18    0.19
  12 -28   0    0.41    0.22
  12 -28   0    0.30    0.21
 -12  28   0   -0.06    0.22
 -12  28   0   -0.20    0.32
 -12  28   0    0.50    0.21
 -12  28   0    0.10    0.21
  10 -28   0    9.02    0.52
  10 -28   0    8.64    0.45
  10 -28   0    8.22    0.45
  10 -28   0    8.63    0.36
  10 -28   0    8.75    0.53
  10 -28   0    8.44    0.47
 -10  28   0    9.63    0.69
 -10  28   0    9.11    0.58
 -10  28   0    9.07    0.50
 -10  28   0    8.58    0.48
 -10  28   0    8.95    0.52
   8 -28   0   16.55    0.91
   8 -28   0   15.62    0.69
   8 -28   0   13.19    0.71
   8 -28   0   14.65    0.60
   8 -28   0   14.71    0.61
   8 -28   0   15.19    0.55
  -8  28   0   14.73    0.81
  -8  28   0   15.16    0.64
  -8  28   0   13.22    0.63
  -8  28   0   14.70    0.73
  -8  28   0   15.30    0.68
   6 -28   0   11.58    0.61
   6 -28   0   11.99    0.61
   6 -28   0   11.87    0.63
   6 -28   0   11.88    0.55
   6 -28   0   12.33    0.58
  -6  28   0   12.09    0.71
  -6  28   0   11.84    0.58
  -6  28   0   13.95    0.76
  -6  28   0   11.84    0.58
  -6  28   0   13.26    0.64
   4 -28   0    0.33    0.20
   4 -28   0    0.12    0.32
   4 -28   0    0.70    0.24
   4 -28   0    0.57    0.36
  -4  28   0    0.48    0.24
  -4  28   0    0.62    0.23
  -4  28   0    0.39    0.37
  -4  28   0    0.43    0.23
  -4  28   0    0.52    0.33
  -4  28   0   -0.05    0.48
   2 -28   0    8.94    0.54
   2 -28   0   10.02    0.55
  -2  28   0    9.94    0.52
  -2  28   0   10.65    0.69
  -2  28   0   10.20    0.60
  -2  28   0    9.88    0.69
  -2  28   0   10.27    0.66
  -2  28   0   10.64    0.56
   0 -28   0   21.33    0.84
   0 -28   0   20.54    0.73
   0 -28   0   21.21    0.84
   0  28   0   20.38    0.83
   0  28   0   19.88    0.75
   0  28   0   21.15    0.76
   0  28   0   21.73    0.82
   0  28   0   20.43    0.93
   0  28   0   21.35    0.92
  -2 -28   0    9.56    0.67
  -2 -28   0    9.29    0.59
  -2 -28   0   10.33    0.60
  -2 -28   0   10.24    0.56
  -2 -28   0    9.22    0.49
   2  28   0    9.58    0.48
   2  28   0   10.55    0.66
   2  28   0   10.71    0.59
   2  28   0   10.42    0.57
   2  28   0    8.84    0.47
   2  28   0    9.65    0.57
  -4 -28   0    0.90    0.36
  -4 -28   0    0.52    0.27
  -4 -28   0    0.48    0.22
  -4 -28   0    0.24    0.26
  -4 -28   0    0.73    0.25
   4  28   0    1.03    0.45
   4  28   0    0.80    0.35
   4  28   0    0.81    0.26
   4  28   0    0.52    0.35
   4  28   0    0.52    0.24
   4  28   0    0.44    0.19
   4  28   0    0.86    0.25
  -6 -28   0   13.09    0.72
  -6 -28   0   12.39    0.57
  -6 -28   0   12.18    0.52
  -6 -28   0   12.55    0.71
  -6 -28   0   12.57    0.70
   6  28   0   10.32    0.66
   6  28   0   11.52    0.55
   6  28   0   13.19    0.62
   6  28   0   12.49    0.61
   6  28   0   11.92    0.69
   6  28   0   12.36    0.59
  -8 -28   0   15.13    0.63
  -8 -28   0   15.19    0.65
  -8 -28   0   15.69    0.70
  -8 -28   0   14.85    0.69
  -8 -28   0   15.21    0.57
  -8 -28   0   15.40    0.76
   8  28   0   14.22    0.63
   8  28   0   13.40    0.70
   8  28   0   13.87    0.72
   8  28   0   15.15    0.74
   8  28   0   14.69    0.65
 -10 -28   0    8.79    0.53
 -10 -28   0    8.44    0.52
 -10 -28   0    8.06    0.65
 -10 -28   0    8.45    0.50
 -10 -28   0    8.81    0.45
 -10 -28   0    9.01    0.50
  10  28   0    8.20    0.46
  10  28   0    8.80    0.43
  10  28   0    8.32    0.62
  10  28   0    9.65    0.52
  10  28   0    8.41    0.54
 -12 -28   0    0.26    0.21
 -12 -28   0    0.07    0.21
 -12 -28   0    0.36    0.23
 -12 -28   0    0.03    0.25
 -12 -28   0    0.49    0.23
  12  28   0    0.26    0.19
  12  28   0    0.23    0.18
  12  28   0    0.02    0.21
  12  28   0    0.21    0.22
 -14 -28   0    9.74    0.52
 -14 -28   0    9.16    0.49
 -14 -28   0    9.98    0.50
 -14 -28   0    9.52    0.50
 -14 -28   0    9.65    0.47
  14  28   0   10.30    0.47
  14  28   0    9.89    0.47
  14  28   0    9.42    0.50
  14  28   0   10.91    0.51
 -16 -28   0    9.78    0.49
 -16 -28   0   10.56    0.45
 -16 -28   0   10.31    0.48
 -16 -28   0    9.44    0.53
  16  28   0   10.06    0.46
  16  28   0   10.28    0.47
  16  28   0   11.05    0.45
 -18 -28   0    5.60    0.34
 -18 -28   0    5.77    0.34
 -18 -28   0    6.42    0.32
  18  28   0    6.56    0.34
  18  28   0    5.93    0.33
  18  28   0    6.20    0.37
 -20 -28   0    0.12    0.17
 -20 -28   0    0.40    0.19
 -20 -28   0    0.29    0.15
  20  28   0    0.47    0.19
  20  28   0    0.25    0.18
  19 -29   0    0.20    0.15
  19 -29   0    0.32    0.15
  19 -29   0    0.12    0.14
  17 -29   0    0.04    0.17
  17 -29   0    0.11    0.16
  17 -29   0    0.15    0.18
  17 -29   0    0.16    0.21
 -17  29   0   -0.23    0.29
 -17  29   0    0.19    0.17
  15 -29   0    0.06    0.18
  15 -29   0   -0.43    0.16
  15 -29   0   -0.02    0.16
  15 -29   0   -0.10    0.18
 -15  29   0    0.14    0.18
 -15  29   0   -0.11    0.16
 -15  29   0    0.19    0.24
 -15  29   0   -0.33    0.22
  13 -29   0   -0.22    0.19
  13 -29   0   -0.04    0.16
  13 -29   0    0.30    0.19
  13 -29   0    0.16    0.19
  13 -29   0   -0.19    0.19
 -13  29   0    0.14    0.22
 -13  29   0    0.17    0.21
 -13  29   0    0.24    0.20
 -13  29   0   -0.34    0.16
  11 -29   0   -0.16    0.22
  11 -29   0    0.23    0.16
  11 -29   0    0.21    0.18
  11 -29   0    0.22    0.20
  11 -29   0    0.04    0.20
 -11  29   0    0.22    0.21
 -11  29   0    0.25    0.19
 -11  29   0    0.24    0.23
 -11  29   0    0.19    0.19
   9 -29   0    0.25    0.21
   9 -29   0    0.07    0.17
   9 -29   0    0.43    0.24
   9 -29   0    0.14    0.19
   9 -29   0    0.20    0.14
   9 -29   0   -0.20    0.23
  -9  29   0   -0.02    0.23
  -9  29   0    0.15    0.21
  -9  29   0    1.05    0.46
  -9  29   0    0.21    0.20
  -9  29   0    0.01    0.21
  -9  29   0   -0.24    0.38
   7 -29   0    0.13    0.18
   7 -29   0   -0.20    0.25
   7 -29   0   -0.16    0.18
   7 -29   0   -0.04    0.14
   7 -29   0    0.02    0.23
  -7  29   0   -0.07    0.34
  -7  29   0    0.03    0.41
  -7  29   0    0.41    0.23
  -7  29   0   -0.29    0.21
  -7  29   0    0.27    0.29
  -7  29   0   -0.12    0.19
   5 -29   0    0.03    0.17
   5 -29   0   -0.21    0.18
   5 -29   0    0.36    0.30
  -5  29   0    0.35    0.23
  -5  29   0   -0.03    0.24
  -5  29   0    0.29    0.38
  -5  29   0    0.70    0.37
  -5  29   0   -0.03    0.19
  -5  29   0    0.13    0.32
   3 -29   0   -0.22    0.24
   3 -29   0   -0.08    0.22
  -3  29   0    0.22    0.22
  -3  29   0    0.15    0.23
  -3  29   0    0.17    0.24
  -3  29   0   -0.02    0.35
  -3  29   0    0.36    0.40
  -1  29   0    0.31    0.36
  -1  29   0   -0.43    0.25
  -1  29   0   -0.04    0.32
  -1  29   0    0.01    0.42
  -1  29   0    0.10    0.21
  -1 -29   0    0.36    0.24
  -1 -29   0    0.14    0.24
   1  29   0    0.00    0.26
   1  29   0    0.18    0.34
   1  29   0   -0.16    0.20
   1  29   0    0.05    0.30
  -3 -29   0    0.46    0.22
  -3 -29   0    0.37    0.22
  -3 -29   0    0.51    0.28
  -3 -29   0    0.34    0.30
   3  29   0    0.64    0.34
   3  29   0    0.88    0.31
   3  29   0    0.55    0.18
   3  29   0   -0.04    0.26
   3  29   0    0.61    0.24
   3  29   0    0.53    0.31
  -5 -29   0    0.38    0.22
  -5 -29   0   -0.14    0.23
  -5 -29   0   -0.16    0.22
  -5 -29   0    1.03    0.41
  -5 -29   0    0.13    0.22
   5  29   0    0.48    0.28
   5  29   0   -0.01    0.20
   5  29   0    0.04    0.15
   5  29   0    0.21    0.21
   5  29   0   -0.19    0.32
   5  29   0   -0.68    0.31
  -7 -29   0    0.08    0.22
  -7 -29   0   -0.12    0.22
  -7 -29   0    0.02    0.21
  -7 -29   0   -0.32    0.19
  -7 -29   0    0.49    0.40
  -7 -29   0    0.44    0.28
   7  29   0   -0.55    0.24
   7  29   0    0.34    0.28
   7  29   0    0.08    0.21
   7  29   0   -0.48    0.32
   7  29   0    0.01    0.18
  -9 -29   0   -0.06    0.21
  -9 -29   0   -0.20    0.22
  -9 -29   0    0.38    0.23
  -9 -29   0    0.27    0.22
  -9 -29   0    0.21    0.21
   9  29   0    0.46    0.19
   9  29   0   -0.12    0.17
   9  29   0    0.53    0.26
   9  29   0    0.47    0.42
   9  29   0    0.01    0.27
 -11 -29   0    0.58    0.24
 -11 -29   0    0.22    0.21
 -11 -29   0    0.00    0.20
 -11 -29   0   -0.11    0.22
 -11 -29   0    0.13    0.20
  11  29   0    0.20    0.22
  11  29   0   -0.07    0.23
  11  29   0    0.05    0.18
  11  29   0    0.41    0.18
 -13 -29   0    0.08    0.20
 -13 -29   0    0.21    0.22
 -13 -29   0    0.06    0.19
 -13 -29   0   -0.06    0.22
 -13 -29   0    0.27    0.20
  13  29   0    0.04    0.21
  13  29   0    0.18    0.18
  13  29   0    0.19    0.20
 -15 -29   0    0.20    0.18
 -15 -29   0   -0.02    0.20
 -15 -29   0    0.12    0.25
 -15 -29   0   -0.11    0.17
  15  29   0   -0.06    0.20
  15  29   0    0.24    0.17
  15  29   0   -0.02    0.18
 -17 -29   0    0.13    0.16
 -17 -29   0   -0.03    0.30
 -17 -29   0    0.17    0.17
 -17 -29   0    0.42    0.20
  17  29   0   -0.07    0.23
  17  29   0    0.34    0.16
  17  29   0    0.07    0.18
 -19 -29   0    0.42    0.19
 -19 -29   0    0.00    0.14
 -19 -29   0    0.24    0.14
  19  29   0   -0.14    0.21
  19  29   0    0.04    0.12
  16 -30   0    0.04    0.16
  16 -30   0    0.38    0.21
  16 -30   0    0.26    0.16
 -16  30   0   -0.05    0.17
  14 -30   0    0.08    0.16
  14 -30   0    0.13    0.16
  14 -30   0   -0.14    0.18
  14 -30   0    0.10    0.20
 -14  30   0    0.10    0.16
 -14  30   0   -0.16    0.18
 -14  30   0   -0.27    0.21
  12 -30   0    7.44    0.36
  12 -30   0    7.35    0.36
  12 -30   0    7.66    0.40
  12 -30   0    7.71    0.41
  12 -30   0    7.53    0.43
 -12  30   0    7.09    0.38
 -12  30   0    7.10    0.43
 -12  30   0    7.14    0.45
 -12  30   0    7.20    0.39
  10 -30   0   -0.15    0.22
  10 -30   0   -0.08    0.16
  10 -30   0   -0.13    0.16
  10 -30   0   -0.14    0.22
 -10  30   0    0.07    0.18
 -10  30   0   -0.41    0.23
 -10  30   0    0.04    0.19
 -10  30   0    0.13    0.20
   8 -30   0    0.33    0.25
   8 -30   0    0.17    0.14
   8 -30   0    0.41    0.27
   8 -30   0    0.07    0.17
   8 -30   0   -0.01    0.17
  -8  30   0   -0.10    0.18
  -8  30   0    0.07    0.20
  -8  30   0   -0.48    0.22
  -8  30   0   -0.01    0.20
   6 -30   0   -0.28    0.18
   6 -30   0    0.18    0.16
   6 -30   0    0.09    0.17
   6 -30   0    0.03    0.28
  -6  30   0   -0.22    0.19
  -6  30   0    0.10    0.20
  -6  30   0    0.31    0.24
   4 -30   0   11.30    0.54
   4 -30   0   12.51    0.52
  -4  30   0   12.43    0.53
  -4  30   0   12.05    0.57
  -4  30   0   12.63    0.74
  -4  30   0   12.24    0.54
  -4  30   0   12.26    0.60
   2 -30   0    0.62    0.23
   2 -30   0    0.35    0.20
  -2  30   0    0.10    0.22
  -2  30   0    0.66    0.28
  -2  30   0    0.38    0.19
  -2  30   0    0.22    0.20
  -2  30   0    0.93    0.38
  -2  30   0    0.41    0.23
   0 -30   0   -0.13    0.19
   0 -30   0   -0.11    0.18
   0  30   0   -0.30    0.35
   0  30   0    0.09    0.20
   0  30   0    0.28    0.21
   0  30   0    0.06    0.20
   0  30   0    0.10    0.18
   0  30   0   -0.47    0.31
  -2 -30   0    0.35    0.25
  -2 -30   0    0.21    0.22
  -2 -30   0    0.44    0.24
  -2 -30   0    0.24    0.20
   2  30   0    0.69    0.31
   2  30   0    0.40    0.21
   2  30   0    0.10    0.16
   2  30   0    0.91    0.37
   2  30   0    0.50    0.24
   2  30   0    0.33    0.21
  -4 -30   0   12.97    0.60
  -4 -30   0   12.54    0.53
  -4 -30   0   12.39    0.60
  -4 -30   0   12.41    0.53
   4  30   0   11.03    0.56
   4  30   0   12.46    0.44
   4  30   0   12.19    0.60
   4  30   0   12.76    0.55
   4  30   0   11.28    0.69
  -6 -30   0    0.19    0.22
  -6 -30   0   -0.12    0.20
  -6 -30   0    0.25    0.21
  -6 -30   0    0.07    0.21
   6  30   0    0.42    0.32
   6  30   0    0.12    0.19
   6  30   0    0.21    0.27
   6  30   0    0.01    0.18
  -8 -30   0    0.25    0.21
  -8 -30   0   -0.11    0.20
  -8 -30   0   -0.02    0.19
  -8 -30   0   -0.28    0.21
   8  30   0    0.28    0.18
   8  30   0    0.11    0.26
   8  30   0    0.25    0.18
   8  30   0    0.18    0.27
 -10 -30   0    0.11    0.21
 -10 -30   0   -0.24    0.20
 -10 -30   0    0.14    0.20
 -10 -30   0   -0.30    0.18
 -10 -30   0   -0.32    0.25
  10  30   0   -0.27    0.23
  10  30   0   -0.17    0.17
  10  30   0   -0.17    0.17
  10  30   0    0.20    0.24
 -12 -30   0    6.69    0.43
 -12 -30   0    7.08    0.40
 -12 -30   0    6.89    0.39
 -12 -30   0    6.02    0.46
 -12 -30   0    7.40    0.42
  12  30   0    6.78    0.40
  12  30   0    7.63    0.54
  12  30   0    6.50    0.41
  12  30   0    7.53    0.38
 -14 -30   0    0.04    0.17
 -14 -30   0    0.35    0.28
 -14 -30   0   -0.05    0.18
 -14 -30   0    0.12    0.24
  14  30   0   -0.42    0.17
  14  30   0    0.02    0.16
  14  30   0    0.25    0.21
 -16 -30   0   -0.03    0.24
 -16 -30   0    0.24    0.18
 -16 -30   0    0.20    0.17
 -16 -30   0    0.24    0.16
  16  30   0    0.04    0.16
  16  30   0    0.36    0.22
  16  30   0    0.31    0.18
  15 -31   0    0.18    0.16
  15 -31   0   -0.27    0.17
 -15  31   0    0.14    0.16
 -15  31   0    0.18    0.15
  13 -31   0    0.06    0.15
  13 -31   0    0.14    0.25
 -13  31   0   -0.10    0.18
 -13  31   0   -0.06    0.16
  11 -31   0    0.20    0.15
  11 -31   0    0.27    0.17
  11 -31   0    0.50    0.22
 -11  31   0    0.19    0.19
 -11  31   0    0.01    0.18
   9 -31   0    0.86    0.25
   9 -31   0    0.39    0.17
   9 -31   0    0.34    0.17
  -9  31   0    0.30    0.25
  -9  31   0    0.18    0.19
  -9  31   0    0.45    0.20
   7 -31   0    0.11    0.17
   7 -31   0    0.17    0.13
   7 -31   0    0.29    0.29
   7 -31   0    0.09    0.16
  -7  31   0    0.08    0.19
  -7  31   0   -0.05    0.26
  -7  31   0    0.03    0.17
  -7  31   0    0.11    0.19
   5 -31   0   -0.01    0.17
   5 -31   0    0.28    0.15
   5 -31   0    0.30    0.18
  -5  31   0    0.29    0.18
  -5  31   0    0.18    0.19
  -5  31   0    0.41    0.28
  -5  31   0   -0.03    0.19
  -5  31   0    0.07    0.20
   3 -31   0    0.25    0.19
   3 -31   0   -0.02    0.16
   3 -31   0   -0.02    0.18
  -3  31   0    0.70    0.30
  -3  31   0    0.37    0.17
  -3  31   0    0.00    0.18
  -3  31   0    0.03    0.20
  -3  31   0    0.10    0.19
   1 -31   0    0.42    0.19
   1 -31   0    0.12    0.19
  -1  31   0    0.46    0.39
  -1  31   0    0.11    0.21
  -1  31   0   -0.06    0.20
  -1  31   0    0.33    0.21
  -1  31   0    0.23    0.16
  -1 -31   0    0.38    0.20
  -1 -31   0   -0.21    0.19
   1  31   0    0.16    0.20
   1  31   0    0.27    0.21
   1  31   0    0.16    0.16
  -3 -31   0    0.52    0.34
  -3 -31   0   -0.29    0.19
  -3 -31   0    0.23    0.23
  -3 -31   0    0.21    0.20
   3  31   0    0.31    0.15
   3  31   0    0.09    0.19
   3  31   0   -0.07    0.18
  -5 -31   0   -0.11    0.21
  -5 -31   0   -0.07    0.20
  -5 -31   0    0.20    0.24
  -5 -31   0    0.14    0.21
   5  31   0    0.26    0.18
   5  31   0    0.05    0.18
   5  31   0    0.03    0.36
  -7 -31   0   -0.02    0.20
  -7 -31   0   -0.12    0.19
  -7 -31   0   -0.10    0.20
  -7 -31   0    0.07    0.19
   7  31   0    0.33    0.28
   7  31   0   -0.21    0.16
   7  31   0   -0.06    0.16
   7  31   0   -0.43    0.35
  -9 -31   0    0.54    0.27
  -9 -31   0    0.27    0.19
  -9 -31   0    0.13    0.18
  -9 -31   0    0.44    0.20
  -9 -31   0    0.09    0.19
   9  31   0   -0.18    0.16
   9  31   0    0.52    0.25
   9  31   0    0.18    0.16
 -11 -31   0    0.41    0.19
 -11 -31   0    0.40    0.19
 -11 -31   0    0.20    0.26
 -11 -31   0    0.06    0.17
  11  31   0    0.15    0.21
  11  31   0    0.14    0.22
  11  31   0    0.09    0.26
  11  31   0    0.32    0.16
 -13 -31   0   -0.02    0.18
 -13 -31   0   -0.04    0.18
 -13 -31   0   -0.02    0.15
  13  31   0   -0.03    0.19
  13  31   0    0.12    0.32
  13  31   0    0.27    0.16
 -15 -31   0   -0.16    0.21
 -15 -31   0   -0.08    0.19
 -15 -31   0   -0.01    0.15
  15  31   0   -0.08    0.16
  15  31   0   -0.30    0.15
  12 -32   0    4.27    0.32
  12 -32   0    3.77    0.31
 -12  32   0    3.67    0.28
 -12  32   0    3.39    0.32
 -12  32   0    3.95    0.28
 -12  32   0    4.09    0.31
  10 -32   0    0.25    0.14
  10 -32   0    0.10    0.19
  10 -32   0    0.15    0.24
 -10  32   0    0.23    0.24
 -10  32   0    0.07    0.17
 -10  32   0    0.43    0.16
 -10  32   0    0.39    0.17
   8 -32   0   24.61    0.73
   8 -32   0   24.02    0.75
  -8  32   0   24.51    0.73
  -8  32   0   22.67    0.77
  -8  32   0   23.97    0.74
  -8  32   0   23.07    0.73
   6 -32   0    0.40    0.17
   6 -32   0    0.26    0.17
   6 -32   0    0.40    0.14
  -6  32   0    0.33    0.19
  -6  32   0    0.21    0.19
  -6  32   0    0.36    0.15
  -6  32   0   -0.10    0.18
   4 -32   0    5.24    0.35
   4 -32   0    6.34    0.31
   4 -32   0    5.44    0.35
  -4  32   0    5.33    0.37
  -4  32   0    5.11    0.36
  -4  32   0    5.74    0.32
  -4  32   0    5.42    0.35
   2 -32   0    0.32    0.19
   2 -32   0    0.19    0.17
   2 -32   0    0.17    0.15
  -2  32   0    0.21    0.19
  -2  32   0    0.66    0.21
  -2  32   0    0.27    0.15
  -2  32   0    0.22    0.19
   0 -32   0   34.21    1.01
   0 -32   0   31.89    1.01
   0 -32   0   33.72    1.00
   0  32   0   32.23    1.01
   0  32   0   32.23    0.99
   0  32   0   30.56    0.95
   0  32   0   32.63    0.92
  -2 -32   0    0.48    0.19
  -2 -32   0    0.09    0.19
  -2 -32   0    0.20    0.20
   2  32   0    0.20    0.18
   2  32   0    0.02    0.17
   2  32   0    0.17    0.15
  -4 -32   0    5.50    0.38
  -4 -32   0    6.37    0.54
  -4 -32   0    6.24    0.37
  -4 -32   0    5.86    0.37
   4  32   0    5.58    0.34
   4  32   0    5.44    0.36
  -6 -32   0    0.68    0.21
  -6 -32   0    0.84    0.21
  -6 -32   0    0.50    0.25
  -6 -32   0    0.39    0.22
  -6 -32   0    0.15    0.19
   6  32   0    0.38    0.16
   6  32   0    0.19    0.16
   6  32   0    0.08    0.33
  -8 -32   0   24.49    0.76
  -8 -32   0   25.41    0.75
  -8 -32   0   25.53    0.79
  -8 -32   0   25.64    0.76
  -8 -32   0   24.26    0.76
   8  32   0   23.29    0.75
   8  32   0   20.83    0.78
   8  32   0   23.65    0.70
 -10 -32   0    0.18    0.20
 -10 -32   0    0.25    0.18
 -10 -32   0    0.38    0.18
 -10 -32   0    0.26    0.20
  10  32   0   -0.27    0.22
  10  32   0    0.41    0.16
  10  32   0    0.24    0.18
 -12 -32   0    4.06    0.28
 -12 -32   0    3.79    0.26
 -12 -32   0    3.74    0.40
  12  32   0    4.24    0.32
  12  32   0    4.14    0.28
   9 -33   0   -0.08    0.14
   9 -33   0   -0.14    0.14
  -9  33   0   -0.28    0.18
  -9  33   0   -0.02    0.15
  -9  33   0   -0.11    0.17
  -9  33   0    0.10    0.13
   7 -33   0    0.25    0.14
   7 -33   0    0.17    0.14
  -7  33   0    0.05    0.19
  -7  33   0    0.09    0.16
  -7  33   0    0.06    0.15
  -7  33   0    0.26    0.13
   5 -33   0   -0.06    0.14
   5 -33   0   -0.10    0.14
   5 -33   0   -0.15    0.15
  -5  33   0    0.32    0.17
  -5  33   0    0.76    0.22
  -5  33   0    0.26    0.16
  -5  33   0    0.04    0.13
   3 -33   0    0.08    0.13
   3 -33   0    0.09    0.15
   3 -33   0    0.00    0.14
  -3  33   0    0.09    0.13
  -3  33   0   -0.12    0.15
  -3  33   0    0.26    0.24
  -3  33   0    0.13    0.17
   1 -33   0    0.16    0.14
   1 -33   0    0.17    0.16
   1 -33   0   -0.10    0.15
  -1  33   0    0.04    0.15
  -1  33   0    0.28    0.13
  -1  33   0    0.10    0.17
  -1 -33   0    0.20    0.17
  -1 -33   0    0.03    0.16
  -1 -33   0    0.11    0.15
   1  33   0    0.10    0.15
   1  33   0    0.06    0.16
  -3 -33   0    0.11    0.15
  -3 -33   0   -0.01    0.18
  -3 -33   0   -0.16    0.16
   3  33   0   -0.05    0.15
   3  33   0    0.13    0.16
  -5 -33   0    0.17    0.26
  -5 -33   0   -0.15    0.16
  -5 -33   0    0.19    0.15
   5  33   0   -0.14    0.14
   5  33   0   -0.06    0.14
  -7 -33   0    0.31    0.21
  -7 -33   0    0.60    0.22
  -7 -33   0    0.21    0.20
  -7 -33   0    0.25    0.16
   7  33   0    0.22    0.15
   7  33   0    0.35    0.19
  -9 -33   0    0.03    0.19
  -9 -33   0    0.24    0.17
  -9 -33   0    0.17    0.19
   9  33   0    0.04    0.20
   9  33   0    0.22    0.28
   6 -34   0    0.08    0.13
   6 -34   0   -0.22    0.16
  -6  34   0    0.20    0.12
  -6  34   0    0.15    0.14
  -6  34   0    0.02    0.16
   4 -34   0    6.54    0.34
   4 -34   0    6.66    0.37
  -4  34   0    6.78    0.27
  -4  34   0    5.86    0.34
  -4  34   0    5.72    0.34
   2 -34   0    0.14    0.15
   2 -34   0   -0.01    0.13
   2 -34   0    0.01    0.18
  -2  34   0   -0.22    0.13
  -2  34   0    0.06    0.15
  -2  34   0   -0.18    0.14
   0 -34   0    0.23    0.15
   0 -34   0    0.30    0.14
   0 -34   0    0.25    0.17
   0  34   0    0.17    0.14
   0  34   0    0.11    0.15
  -2 -34   0   -0.14    0.14
  -2 -34   0   -0.18    0.13
  -2 -34   0   -0.08    0.16
   2  34   0   -0.21    0.14
   2  34   0    0.05    0.13
  -4 -34   0    6.84    0.33
  -4 -34   0    6.59    0.40
  -4 -34   0    6.06    0.33
   4  34   0    6.28    0.35
   4  34   0    7.08    0.36
  -6 -34   0   -0.06    0.14
  -6 -34   0    0.02    0.13
   6  34   0   -0.04    0.14
   6  34   0    0.11    0.13
   7  34  -1    0.23    0.16
   7  34  -1    0.65    0.15
  -7 -34   1    0.21    0.15
  -7 -34   1    0.62    0.15
   5  34  -1    0.69    0.23
   5  34  -1    0.60    0.14
  -5 -34   1    0.66    0.17
  -5 -34   1    0.37    0.26
  -5 -34   1    0.94    0.22
   3  34  -1    0.41    0.16
   3  34  -1    0.40    0.15
  -3 -34   1    0.49    0.18
  -3 -34   1    0.40    0.15
  -3 -34   1    0.33    0.18
   1  34  -1    0.61    0.15
   1  34  -1    0.65    0.17
  -1 -34   1    0.33    0.16
  -1 -34   1    0.85    0.23
  -1 -34   1    0.55    0.15
  -1  34  -1    0.61    0.17
  -1  34  -1    0.37    0.15
  -1  34  -1    0.43    0.15
   1 -34   1    0.54    0.19
   1 -34   1    0.60    0.16
   1 -34   1    0.35    0.15
  -3  34  -1    0.42    0.13
  -3  34  -1    0.31    0.16
  -3  34  -1    0.34    0.17
   3 -34   1    0.63    0.17
   3 -34   1    0.10    0.13
   3 -34   1    0.16    0.14
  -5  34  -1    0.82    0.15
  -5  34  -1    0.64    0.23
  -5  34  -1    0.73    0.16
   5 -34   1    0.42    0.19
   5 -34   1    0.49    0.17
  -7  34  -1    0.48    0.15
  -7  34  -1    0.36    0.12
  -7  34  -1    0.43    0.16
   7 -34   1    0.47    0.14
   7 -34   1    0.30    0.14
  10  33  -1    1.46    0.18
  10  33  -1    0.73    0.38
 -10 -33   1    1.32    0.18
 -10 -33   1    1.56    0.21
   8  33  -1   -0.12    0.15
   8  33  -1    0.17    0.14
  -8 -33   1    0.61    0.20
  -8 -33   1   -0.07    0.16
  -8 -33   1    0.15    0.15
   6  33  -1    1.53    0.18
   6  33  -1    1.32    0.20
  -6 -33   1    1.99    0.23
  -6 -33   1    1.76    0.22
  -6 -33   1    2.43    0.29
  -6 -33   1    2.10    0.25
   4  33  -1   -0.13    0.14
   4  33  -1    0.07    0.14
  -4 -33   1    0.14    0.16
  -4 -33   1    0.26    0.17
  -4 -33   1    0.08    0.20
   2  33  -1    1.81    0.21
   2  33  -1    1.40    0.21
  -2 -33   1    1.84    0.21
  -2 -33   1    1.72    0.23
  -2 -33   1    1.45    0.22
   0  33  -1    0.25    0.17
   0  33  -1    0.17    0.13
   0  33  -1    0.41    0.16
   0 -33   1   -0.01    0.16
   0 -33   1    0.34    0.17
   0 -33   1    0.44    0.15
  -2  33  -1    1.37    0.29
  -2  33  -1    1.42    0.23
  -2  33  -1    1.15    0.20
  -2  33  -1    1.77    0.21
   2 -33   1    2.02    0.22
   2 -33   1    1.53    0.21
   2 -33   1    1.55    0.21
  -4  33  -1   -0.02    0.16
  -4  33  -1    0.44    0.18
  -4  33  -1    0.10    0.21
  -4  33  -1    0.11    0.13
   4 -33   1    0.23    0.15
   4 -33   1    0.15    0.13
   4 -33   1   -0.04    0.14
  -6  33  -1    1.49    0.18
  -6  33  -1    1.49    0.19
  -6  33  -1    1.55    0.22
   6 -33   1    1.75    0.20
   6 -33   1    1.27    0.18
  -8  33  -1    0.33    0.13
  -8  33  -1    0.06    0.15
  -8  33  -1    0.00    0.18
  -8  33  -1    0.39    0.17
   8 -33   1    0.14    0.14
   8 -33   1   -0.22    0.18
 -10  33  -1    1.34    0.24
 -10  33  -1    1.43    0.19
 -10  33  -1    1.23    0.19
 -10  33  -1    1.44    0.18
  10 -33   1    1.29    0.18
  13  32  -1    0.42    0.20
  13  32  -1   -0.01    0.14
 -13 -32   1    0.24    0.15
  11  32  -1   -0.01    0.22
  11  32  -1    0.16    0.15
 -11 -32   1    0.37    0.20
 -11 -32   1    0.14    0.22
 -11 -32   1    0.15    0.23
 -11 -32   1   -0.37    0.23
   9  32  -1   -0.23    0.26
   9  32  -1    0.18    0.15
   9  32  -1    0.00    0.18
  -9 -32   1    0.30    0.18
  -9 -32   1    0.20    0.22
  -9 -32   1   -0.33    0.17
  -9 -32   1   -0.03    0.23
   7  32  -1   -0.70    0.29
   7  32  -1   -0.13    0.16
   7  32  -1    0.07    0.14
  -7 -32   1    0.36    0.22
  -7 -32   1    0.08    0.19
  -7 -32   1   -0.11    0.18
  -7 -32   1   -0.26    0.29
  -7 -32   1    0.20    0.18
   5  32  -1    0.13    0.16
   5  32  -1   -0.08    0.16
  -5 -32   1    0.38    0.22
  -5 -32   1   -0.07    0.19
  -5 -32   1    0.12    0.23
  -5 -32   1    0.04    0.27
  -5 -32   1    0.00    0.18
   3  32  -1    0.00    0.15
   3  32  -1   -0.06    0.16
   3  32  -1   -0.04    0.18
  -3 -32   1    0.01    0.19
  -3 -32   1    0.00    0.18
  -3 -32   1    0.24    0.17
   1  32  -1    0.12    0.15
   1  32  -1    0.03    0.18
   1  32  -1   -0.15    0.17
  -1 -32   1    0.06    0.19
  -1 -32   1   -0.01    0.18
  -1 -32   1    0.05    0.16
  -1  32  -1    0.38    0.19
  -1  32  -1    0.22    0.15
  -1  32  -1   -0.02    0.18
  -1  32  -1    0.26    0.23
   1 -32   1   -0.21    0.17
   1 -32   1    0.25    0.16
   1 -32   1   -0.15    0.18
  -3  32  -1    0.19    0.16
  -3  32  -1    0.12    0.19
  -3  32  -1    0.10    0.18
  -3  32  -1    0.67    0.23
   3 -32   1    0.07    0.17
   3 -32   1    0.13    0.17
   3 -32   1    0.08    0.14
  -5  32  -1   -0.30    0.18
  -5  32  -1    0.02    0.15
  -5  32  -1   -0.04    0.18
  -5  32  -1   -0.36    0.21
   5 -32   1    0.13    0.14
   5 -32   1   -0.04    0.16
   5 -32   1    0.16    0.16
  -7  32  -1    0.18    0.18
  -7  32  -1   -0.09    0.17
  -7  32  -1   -0.16    0.17
  -7  32  -1    0.15    0.15
   7 -32   1    0.07    0.15
   7 -32   1    0.07    0.15
  -9  32  -1   -0.10    0.17
  -9  32  -1   -0.02    0.17
  -9  32  -1   -0.01    0.18
  -9  32  -1    0.21    0.15
   9 -32   1    0.17    0.16
   9 -32   1    0.11    0.15
   9 -32   1   -0.47    0.27
 -11  32  -1   -0.25    0.16
 -11  32  -1   -0.18    0.16
 -11  32  -1    0.05    0.17
 -11  32  -1    0.00    0.14
  11 -32   1    0.11    0.14
  11 -32   1   -0.05    0.22
 -13  32  -1    0.07    0.17
 -13  32  -1   -0.12    0.16
 -13  32  -1    0.50    0.14
  13 -32   1   -0.39    0.19
  13 -32   1    0.30    0.15
  14  31  -1    1.13    0.24
  14  31  -1    1.03    0.21
 -14 -31   1    0.98    0.20
 -14 -31   1    0.94    0.19
 -14 -31   1    0.99    0.22
  12  31  -1    0.13    0.16
  12  31  -1    0.30    0.21
 -12 -31   1   -0.21    0.25
 -12 -31   1    0.06    0.19
 -12 -31   1    0.33    0.17
 -12 -31   1    0.12    0.18
  10  31  -1    2.09    0.26
  10  31  -1    1.87    0.20
  10  31  -1    1.72    0.29
 -10 -31   1    2.06    0.25
 -10 -31   1    1.69    0.24
 -10 -31   1    1.58    0.23
 -10 -31   1    1.54    0.23
   8  31  -1   -0.24    0.25
   8  31  -1    0.17    0.16
   8  31  -1    0.04    0.17
  -8 -31   1   -0.04    0.20
  -8 -31   1   -0.21    0.18
  -8 -31   1    0.34    0.25
  -8 -31   1   -0.12    0.20
  -8 -31   1   -0.04    0.18
   6  31  -1    2.07    0.25
   6  31  -1    2.64    0.38
   6  31  -1    2.18    0.25
  -6 -31   1    2.73    0.34
  -6 -31   1    2.01    0.29
  -6 -31   1    3.03    0.34
  -6 -31   1    2.84    0.33
  -6 -31   1    2.63    0.31
   4  31  -1    0.19    0.19
   4  31  -1    0.28    0.15
   4  31  -1    0.37    0.20
  -4 -31   1    0.52    0.27
  -4 -31   1    0.29    0.21
  -4 -31   1    0.03    0.20
  -4 -31   1    0.41    0.20
   2  31  -1    2.65    0.28
   2  31  -1    2.84    0.35
   2  31  -1    2.64    0.26
   2  31  -1    2.90    0.34
  -2 -31   1    2.21    0.29
  -2 -31   1    2.97    0.31
  -2 -31   1    2.84    0.33
   0  31  -1    0.31    0.23
   0  31  -1    0.01    0.20
   0  31  -1    0.12    0.17
   0  31  -1    0.28    0.21
   0 -31   1    0.35    0.19
   0 -31   1    0.21    0.21
   0 -31   1    0.07    0.20
  -2  31  -1    2.70    0.29
  -2  31  -1    2.77    0.28
  -2  31  -1    2.55    0.36
  -2  31  -1    2.59    0.29
  -2  31  -1    2.17    0.30
   2 -31   1    2.71    0.30
   2 -31   1    2.02    0.26
   2 -31   1    2.85    0.33
  -4  31  -1    0.47    0.20
  -4  31  -1    0.04    0.20
  -4  31  -1    0.68    0.28
  -4  31  -1    0.17    0.21
  -4  31  -1    0.47    0.17
   4 -31   1    0.30    0.19
   4 -31   1   -0.04    0.18
   4 -31   1    0.08    0.15
  -6  31  -1    2.10    0.28
  -6  31  -1    2.59    0.30
  -6  31  -1    2.13    0.27
  -6  31  -1    2.30    0.31
  -6  31  -1    2.14    0.26
   6 -31   1    2.01    0.24
   6 -31   1    2.80    0.30
   6 -31   1    2.35    0.23
  -8  31  -1    0.10    0.25
  -8  31  -1    0.19    0.19
  -8  31  -1    0.43    0.20
  -8  31  -1    0.20    0.17
   8 -31   1   -0.01    0.16
   8 -31   1    0.23    0.26
   8 -31   1    0.33    0.17
 -10  31  -1    1.88    0.33
 -10  31  -1    2.07    0.28
 -10  31  -1    2.85    0.28
 -10  31  -1    1.71    0.23
  10 -31   1    1.66    0.27
  10 -31   1    2.02    0.30
  10 -31   1    1.17    0.19
  10 -31   1    1.75    0.22
 -12  31  -1    0.33    0.18
 -12  31  -1    0.50    0.17
 -12  31  -1   -0.18    0.19
  12 -31   1    0.48    0.22
  12 -31   1    0.13    0.14
  12 -31   1    0.19    0.22
 -14  31  -1    1.21    0.25
 -14  31  -1    1.05    0.19
  14 -31   1    1.18    0.22
  14 -31   1    1.20    0.21
  14 -31   1    1.39    0.24
  17  30  -1    1.09    0.18
  17  30  -1    0.87    0.17
 -17 -30   1    0.89    0.23
 -17 -30   1    1.14    0.19
  15  30  -1    0.76    0.20
  15  30  -1    0.96    0.26
  15  30  -1    0.84    0.18
 -15 -30   1    0.39    0.22
 -15 -30   1    0.67    0.19
 -15 -30   1    0.62    0.17
 -15 -30   1    0.67    0.19
  13  30  -1    0.47    0.22
  13  30  -1    1.19    0.21
  13  30  -1    0.80    0.29
 -13 -30   1    0.93    0.22
 -13 -30   1    0.95    0.20
 -13 -30   1    0.74    0.21
  11  30  -1    0.69    0.18
  11  30  -1    0.56    0.27
  11  30  -1    0.64    0.24
  11  30  -1    0.76    0.19
 -11 -30   1    0.67    0.24
 -11 -30   1    0.78    0.24
 -11 -30   1    0.65    0.21
 -11 -30   1    1.07    0.25
   9  30  -1    1.14    0.20
   9  30  -1    1.17    0.30
   9  30  -1    1.11    0.21
   9  30  -1    1.12    0.30
  -9 -30   1    1.24    0.26
  -9 -30   1    1.53    0.24
  -9 -30   1    0.72    0.22
  -9 -30   1    1.28    0.27
  -9 -30   1    0.69    0.24
   7  30  -1    1.46    0.32
   7  30  -1    1.09    0.22
   7  30  -1    1.15    0.25
   7  30  -1    0.85    0.30
  -7 -30   1    0.90    0.26
  -7 -30   1    1.13    0.24
  -7 -30   1    0.74    0.22
  -7 -30   1    1.19    0.26
   5  30  -1    1.20    0.18
   5  30  -1    1.66    0.36
   5  30  -1    1.00    0.22
   5  30  -1    0.92    0.35
   5  30  -1    1.34    0.39
   5  30  -1    1.04    0.24
  -5 -30   1    1.42    0.24
  -5 -30   1    1.33    0.25
  -5 -30   1    0.67    0.24
  -5 -30   1    0.98    0.28
   3  30  -1    0.91    0.24
   3  30  -1    1.21    0.19
   3  30  -1    1.16    0.39
   3  30  -1    1.89    0.28
   3  30  -1    1.48    0.25
  -3 -30   1    1.06    0.26
  -3 -30   1    1.23    0.26
  -3 -30   1    1.32    0.25
  -3 -30   1    0.47    0.25
   1  30  -1    1.34    0.38
   1  30  -1    1.23    0.26
   1  30  -1    1.25    0.20
   1  30  -1    1.34    0.25
   1  30  -1    0.98    0.23
   1  30  -1    0.62    0.38
  -1 -30   1    1.15    0.26
  -1 -30   1    0.60    0.24
  -1 -30   1    1.09    0.26
  -1 -30   1    1.18    0.40
  -1  30  -1    0.71    0.25
  -1  30  -1    1.08    0.21
  -1  30  -1    0.92    0.25
  -1  30  -1    1.12    0.31
  -1  30  -1    0.79    0.39
  -1  30  -1    1.01    0.24
   1 -30   1    1.12    0.24
   1 -30   1    0.72    0.23
  -3  30  -1    1.27    0.29
  -3  30  -1    1.46    0.28
  -3  30  -1    2.08    0.44
  -3  30  -1    1.01    0.26
  -3  30  -1    1.39    0.23
  -3  30  -1    1.15    0.24
   3 -30   1    1.60    0.27
   3 -30   1    1.14    0.22
   3 -30   1    1.13    0.24
  -5  30  -1    1.02    0.25
  -5  30  -1    1.26    0.27
  -5  30  -1    0.93    0.46
  -5  30  -1    1.36    0.26
  -5  30  -1    1.16    0.23
   5 -30   1    0.91    0.19
   5 -30   1    1.12    0.23
   5 -30   1    1.26    0.24
   5 -30   1    1.26    0.32
  -7  30  -1    1.28    0.27
  -7  30  -1    1.08    0.24
  -7  30  -1    0.95    0.25
   7 -30   1    1.88    0.28
   7 -30   1    1.06    0.23
   7 -30   1    1.00    0.28
   7 -30   1    1.30    0.18
   7 -30   1    1.34    0.22
  -9  30  -1    1.19    0.24
  -9  30  -1    0.98    0.24
  -9  30  -1    1.21    0.26
   9 -30   1    1.26    0.22
   9 -30   1    1.24    0.25
   9 -30   1    0.99    0.21
   9 -30   1    1.45    0.29
 -11  30  -1    0.66    0.20
 -11  30  -1    0.85    0.25
 -11  30  -1    0.96    0.23
 -11  30  -1    0.95    0.21
  11 -30   1    0.95    0.22
  11 -30   1    0.75    0.24
  11 -30   1    0.65    0.18
  11 -30   1    0.77    0.18
 -13  30  -1    0.75    0.28
 -13  30  -1    0.93    0.23
 -13  30  -1    0.97    0.19
 -13  30  -1    0.75    0.21
  13 -30   1    0.70    0.19
  13 -30   1    0.86    0.22
  13 -30   1    1.12    0.23
  13 -30   1    1.09    0.19
 -15  30  -1    0.63    0.19
  15 -30   1    1.08    0.20
  15 -30   1    0.78    0.19
  15 -30   1    0.68    0.18
  15 -30   1    0.48    0.19
 -17  30  -1    1.47    0.27
 -17  30  -1    1.23    0.18
  17 -30   1    0.84    0.17
  17 -30   1    0.82    0.21
  17 -30   1    1.06    0.19
  18  29  -1    0.96    0.19
  18  29  -1    0.86    0.18
 -18 -29   1    1.18    0.19
 -18 -29   1    0.95    0.17
 -18 -29   1    1.02    0.17
  16  29  -1    0.25    0.17
  16  29  -1    0.02    0.21
  16  29  -1    0.21    0.17
 -16 -29   1    0.05    0.24
 -16 -29   1    0.19    0.18
 -16 -29   1    0.05    0.18
 -16 -29   1   -0.02    0.17
  14  29  -1    2.01    0.28
  14  29  -1    2.11    0.27
  14  29  -1    2.39    0.28
 -14 -29   1    2.24    0.27
 -14 -29   1    1.97    0.26
 -14 -29   1    2.40    0.29
 -14 -29   1    2.29    0.23
  12  29  -1   -0.09    0.22
  12  29  -1    0.04    0.18
  12  29  -1    0.08    0.23
  12  29  -1    0.15    0.18
 -12 -29   1    0.27    0.20
 -12 -29   1   -0.34    0.23
 -12 -29   1   -0.03    0.20
 -12 -29   1    0.01    0.20
 -12 -29   1   -0.19    0.19
  10  29  -1    1.68    0.23
  10  29  -1    1.86    0.27
  10  29  -1    1.49    0.28
  10  29  -1    1.60    0.29
 -10 -29   1    1.94    0.28
 -10 -29   1    2.09    0.28
 -10 -29   1    1.51    0.30
 -10 -29   1    1.58    0.25
 -10 -29   1    2.18    0.26
   8  29  -1   -0.02    0.19
   8  29  -1   -0.06    0.26
   8  29  -1    0.67    0.34
   8  29  -1    0.60    0.29
   8  29  -1    0.23    0.20
  -8 -29   1   -0.48    0.22
  -8 -29   1    0.27    0.22
  -8 -29   1   -0.23    0.21
  -8 -29   1    0.00    0.20
  -8 -29   1    0.19    0.49
  -8 -29   1    0.34    0.23
   6  29  -1    2.94    0.35
   6  29  -1    2.79    0.30
   6  29  -1    1.92    0.37
   6  29  -1    2.30    0.29
   6  29  -1    2.99    0.43
   6  29  -1    2.46    0.26
  -6 -29   1    2.23    0.31
  -6 -29   1    3.05    0.36
  -6 -29   1    3.08    0.36
  -6 -29   1    3.65    0.45
  -6 -29   1    2.42    0.34
   4  29  -1    0.41    0.23
   4  29  -1   -0.06    0.50
   4  29  -1    0.19    0.17
   4  29  -1    0.27    0.25
   4  29  -1    0.54    0.31
   4  29  -1    0.10    0.33
   4  29  -1    0.19    0.22
  -4 -29   1    0.50    0.22
  -4 -29   1    0.27    0.24
  -4 -29   1    0.10    0.24
  -4 -29   1   -0.13    0.39
  -4 -29   1    0.23    0.21
   2  29  -1    3.00    0.59
   2  29  -1    2.91    0.48
   2  29  -1    2.85    0.34
   2  29  -1    2.69    0.42
   2  29  -1    3.75    0.40
   2  29  -1    2.17    0.43
   2  29  -1    2.97    0.36
  -2 -29   1    2.69    0.30
  -2 -29   1    2.54    0.51
  -2 -29   1    2.38    0.49
  -2 -29   1    3.24    0.31
   0  29  -1   -0.10    0.20
   0  29  -1    0.07    0.48
   0  29  -1    0.59    0.36
   0  29  -1    0.42    0.28
   0 -29   1    0.12    0.27
   0 -29   1    0.49    0.26
  -2  29  -1    2.71    0.35
  -2  29  -1    2.88    0.42
  -2  29  -1    2.62    0.46
  -2  29  -1    3.37    0.45
  -2  29  -1    3.29    0.36
   2 -29   1    1.55    0.40
  -4  29  -1    0.00    0.22
  -4  29  -1    0.16    0.36
  -4  29  -1    0.31    0.25
  -4  29  -1    0.13    0.22
  -4  29  -1   -0.06    0.36
   4 -29   1   -0.23    0.30
   4 -29   1    0.06    0.18
   4 -29   1    0.03    0.21
  -6  29  -1    3.33    0.43
  -6  29  -1    2.94    0.35
  -6  29  -1    2.33    0.29
  -6  29  -1    2.80    0.49
  -6  29  -1    2.33    0.29
  -6  29  -1    2.87    0.33
   6 -29   1    3.29    0.29
   6 -29   1    3.20    0.37
   6 -29   1    3.04    0.34
   6 -29   1    2.84    0.31
   6 -29   1    3.28    0.38
  -8  29  -1   -0.12    0.20
  -8  29  -1    0.16    0.22
  -8  29  -1    0.14    0.43
  -8  29  -1   -0.02    0.21
  -8  29  -1   -0.22    0.33
  -8  29  -1    0.24    0.40
   8 -29   1    0.34    0.26
   8 -29   1    0.01    0.19
   8 -29   1    0.13    0.22
   8 -29   1    0.15    0.15
   8 -29   1    0.37    0.18
   8 -29   1    0.12    0.22
 -10  29  -1    1.65    0.28
 -10  29  -1    1.63    0.25
 -10  29  -1    1.65    0.27
 -10  29  -1    1.22    0.23
  10 -29   1    1.76    0.29
  10 -29   1    2.14    0.25
  10 -29   1    1.74    0.27
  10 -29   1    2.11    0.27
  10 -29   1    1.71    0.24
 -12  29  -1    0.06    0.18
 -12  29  -1    0.22    0.23
 -12  29  -1   -0.18    0.22
 -12  29  -1    0.15    0.20
  12 -29   1    0.01    0.20
  12 -29   1    0.02    0.16
  12 -29   1    0.09    0.18
  12 -29   1   -0.21    0.19
  12 -29   1    0.31    0.22
 -14  29  -1    2.37    0.30
 -14  29  -1    2.16    0.24
 -14  29  -1    2.27    0.29
  14 -29   1    2.14    0.24
  14 -29   1    2.15    0.26
  14 -29   1    2.26    0.27
  14 -29   1    2.34    0.28
 -16  29  -1    0.27    0.18
 -16  29  -1   -0.15    0.16
  16 -29   1    0.17    0.17
  16 -29   1    0.01    0.16
  16 -29   1    0.26    0.16
  16 -29   1   -0.04    0.17
 -18  29  -1    0.96    0.20
  18 -29   1    1.02    0.20
  18 -29   1    0.80    0.22
  18 -29   1    0.76    0.17
  18 -29   1    1.01    0.17
  19  28  -1   -0.06    0.15
  19  28  -1    0.04    0.18
 -19 -28   1    0.13    0.17
 -19 -28   1    0.13    0.15
 -19 -28   1    0.17    0.16
  17  28  -1    0.10    0.17
  17  28  -1    0.13    0.19
  17  28  -1    0.24    0.17
 -17 -28   1    0.06    0.18
 -17 -28   1   -0.14    0.18
 -17 -28   1   -0.36    0.28
 -17 -28   1    0.17    0.17
  15  28  -1    0.10    0.22
  15  28  -1    0.35    0.19
  15  28  -1    0.02    0.19
 -15 -28   1    0.16    0.19
 -15 -28   1    0.18    0.21
 -15 -28   1    0.22    0.21
 -15 -28   1    0.51    0.23
  13  28  -1    0.07    0.22
  13  28  -1    0.01    0.19
  13  28  -1   -0.01    0.21
  13  28  -1   -0.17    0.17
 -13 -28   1   -0.17    0.20
 -13 -28   1    0.32    0.22
 -13 -28   1   -0.04    0.22
 -13 -28   1   -0.08    0.20
 -13 -28   1   -0.43    0.24
  11  28  -1   -0.42    0.22
  11  28  -1   -0.09    0.19
  11  28  -1   -0.09    0.17
  11  28  -1    0.37    0.37
  11  28  -1    0.45    0.25
 -11 -28   1    0.12    0.21
 -11 -28   1   -0.04    0.24
 -11 -28   1    0.29    0.36
 -11 -28   1    0.40    0.24
 -11 -28   1   -0.09    0.22
 -11 -28   1   -0.20    0.21
   9  28  -1    0.23    0.28
   9  28  -1    0.13    0.20
   9  28  -1    0.45    0.33
   9  28  -1    0.28    0.22
   9  28  -1    0.28    0.26
  -9 -28   1    0.07    0.24
  -9 -28   1   -0.19    0.25
  -9 -28   1    0.73    0.38
  -9 -28   1    0.23    0.22
  -9 -28   1    0.15    0.22
  -9 -28   1    0.20    0.22
   7  28  -1    0.12    0.37
   7  28  -1    0.33    0.32
   7  28  -1    0.03    0.28
   7  28  -1    0.15    0.25
   7  28  -1    0.19    0.30
   7  28  -1    0.46    0.17
  -7 -28   1   -0.18    0.23
  -7 -28   1   -0.29    0.26
  -7 -28   1    0.08    0.22
  -7 -28   1   -0.02    0.43
  -7 -28   1    0.28    0.40
  -7 -28   1   -0.17    0.33
   5  28  -1   -0.36    0.34
   5  28  -1   -0.03    0.23
   5  28  -1    0.26    0.29
   5  28  -1    0.11    0.24
   5  28  -1    0.06    0.19
   5  28  -1    0.27    0.23
   5  28  -1   -0.23    0.33
  -5 -28   1   -0.26    0.20
  -5 -28   1    0.08    0.34
  -5 -28   1    0.03    0.25
  -5 -28   1    0.16    0.24
   3  28  -1    0.39    0.35
   3  28  -1    0.07    0.25
   3  28  -1    0.22    0.29
   3  28  -1    0.13    0.22
   3  28  -1    0.20    0.19
   3  28  -1    0.20    0.22
   3  28  -1    0.42    0.35
  -3 -28   1    0.09    0.23
  -3 -28   1    0.36    0.36
  -3 -28   1   -0.16    0.24
  -3 -28   1    0.13    0.25
  -3 -28   1    0.24    0.21
   1  28  -1    0.38    0.28
   1  28  -1   -0.07    0.20
   1  28  -1   -0.36    0.40
   1  28  -1    0.02    0.40
   1  28  -1    0.35    0.22
   1  28  -1   -0.26    0.18
   1  28  -1    0.33    0.25
   1  28  -1    0.52    0.36
  -1 -28   1    0.75    0.62
  -1 -28   1   -0.06    0.25
  -1 -28   1   -0.09    0.21
  -1 -28   1   -0.14    0.24
  -1 -28   1   -0.03    0.28
  -1  28  -1    0.25    0.34
  -1  28  -1   -0.30    0.20
  -1  28  -1    0.15    0.26
  -1  28  -1   -0.03    0.36
  -1  28  -1    0.10    0.24
  -1  28  -1    0.23    0.22
   1 -28   1    0.30    0.23
   1 -28   1    0.10    0.36
   1 -28   1    0.18    0.23
   1 -28   1    0.18    0.22
  -3  28  -1    0.36    0.26
  -3  28  -1    0.38    0.34
  -3  28  -1    0.11    0.27
  -3  28  -1    0.08    0.22
  -3  28  -1    0.05    0.34
   3 -28   1    0.19    0.21
   3 -28   1    0.26    0.23
   3 -28   1   -0.01    0.33
   3 -28   1    0.76    0.31
  -5  28  -1    0.04    0.32
  -5  28  -1    0.09    0.23
  -5  28  -1    0.12    0.22
  -5  28  -1    0.18    0.37
  -5  28  -1    0.10    0.22
  -5  28  -1   -0.04    0.28
   5 -28   1    0.17    0.19
   5 -28   1   -0.50    0.27
   5 -28   1    0.27    0.21
   5 -28   1   -0.02    0.24
  -7  28  -1   -0.06    0.30
  -7  28  -1    0.94    0.39
  -7  28  -1   -0.03    0.21
  -7  28  -1   -0.20    0.23
   7 -28   1    0.05    0.29
   7 -28   1   -0.07    0.21
   7 -28   1    0.34    0.27
   7 -28   1    0.37    0.22
   7 -28   1    0.03    0.26
  -9  28  -1    0.22    0.22
  -9  28  -1   -0.08    0.21
  -9  28  -1    0.18    0.40
  -9  28  -1    0.05    0.31
  -9  28  -1   -0.01    0.23
   9 -28   1    0.27    0.23
   9 -28   1    0.00    0.19
   9 -28   1   -0.02    0.19
   9 -28   1   -0.05    0.21
   9 -28   1   -0.15    0.24
   9 -28   1   -0.15    0.14
 -11  28  -1   -0.18    0.43
 -11  28  -1   -0.21    0.20
 -11  28  -1   -0.16    0.22
 -11  28  -1    0.26    0.29
 -11  28  -1   -0.90    0.42
 -11  28  -1    0.24    0.22
  11 -28   1   -0.06    0.17
  11 -28   1   -0.07    0.23
  11 -28   1    0.24    0.18
  11 -28   1    0.01    0.22
  11 -28   1    0.24    0.21
 -13  28  -1   -0.49    0.21
 -13  28  -1   -0.23    0.22
 -13  28  -1    0.01    0.20
 -13  28  -1   -0.13    0.21
  13 -28   1    0.11    0.17
  13 -28   1    0.02    0.20
  13 -28   1    0.31    0.20
  13 -28   1   -0.15    0.20
  13 -28   1   -0.05    0.21
 -15  28  -1   -0.07    0.19
 -15  28  -1    0.00    0.21
 -15  28  -1    0.16    0.20
  15 -28   1   -0.17    0.17
  15 -28   1   -0.27    0.18
  15 -28   1    0.06    0.19
  15 -28   1    0.08    0.16
 -17  28  -1    0.41    0.26
 -17  28  -1   -0.08    0.18
 -17  28  -1   -0.02    0.17
  17 -28   1    0.23    0.16
  17 -28   1    0.05    0.17
  17 -28   1    0.18    0.18
  17 -28   1    0.24    0.18
 -19  28  -1   -0.39    0.17
 -19  28  -1    0.03    0.19
  19 -28   1    0.22    0.16
  19 -28   1    0.10    0.16
  19 -28   1    0.19    0.26
  19 -28   1    0.13    0.17
  20  27  -1    0.22    0.24
  20  27  -1    0.11    0.25
  20  27  -1    0.04    0.14
 -20 -27   1    0.05    0.15
 -20 -27   1   -0.05    0.15
 -20 -27   1    0.22    0.17
  18  27  -1    1.70    0.23
  18  27  -1    1.85    0.23
  18  27  -1    1.85    0.25
 -18 -27   1    1.45    0.24
 -18 -27   1    2.00    0.24
 -18 -27   1    2.33    0.34
  16  27  -1   -0.59    0.45
  16  27  -1    0.01    0.19
  16  27  -1    0.24    0.22
  16  27  -1    0.62    0.20
 -16 -27   1    0.08    0.20
 -16 -27   1   -0.02    0.24
 -16 -27   1    0.01    0.19
 -16 -27   1    0.32    0.22
  14  27  -1    1.25    0.27
  14  27  -1    1.33    0.22
  14  27  -1    1.38    0.26
  14  27  -1    1.72    0.25
  14  27  -1    1.89    0.31
 -14 -27   1    1.30    0.25
 -14 -27   1    1.43    0.28
 -14 -27   1    1.19    0.30
 -14 -27   1    1.24    0.43
 -14 -27   1    1.59    0.28
 -14 -27   1    1.62    0.29
  12  27  -1    0.10    0.26
  12  27  -1    0.53    0.35
  12  27  -1    0.14    0.18
  12  27  -1   -0.12    0.23
  12  27  -1    0.22    0.20
 -12 -27   1    0.33    0.23
 -12 -27   1   -0.17    0.26
 -12 -27   1   -0.02    0.22
 -12 -27   1    0.13    0.25
 -12 -27   1   -0.06    0.36
 -12 -27   1    0.09    0.21
  10  27  -1    4.59    0.50
  10  27  -1    4.72    0.45
  10  27  -1    3.27    0.38
  10  27  -1    3.74    0.46
  10  27  -1    3.61    0.52
 -10 -27   1    2.88    0.41
 -10 -27   1    4.24    0.41
 -10 -27   1    4.05    0.41
 -10 -27   1    4.02    0.50
 -10 -27   1    4.34    0.56
 -10 -27   1    4.31    0.42
   8  27  -1    0.46    0.23
   8  27  -1    0.54    0.24
   8  27  -1    0.56    0.30
   8  27  -1    0.21    0.45
   8  27  -1    0.12    0.40
  -8 -27   1    0.41    0.26
  -8 -27   1    0.30    0.23
  -8 -27   1    0.55    0.23
  -8 -27   1    0.06    0.25
  -8 -27   1    0.29    0.27
  -8 -27   1   -0.11    0.33
   6  27  -1    2.84    0.37
   6  27  -1    3.07    0.45
   6  27  -1    3.09    0.36
   6  27  -1    2.86    0.31
   6  27  -1    3.10    0.66
   6  27  -1    2.57    0.34
   6  27  -1    3.46    0.46
   6  27  -1    3.33    0.38
  -6 -27   1    3.06    0.33
  -6 -27   1    2.75    0.39
  -6 -27   1    2.55    0.36
  -6 -27   1    3.23    0.41
  -6 -27   1    3.24    0.39
  -6 -27   1    3.43    0.39
   4  27  -1    0.05    0.29
   4  27  -1    0.22    0.36
   4  27  -1    0.38    0.22
   4  27  -1    0.15    0.24
   4  27  -1    0.38    0.20
   4  27  -1   -0.26    0.39
   4  27  -1    0.09    0.30
   4  27  -1    0.33    0.24
   4  27  -1    0.68    0.42
  -4 -27   1   -0.31    0.23
  -4 -27   1    0.35    0.21
  -4 -27   1    0.11    0.28
  -4 -27   1    0.30    0.31
  -4 -27   1    0.57    0.22
  -4 -27   1   -0.62    0.54
   2  27  -1    4.13    0.48
   2  27  -1    3.77    0.37
   2  27  -1    3.42    0.36
   2  27  -1    3.88    0.44
   2  27  -1    3.66    0.57
   2  27  -1    4.55    0.44
   2  27  -1    5.18    0.73
   2  27  -1    3.81    0.48
   2  27  -1    5.26    0.45
  -2 -27   1    3.72    0.45
  -2 -27   1    4.57    0.47
  -2 -27   1    4.79    0.50
  -2 -27   1    4.08    0.39
  -2 -27   1    4.13    0.38
   0  27  -1    0.66    0.45
   0  27  -1    0.43    0.45
   0  27  -1    0.19    0.24
   0  27  -1   -0.36    0.34
   0  27  -1    0.68    0.29
   0  27  -1    0.06    0.57
   0  27  -1    0.56    0.23
   0  27  -1    0.41    0.44
   0 -27   1    0.12    0.34
   0 -27   1    0.06    0.23
   0 -27   1    0.30    0.21
   0 -27   1    0.10    0.23
   0 -27   1    0.55    0.24
  -2  27  -1    4.12    0.43
  -2  27  -1    4.74    0.63
  -2  27  -1    4.23    0.42
  -2  27  -1    4.14    0.41
  -2  27  -1    4.88    0.66
  -2  27  -1    4.37    0.68
  -2  27  -1    4.54    0.46
  -2  27  -1    4.10    0.48
  -2  27  -1    4.10    0.55
   2 -27   1    4.04    0.42
   2 -27   1    4.34    0.46
   2 -27   1    3.62    0.39
   2 -27   1    4.13    0.39
   2 -27   1    4.33    0.42
   2 -27   1    4.00    0.43
  -4  27  -1    0.22    0.51
  -4  27  -1    0.35    0.24
  -4  27  -1    0.66    0.38
  -4  27  -1    0.25    0.23
  -4  27  -1   -0.17    0.30
  -4  27  -1    0.57    0.45
  -4  27  -1   -0.09    0.22
   4 -27   1    0.43    0.23
   4 -27   1    0.32    0.27
   4 -27   1   -0.06    0.22
   4 -27   1    0.61    0.33
   4 -27   1    0.63    0.21
  -6  27  -1    3.32    0.42
  -6  27  -1    3.80    0.50
  -6  27  -1    2.95    0.35
  -6  27  -1    2.92    0.36
  -6  27  -1    2.26    0.72
  -6  27  -1    2.48    0.33
   6 -27   1    3.71    0.41
   6 -27   1    3.42    0.39
   6 -27   1    3.06    0.38
   6 -27   1    2.89    0.35
   6 -27   1    3.46    0.35
  -8  27  -1    0.20    0.24
  -8  27  -1   -0.18    0.22
  -8  27  -1    0.23    0.38
  -8  27  -1    0.07    0.28
  -8  27  -1    0.08    0.24
   8 -27   1    0.02    0.27
   8 -27   1    0.38    0.17
   8 -27   1    0.39    0.26
   8 -27   1    0.59    0.35
   8 -27   1    0.53    0.21
   8 -27   1    0.45    0.22
 -10  27  -1    4.98    0.43
 -10  27  -1    3.53    0.40
 -10  27  -1    4.06    0.49
 -10  27  -1    3.80    0.51
 -10  27  -1    3.67    0.41
  10 -27   1    3.92    0.47
  10 -27   1    3.71    0.43
  10 -27   1    4.48    0.55
  10 -27   1    4.17    0.39
  10 -27   1    4.02    0.33
  10 -27   1    3.79    0.45
 -12  27  -1    0.31    0.23
 -12  27  -1    0.54    0.43
 -12  27  -1    0.19    0.28
 -12  27  -1    0.26    0.24
 -12  27  -1    0.11    0.22
  12 -27   1    0.32    0.18
  12 -27   1    0.02    0.22
  12 -27   1   -0.03    0.21
  12 -27   1    0.15    0.19
  12 -27   1    0.10    0.23
 -14  27  -1    2.58    0.35
 -14  27  -1    1.37    0.25
 -14  27  -1    1.48    0.32
 -14  27  -1    1.54    0.28
 -14  27  -1    1.50    0.27
  14 -27   1    1.23    0.25
  14 -27   1    1.72    0.24
  14 -27   1    1.58    0.28
  14 -27   1    1.64    0.27
  14 -27   1    1.63    0.24
 -16  27  -1   -0.02    0.22
 -16  27  -1    0.06    0.20
 -16  27  -1    0.38    0.21
  16 -27   1    0.18    0.17
  16 -27   1    0.12    0.20
  16 -27   1    0.11    0.20
  16 -27   1   -0.03    0.20
 -18  27  -1    1.81    0.24
 -18  27  -1    2.16    0.26
 -18  27  -1    1.57    0.24
  18 -27   1    1.81    0.22
  18 -27   1    2.20    0.25
  18 -27   1    1.80    0.24
  18 -27   1    2.15    0.25
 -20  27  -1    0.10    0.19
 -20  27  -1    0.30    0.19
  20 -27   1    0.13    0.15
  20 -27   1   -0.08    0.14
  20 -27   1    0.04    0.15
  23  26  -1    1.11    0.19
  23  26  -1    1.13    0.13
 -23 -26   1    1.20    0.17
 -23 -26   1    1.05    0.15
  21  26  -1    0.87    0.17
  21  26  -1    0.93    0.22
 -21 -26   1    0.68    0.19
 -21 -26   1    0.85    0.23
 -21 -26   1    1.14    0.20
 -21 -26   1    0.96    0.17
  19  26  -1    1.92    0.25
  19  26  -1    2.37    0.27
  19  26  -1    1.63    0.24
 -19 -26   1    1.75    0.25
 -19 -26   1    2.47    0.32
 -19 -26   1    1.88    0.27
 -19 -26   1    2.05    0.25
  17  26  -1    0.67    0.27
  17  26  -1    1.16    0.25
  17  26  -1    1.55    0.25
  17  26  -1    1.27    0.25
 -17 -26   1    0.84    0.24
 -17 -26   1    0.86    0.29
 -17 -26   1    1.48    0.27
 -17 -26   1    1.34    0.27
  15  26  -1    1.56    0.27
  15  26  -1    1.87    0.30
  15  26  -1    1.89    0.44
  15  26  -1    0.85    0.23
  15  26  -1    1.20    0.25
 -15 -26   1    1.17    0.28
 -15 -26   1    1.21    0.28
 -15 -26   1    0.78    0.40
 -15 -26   1    1.30    0.29
 -15 -26   1    1.35    0.27
  13  26  -1    1.38    0.29
  13  26  -1    1.56    0.29
  13  26  -1    1.44    0.26
  13  26  -1    1.52    0.28
  13  26  -1    1.62    0.40
 -13 -26   1    1.18    0.39
 -13 -26   1    1.57    0.28
 -13 -26   1    1.09    0.45
 -13 -26   1    1.93    0.32
 -13 -26   1    1.36    0.30
 -13 -26   1    1.32    0.32
  11  26  -1    2.36    0.28
  11  26  -1    2.36    0.40
  11  26  -1    2.83    0.41
  11  26  -1    2.37    0.31
  11  26  -1    2.61    0.39
 -11 -26   1    2.13    0.31
 -11 -26   1    2.70    0.43
 -11 -26   1    1.75    0.32
 -11 -26   1    2.13    0.33
 -11 -26   1    2.61    0.35
   9  26  -1    1.90    0.29
   9  26  -1    2.20    0.52
   9  26  -1    1.52    0.34
   9  26  -1    1.96    0.36
   9  26  -1    2.37    0.34
   9  26  -1    2.09    0.24
   9  26  -1    1.85    0.30
  -9 -26   1    1.37    0.32
  -9 -26   1    2.16    0.55
  -9 -26   1    1.53    0.29
  -9 -26   1    1.79    0.31
  -9 -26   1    1.74    0.30
  -9 -26   1    1.59    0.32
  -9 -26   1    1.91    0.38
   7  26  -1    2.98    0.51
   7  26  -1    1.90    0.35
   7  26  -1    2.51    0.30
   7  26  -1    1.95    0.45
   7  26  -1    3.30    0.50
   7  26  -1    2.59    0.33
   7  26  -1    2.81    0.44
   7  26  -1    2.22    0.33
  -7 -26   1    2.10    0.31
  -7 -26   1    2.27    0.49
  -7 -26   1    2.31    0.31
  -7 -26   1    2.76    0.33
  -7 -26   1    2.39    0.37
  -7 -26   1    2.35    0.57
  -7 -26   1    2.60    0.39
   5  26  -1    1.34    0.40
   5  26  -1    1.11    0.31
   5  26  -1    0.88    0.22
   5  26  -1    1.26    0.36
   5  26  -1    1.28    0.39
   5  26  -1    1.19    0.31
   5  26  -1    1.05    0.27
   5  26  -1    1.16    0.28
   5  26  -1    1.53    0.26
  -5 -26   1    1.24    0.30
  -5 -26   1    1.14    0.27
  -5 -26   1    1.22    0.32
  -5 -26   1    1.10    0.25
  -5 -26   1    1.28    0.41
  -5 -26   1    1.11    0.27
  -5 -26   1    0.69    0.29
   3  26  -1    2.69    0.33
   3  26  -1    3.91    0.41
   3  26  -1    4.05    0.52
   3  26  -1    3.81    0.47
   3  26  -1    3.83    0.50
   3  26  -1    3.93    0.44
   3  26  -1    3.11    0.38
   3  26  -1    2.45    0.50
   3  26  -1    3.30    0.34
   3  26  -1    3.33    0.39
  -3 -26   1    2.58    0.28
  -3 -26   1    2.30    0.48
  -3 -26   1    3.38    0.39
  -3 -26   1    3.35    0.40
  -3 -26   1    3.38    0.38
  -3 -26   1    4.00    0.45
  -3 -26   1    3.52    0.44
   1  26  -1    2.90    0.41
   1  26  -1    3.35    0.47
   1  26  -1    4.99    0.66
   1  26  -1    3.08    0.41
   1  26  -1    3.32    0.41
   1  26  -1    2.18    0.58
   1  26  -1    3.02    0.42
   1  26  -1    2.75    0.35
  -1 -26   1    2.93    0.40
  -1 -26   1    3.24    0.37
  -1 -26   1    3.15    0.32
  -1 -26   1    2.62    0.36
  -1 -26   1    2.91    0.37
  -1  26  -1    2.63    0.40
  -1  26  -1    3.09    0.43
  -1  26  -1    3.64    0.54
  -1  26  -1    3.39    0.42
  -1  26  -1    3.61    0.54
  -1  26  -1    3.24    0.39
  -1  26  -1    3.48    0.43
  -1  26  -1    2.77    0.34
   1 -26   1    3.07    0.37
   1 -26   1    3.03    0.37
   1 -26   1    2.88    0.37
   1 -26   1    2.66    0.36
   1 -26   1    3.06    0.31
   1 -26   1    3.32    0.38
  -3  26  -1    3.14    0.35
  -3  26  -1    3.16    0.43
  -3  26  -1    3.20    0.43
  -3  26  -1    4.36    0.59
  -3  26  -1    3.73    0.46
  -3  26  -1    3.26    0.36
  -3  26  -1    3.57    0.56
  -3  26  -1    3.46    0.43
   3 -26   1    3.02    0.36
   3 -26   1    3.33    0.36
   3 -26   1    3.34    0.37
   3 -26   1    3.19    0.37
   3 -26   1    3.61    0.42
  -5  26  -1    1.29    0.29
  -5  26  -1    0.95    0.28
  -5  26  -1    1.37    0.28
  -5  26  -1    0.82    0.32
  -5  26  -1    0.60    0.45
  -5  26  -1    1.46    0.48
  -5  26  -1    1.45    0.39
  -5  26  -1    0.87    0.30
   5 -26   1    1.40    0.34
   5 -26   1    1.11    0.26
   5 -26   1    1.04    0.28
   5 -26   1    1.15    0.25
   5 -26   1    1.49    0.30
  -7  26  -1    2.87    0.34
  -7  26  -1    2.54    0.34
  -7  26  -1    2.69    0.50
  -7  26  -1    1.82    0.50
  -7  26  -1    2.30    0.49
  -7  26  -1    2.45    0.33
  -7  26  -1    3.39    0.59
  -7  26  -1    2.30    0.34
   7 -26   1    2.38    0.32
   7 -26   1    2.81    0.32
   7 -26   1    3.58    0.43
   7 -26   1    1.67    0.34
   7 -26   1    2.56    0.28
  -9  26  -1    1.75    0.45
  -9  26  -1    1.41    0.32
  -9  26  -1    2.07    0.36
  -9  26  -1    1.93    0.31
  -9  26  -1    1.88    0.32
  -9  26  -1    0.45    0.61
  -9  26  -1    1.72    0.42
   9 -26   1    1.89    0.32
   9 -26   1    1.92    0.32
   9 -26   1    1.99    0.29
   9 -26   1    1.70    0.34
   9 -26   1    1.77    0.29
   9 -26   1    1.75    0.23
 -11  26  -1    1.97    0.34
 -11  26  -1    2.21    0.45
 -11  26  -1    2.31    0.33
 -11  26  -1    2.45    0.38
  11 -26   1    1.94    0.27
  11 -26   1    2.48    0.36
  11 -26   1    1.67    0.34
  11 -26   1    2.93    0.36
  11 -26   1    2.51    0.30
 -13  26  -1    1.40    0.44
 -13  26  -1    1.76    0.29
 -13  26  -1    1.65    0.32
 -13  26  -1    2.11    0.29
  13 -26   1    1.71    0.45
  13 -26   1    1.66    0.29
  13 -26   1    1.24    0.24
  13 -26   1    1.62    0.25
  13 -26   1    1.72    0.35
 -15  26  -1    1.34    0.48
 -15  26  -1    1.91    0.32
 -15  26  -1    2.06    0.28
 -15  26  -1    1.38    0.41
  15 -26   1    1.02    0.24
  15 -26   1    1.52    0.23
  15 -26   1    1.73    0.29
  15 -26   1    1.58    0.28
  15 -26   1    1.36    0.25
 -17  26  -1    1.60    0.27
 -17  26  -1    1.23    0.25
  17 -26   1    1.42    0.24
  17 -26   1    1.36    0.26
  17 -26   1    1.24    0.24
  17 -26   1    1.26    0.22
 -19  26  -1    1.97    0.25
 -19  26  -1    2.60    0.33
 -19  26  -1    2.01    0.26
  19 -26   1    2.16    0.25
  19 -26   1    1.54    0.23
  19 -26   1    1.84    0.25
  19 -26   1    1.79    0.24
 -21  26  -1    0.81    0.22
 -21  26  -1    0.79    0.23
  21 -26   1    1.16    0.19
  21 -26   1    0.74    0.18
  21 -26   1    0.77    0.18
  23 -26   1    1.06    0.17
  23 -26   1    0.98    0.16
  23 -26   1    1.19    0.16
  24  25  -1    0.41    0.16
  24  25  -1    0.15    0.11
 -24 -25   1   -0.39    0.23
 -24 -25   1   -0.09    0.12
 -24 -25   1    0.01    0.15
  22  25  -1    1.23    0.17
  22  25  -1    1.42    0.28
 -22 -25   1    1.58    0.23
 -22 -25   1    1.42    0.24
 -22 -25   1    1.33    0.21
 -22 -25   1    1.65    0.20
  20  25  -1   -0.01    0.18
  20  25  -1   -0.09    0.18
  20  25  -1    0.05    0.31
  20  25  -1   -0.02    0.16
 -20 -25   1    0.13    0.19
 -20 -25   1    0.20    0.20
 -20 -25   1    0.12    0.18
 -20 -25   1    0.08    0.18
  18  25  -1    0.71    0.21
  18  25  -1    0.97    0.23
  18  25  -1    1.13    0.27
  18  25  -1    1.42    0.24
 -18 -25   1    1.02    0.20
 -18 -25   1    1.28    0.25
 -18 -25   1    1.01    0.26
 -18 -25   1    0.91    0.26
  16  25  -1    0.73    0.41
  16  25  -1    0.24    0.25
  16  25  -1    0.29    0.22
  16  25  -1    0.08    0.21
  16  25  -1    0.03    0.20
 -16 -25   1    0.08    0.36
 -16 -25   1    0.29    0.25
 -16 -25   1   -0.16    0.24
 -16 -25   1   -0.07    0.19
 -16 -25   1    0.58    0.30
 -16 -25   1    0.27    0.23
  14  25  -1    3.39    0.50
  14  25  -1    3.89    0.45
  14  25  -1    2.99    0.37
  14  25  -1    2.80    0.27
 -14 -25   1    2.61    0.33
 -14 -25   1    2.72    0.36
 -14 -25   1    2.86    0.36
 -14 -25   1    2.56    0.25
 -14 -25   1    2.71    0.35
 -14 -25   1    2.55    0.45
 -14 -25   1    2.90    0.37
  12  25  -1    0.25    0.27
  12  25  -1    0.36    0.24
  12  25  -1    0.92    0.32
  12  25  -1    0.38    0.26
  12  25  -1    0.28    0.21
 -12 -25   1   -0.08    0.25
 -12 -25   1   -0.14    0.34
 -12 -25   1    0.24    0.28
 -12 -25   1    0.07    0.27
 -12 -25   1   -0.09    0.23
 -12 -25   1    0.22    0.26
  10  25  -1    4.48    0.46
  10  25  -1    4.79    0.42
  10  25  -1    4.88    0.61
  10  25  -1    4.22    0.42
  10  25  -1    3.99    0.44
  10  25  -1    4.56    0.56
 -10 -25   1    4.52    0.50
 -10 -25   1    3.89    0.44
 -10 -25   1    4.69    0.63
 -10 -25   1    4.76    0.47
 -10 -25   1    4.56    0.55
 -10 -25   1    4.12    0.44
 -10 -25   1    3.98    0.49
   8  25  -1    0.58    0.33
   8  25  -1    0.19    0.28
   8  25  -1    0.75    0.25
   8  25  -1    0.79    0.42
   8  25  -1    0.30    0.28
   8  25  -1    0.61    0.24
   8  25  -1    0.35    0.18
  -8 -25   1    0.20    0.23
  -8 -25   1    0.46    0.24
  -8 -25   1    0.95    0.40
  -8 -25   1    0.18    0.26
  -8 -25   1   -0.11    0.30
  -8 -25   1    0.74    0.27
  -8 -25   1    0.34    0.28
   6  25  -1    4.42    0.61
   6  25  -1    2.70    0.41
   6  25  -1    3.89    0.40
   6  25  -1    3.35    0.38
   6  25  -1    3.34    0.46
   6  25  -1    3.58    0.38
   6  25  -1    3.56    0.38
   6  25  -1    3.72    0.48
   6  25  -1    2.80    0.36
  -6 -25   1    3.55    0.43
  -6 -25   1    3.68    0.47
  -6 -25   1    3.50    0.41
  -6 -25   1    3.29    0.38
  -6 -25   1    4.00    0.48
  -6 -25   1    3.21    0.40
  -6 -25   1    4.34    0.46
   4  25  -1    0.10    0.38
   4  25  -1    0.36    0.25
   4  25  -1    0.49    0.31
   4  25  -1    0.51    0.24
   4  25  -1   -0.08    0.18
   4  25  -1   -0.06    0.25
   4  25  -1   -0.33    0.38
   4  25  -1    0.19    0.34
   4  25  -1    0.05    0.18
   4  25  -1    0.10    0.29
  -4 -25   1    0.19    0.24
  -4 -25   1    0.55    0.23
  -4 -25   1    0.29    0.35
  -4 -25   1    0.10    0.28
  -4 -25   1    0.16    0.26
  -4 -25   1    0.28    0.20
  -4 -25   1    0.17    0.24
   2  25  -1    7.35    0.67
   2  25  -1    5.88    0.77
   2  25  -1    7.18    0.47
   2  25  -1    7.13    0.54
   2  25  -1    6.59    0.57
   2  25  -1    7.18    0.57
   2  25  -1    7.14    0.59
   2  25  -1    6.88    0.44
  -2 -25   1    6.95    0.56
  -2 -25   1    6.50    0.62
  -2 -25   1    7.22    0.50
  -2 -25   1    6.66    0.54
  -2 -25   1    6.61    0.44
  -2 -25   1    6.85    0.52
  -2 -25   1    7.11    0.44
   0  25  -1    0.25    0.33
   0  25  -1    0.42    0.35
   0  25  -1    0.45    0.23
   0  25  -1    0.38    0.32
   0  25  -1    0.32    0.22
   0  25  -1    0.54    0.43
   0  25  -1    0.40    0.27
   0  25  -1    0.32    0.21
   0 -25   1    0.72    0.29
   0 -25   1    0.14    0.20
   0 -25   1    0.15    0.24
   0 -25   1    0.05    0.22
   0 -25   1    0.07    0.21
  -2  25  -1    7.35    0.61
  -2  25  -1    7.12    0.49
  -2  25  -1    6.60    0.47
  -2  25  -1    6.53    0.45
  -2  25  -1    7.13    0.74
  -2  25  -1    7.46    0.57
  -2  25  -1    7.76    0.69
  -2  25  -1    6.41    0.61
  -2  25  -1    6.24    0.53
   2 -25   1    7.06    0.50
   2 -25   1    6.92    0.46
   2 -25   1    7.22    0.49
   2 -25   1    7.49    0.50
   2 -25   1    7.13    0.51
   2 -25   1    6.97    0.51
   2 -25   1    7.26    0.59
   2 -25   1    6.42    0.45
  -4  25  -1    0.45    0.30
  -4  25  -1    0.28    0.24
  -4  25  -1    0.53    0.29
  -4  25  -1    0.18    0.22
  -4  25  -1   -0.19    0.38
  -4  25  -1   -0.04    0.28
  -4  25  -1    0.51    0.24
  -4  25  -1    0.40    0.40
  -4  25  -1    0.30    0.38
   4 -25   1    0.52    0.26
   4 -25   1   -0.21    0.29
   4 -25   1    0.43    0.26
   4 -25   1    0.07    0.21
   4 -25   1    0.09    0.21
  -6  25  -1    3.43    0.41
  -6  25  -1    3.31    0.47
  -6  25  -1    3.46    0.41
  -6  25  -1    4.36    0.50
  -6  25  -1    3.40    0.37
  -6  25  -1    4.40    0.60
  -6  25  -1    3.24    0.46
  -6  25  -1    3.51    0.51
   6 -25   1    3.29    0.39
   6 -25   1    3.63    0.37
   6 -25   1    3.88    0.39
   6 -25   1    3.89    0.44
   6 -25   1    4.16    0.45
  -8  25  -1    0.50    0.35
  -8  25  -1    0.65    0.37
  -8  25  -1    0.78    0.27
  -8  25  -1    0.70    0.30
  -8  25  -1    0.11    0.46
  -8  25  -1    0.48    0.25
  -8  25  -1    0.26    0.29
   8 -25   1    0.22    0.18
   8 -25   1    0.49    0.22
   8 -25   1    0.39    0.27
   8 -25   1    0.23    0.25
   8 -25   1    0.44    0.26
 -10  25  -1    3.85    0.43
 -10  25  -1    5.00    0.68
 -10  25  -1    4.25    0.58
 -10  25  -1    5.33    0.69
 -10  25  -1    5.22    0.45
 -10  25  -1    4.65    0.50
 -10  25  -1    3.87    0.53
 -10  25  -1    3.98    0.46
  10 -25   1    5.29    0.48
  10 -25   1    4.16    0.47
  10 -25   1    4.51    0.32
  10 -25   1    4.12    0.45
  10 -25   1    4.26    0.38
  10 -25   1    4.77    0.40
 -12  25  -1    0.57    0.30
 -12  25  -1    0.53    0.24
 -12  25  -1    0.57    0.40
 -12  25  -1    0.41    0.30
 -12  25  -1    0.06    0.21
 -12  25  -1    0.37    0.28
  12 -25   1    0.27    0.20
  12 -25   1    0.09    0.20
  12 -25   1    0.27    0.26
  12 -25   1   -0.09    0.14
  12 -25   1   -0.08    0.24
  12 -25   1   -0.06    0.24
 -14  25  -1    3.02    0.34
 -14  25  -1    2.59    0.33
 -14  25  -1    3.76    0.41
 -14  25  -1    2.56    0.35
 -14  25  -1    3.17    0.39
 -14  25  -1    3.54    0.53
  14 -25   1    2.98    0.46
  14 -25   1    2.58    0.34
  14 -25   1    2.73    0.37
  14 -25   1    2.47    0.28
  14 -25   1    2.87    0.47
 -16  25  -1    0.06    0.26
 -16  25  -1    0.41    0.23
 -16  25  -1    0.21    0.47
 -16  25  -1   -0.34    0.26
 -16  25  -1    0.06    0.21
  16 -25   1    0.18    0.18
  16 -25   1    0.16    0.22
  16 -25   1   -0.01    0.20
  16 -25   1   -0.03    0.22
 -18  25  -1    1.76    0.25
 -18  25  -1    1.20    0.24
 -18  25  -1    1.26    0.27
  18 -25   1    0.85    0.23
  18 -25   1    1.03    0.24
  18 -25   1    0.87    0.23
  18 -25   1    0.99    0.21
 -20  25  -1    0.19    0.26
 -20  25  -1    0.02    0.22
  20 -25   1    0.01    0.17
  20 -25   1   -0.18    0.22
  20 -25   1   -0.03    0.16
  20 -25   1   -0.12    0.18
 -22  25  -1    1.24    0.25
  22 -25   1    1.55    0.20
  22 -25   1    1.43    0.22
  22 -25   1    1.42    0.20
  24 -25   1   -0.19    0.13
  24 -25   1   -0.15    0.12
  24 -25   1    0.22    0.14
  25  24  -1    0.23    0.11
  25  24  -1    0.65    0.17
 -25 -24   1   -0.12    0.17
 -25 -24   1    0.02    0.13
 -25 -24   1   -0.26    0.16
  23  24  -1    0.17    0.13
  23  24  -1    0.18    0.27
 -23 -24   1   -0.19    0.20
 -23 -24   1   -0.03    0.15
 -23 -24   1   -0.06    0.19
 -23 -24   1   -0.05    0.16
  21  24  -1    0.15    0.23
  21  24  -1    0.07    0.18
  21  24  -1    0.06    0.16
  21  24  -1    0.15    0.19
 -21 -24   1   -0.06    0.20
 -21 -24   1    0.29    0.21
 -21 -24   1   -0.14    0.17
 -21 -24   1    0.05    0.16
  19  24  -1    0.03    0.18
  19  24  -1    0.06    0.20
  19  24  -1   -0.09    0.23
  19  24  -1    0.07    0.19
 -19 -24   1    0.01    0.18
 -19 -24   1    0.14    0.25
 -19 -24   1    0.04    0.23
 -19 -24   1    0.10    0.20
  17  24  -1    0.05    0.22
  17  24  -1   -0.14    0.23
  17  24  -1    0.24    0.38
  17  24  -1    0.06    0.20
  17  24  -1    0.02    0.20
 -17 -24   1    0.80    0.47
 -17 -24   1    0.09    0.23
 -17 -24   1    0.60    0.28
 -17 -24   1   -0.41    0.37
 -17 -24   1    0.01    0.19
 -17 -24   1   -0.58    0.30
 -17 -24   1   -0.31    0.22
  15  24  -1    0.88    0.35
  15  24  -1    0.29    0.26
  15  24  -1    0.70    0.27
  15  24  -1    0.55    0.32
  15  24  -1    0.32    0.23
 -15 -24   1    0.95    0.39
 -15 -24   1    0.05    0.26
 -15 -24   1    0.28    0.27
 -15 -24   1    0.27    0.31
 -15 -24   1    0.23    0.23
 -15 -24   1    0.52    0.29
  13  24  -1   -0.23    0.42
  13  24  -1    0.24    0.21
  13  24  -1    0.28    0.23
  13  24  -1    0.42    0.32
  13  24  -1    0.30    0.28
  13  24  -1   -0.05    0.24
 -13 -24   1   -0.21    0.28
 -13 -24   1    0.11    0.30
 -13 -24   1    0.49    0.34
 -13 -24   1    0.23    0.20
 -13 -24   1    0.15    0.24
 -13 -24   1   -0.29    0.46
 -13 -24   1   -0.11    0.24
 -13 -24   1    0.13    0.27
  11  24  -1    0.74    0.40
  11  24  -1    0.42    0.23
  11  24  -1    0.11    0.28
  11  24  -1    0.29    0.25
  11  24  -1    0.25    0.27
  11  24  -1    0.03    0.22
 -11 -24   1    0.57    0.31
 -11 -24   1    0.34    0.25
 -11 -24   1   -0.03    0.27
 -11 -24   1    0.13    0.24
 -11 -24   1    0.47    0.28
 -11 -24   1   -0.08    0.41
 -11 -24   1    0.23    0.28
 -11 -24   1    0.28    0.21
   9  24  -1   -0.10    0.30
   9  24  -1   -0.44    0.25
   9  24  -1    0.47    0.36
   9  24  -1    0.24    0.23
   9  24  -1   -0.05    0.28
   9  24  -1    0.35    0.18
   9  24  -1    0.32    0.25
  -9 -24   1    0.10    0.30
  -9 -24   1    0.04    0.26
  -9 -24   1   -0.13    0.24
  -9 -24   1    0.46    0.36
  -9 -24   1   -0.18    0.27
  -9 -24   1    0.13    0.24
  -9 -24   1    0.24    0.28
   7  24  -1    0.37    0.36
   7  24  -1   -0.08    0.34
   7  24  -1    0.28    0.28
   7  24  -1   -0.02    0.22
   7  24  -1   -0.08    0.21
   7  24  -1    0.30    0.19
   7  24  -1    0.07    0.27
   7  24  -1    0.33    0.24
  -7 -24   1    0.28    0.25
  -7 -24   1   -0.16    0.31
  -7 -24   1    0.06    0.23
  -7 -24   1   -0.05    0.25
  -7 -24   1    0.17    0.28
  -7 -24   1    0.30    0.29
  -7 -24   1    0.22    0.22
   5  24  -1    0.58    0.27
   5  24  -1   -0.08    0.36
   5  24  -1    0.29    0.33
   5  24  -1    0.31    0.29
   5  24  -1    0.00    0.27
   5  24  -1    0.15    0.19
   5  24  -1    0.40    0.20
   5  24  -1    0.25    0.23
   5  24  -1    0.08    0.32
   5  24  -1    0.31    0.23
  -5 -24   1    0.31    0.22
  -5 -24   1   -0.15    0.24
  -5 -24   1   -0.11    0.24
  -5 -24   1    0.38    0.28
  -5 -24   1    0.50    0.30
  -5 -24   1    0.68    0.25
  -5 -24   1    0.56    0.23
   3  24  -1    0.13    0.30
   3  24  -1   -0.06    0.28
   3  24  -1    0.11    0.21
   3  24  -1    0.00    0.28
   3  24  -1    0.35    0.38
   3  24  -1    0.07    0.20
   3  24  -1   -0.05    0.25
   3  24  -1    0.32    0.33
  -3 -24   1    0.06    0.24
  -3 -24   1    0.00    0.19
  -3 -24   1    0.36    0.22
  -3 -24   1   -0.22    0.21
  -3 -24   1    0.07    0.27
  -3 -24   1   -0.27    0.28
  -3 -24   1   -0.04    0.23
   1  24  -1    0.22    0.22
   1  24  -1    0.19    0.21
   1  24  -1    0.00    0.32
   1  24  -1    0.15    0.21
   1  24  -1   -0.03    0.30
   1  24  -1    0.15    0.62
   1  24  -1    0.12    0.30
   1  24  -1   -0.03    0.26
  -1 -24   1    0.13    0.21
  -1 -24   1    0.28    0.21
  -1 -24   1    0.15    0.21
  -1 -24   1   -0.05    0.25
  -1 -24   1   -0.04    0.21
  -1  24  -1   -0.01    0.31
  -1  24  -1    0.23    0.28
  -1  24  -1    0.46    0.22
  -1  24  -1   -0.42    0.60
  -1  24  -1    0.40    0.30
  -1  24  -1   -0.02    0.19
  -1  24  -1   -0.19    0.24
  -1  24  -1   -0.06    0.20
  -1  24  -1   -0.21    0.33
   1 -24   1    0.03    0.21
   1 -24   1    0.12    0.21
   1 -24   1   -0.05    0.22
   1 -24   1   -0.55    0.32
   1 -24   1   -0.11    0.20
   1 -24   1   -0.37    0.21
   1 -24   1    0.29    0.27
   1 -24   1    0.16    0.23
  -3  24  -1    0.35    0.30
  -3  24  -1   -0.59    0.35
  -3  24  -1    0.03    0.29
  -3  24  -1    0.14    0.22
  -3  24  -1   -0.06    0.20
  -3  24  -1    0.45    0.28
  -3  24  -1    0.03    0.22
  -3  24  -1    0.56    0.33
  -3  24  -1   -0.14    0.35
   3 -24   1    0.14    0.25
   3 -24   1    0.26    0.19
   3 -24   1    0.27    0.24
   3 -24   1    0.20    0.25
   3 -24   1    0.65    0.32
   3 -24   1    0.15    0.21
   3 -24   1    0.06    0.24
   3 -24   1   -0.01    0.24
  -5  24  -1    0.16    0.24
  -5  24  -1   -0.11    0.31
  -5  24  -1    0.38    0.33
  -5  24  -1    0.04    0.29
  -5  24  -1    0.35    0.40
  -5  24  -1   -0.17    0.36
  -5  24  -1    0.16    0.26
  -5  24  -1    0.03    0.20
   5 -24   1    0.00    0.21
   5 -24   1    0.17    0.24
   5 -24   1    0.07    0.25
   5 -24   1    0.21    0.30
   5 -24   1    0.16    0.20
  -7  24  -1   -0.19    0.25
  -7  24  -1    0.02    0.28
  -7  24  -1    0.11    0.24
  -7  24  -1    0.24    0.23
  -7  24  -1    0.32    0.35
  -7  24  -1   -0.75    0.47
  -7  24  -1    0.10    0.32
  -7  24  -1   -0.19    0.39
  -7  24  -1    0.20    0.25
   7 -24   1    0.31    0.21
   7 -24   1   -0.01    0.28
   7 -24   1   -0.02    0.23
   7 -24   1    0.30    0.19
   7 -24   1    0.13    0.25
  -9  24  -1    0.21    0.42
  -9  24  -1    0.18    0.25
  -9  24  -1    0.69    0.33
  -9  24  -1    0.21    0.30
  -9  24  -1    0.16    0.21
  -9  24  -1    0.51    0.27
  -9  24  -1    0.58    0.35
  -9  24  -1    0.11    0.27
   9 -24   1    0.03    0.24
   9 -24   1    0.15    0.24
   9 -24   1    0.07    0.17
   9 -24   1    0.30    0.21
   9 -24   1   -0.54    0.24
 -11  24  -1    0.36    0.25
 -11  24  -1    0.45    0.25
 -11  24  -1    0.21    0.22
 -11  24  -1    0.49    0.34
 -11  24  -1    0.39    0.37
 -11  24  -1    0.07    0.30
 -11  24  -1   -0.45    0.26
 -11  24  -1   -0.12    0.51
  11 -24   1    0.49    0.28
  11 -24   1    0.11    0.26
  11 -24   1    0.25    0.25
  11 -24   1    0.30    0.21
  11 -24   1    0.18    0.21
  11 -24   1    0.16    0.16
 -13  24  -1    0.11    0.31
 -13  24  -1    0.25    0.33
 -13  24  -1    0.29    0.29
 -13  24  -1    0.14    0.22
 -13  24  -1    0.74    0.57
 -13  24  -1    0.42    0.29
 -13  24  -1    0.70    0.39
 -13  24  -1    0.21    0.23
  13 -24   1   -0.16    0.24
  13 -24   1    0.09    0.14
  13 -24   1    0.35    0.21
  13 -24   1    0.03    0.18
  13 -24   1    0.22    0.24
  13 -24   1    0.39    0.27
 -15  24  -1    0.41    0.22
 -15  24  -1    0.56    0.27
 -15  24  -1    0.96    0.30
 -15  24  -1    0.39    0.41
 -15  24  -1    0.20    0.23
  15 -24   1    0.39    0.20
  15 -24   1   -0.01    0.23
  15 -24   1    0.24    0.24
  15 -24   1    0.39    0.24
  15 -24   1    0.67    0.27
 -17  24  -1   -0.03    0.21
 -17  24  -1    0.30    0.25
 -17  24  -1    0.65    0.23
 -17  24  -1    0.77    0.29
 -17  24  -1    0.85    0.44
  17 -24   1    0.02    0.21
  17 -24   1    0.02    0.18
  17 -24   1    0.13    0.20
  17 -24   1    0.07    0.19
 -19  24  -1   -0.03    0.21
 -19  24  -1    0.05    0.21
 -19  24  -1   -0.17    0.27
  19 -24   1    0.47    0.20
  19 -24   1   -0.02    0.19
  19 -24   1    0.36    0.20
  19 -24   1    0.11    0.20
 -21  24  -1    0.07    0.22
  21 -24   1   -0.07    0.17
  21 -24   1    0.07    0.18
  21 -24   1    0.08    0.17
  23 -24   1    0.14    0.16
  23 -24   1    0.04    0.15
  23 -24   1    0.02    0.16
  25 -24   1    0.05    0.12
  25 -24   1    0.08    0.13
  25 -24   1   -0.01    0.14
  26  23  -1    1.43    0.19
 -26 -23   1    1.04    0.17
 -26 -23   1    0.85    0.15
  24  23  -1    0.65    0.27
  24  23  -1    0.03    0.12
  24  23  -1    0.11    0.23
 -24 -23   1    0.00    0.14
 -24 -23   1   -0.01    0.17
 -24 -23   1    0.16    0.15
 -24 -23   1   -0.32    0.20
  22  23  -1    1.51    0.26
  22  23  -1    1.91    0.25
  22  23  -1    1.63    0.22
  22  23  -1    1.60    0.23
 -22 -23   1    1.22    0.27
 -22 -23   1    1.36    0.25
 -22 -23   1    1.24    0.23
 -22 -23   1    1.32    0.21
 -22 -23   1    1.38    0.25
  20  23  -1   -0.21    0.16
  20  23  -1   -0.23    0.22
  20  23  -1    0.02    0.21
  20  23  -1    0.10    0.20
 -20 -23   1    0.00    0.21
 -20 -23   1    0.24    0.22
 -20 -23   1    0.12    0.23
 -20 -23   1    0.15    0.19
 -20 -23   1   -0.05    0.24
  18  23  -1    3.64    0.39
  18  23  -1    3.38    0.37
  18  23  -1    3.27    0.38
  18  23  -1    3.63    0.36
  18  23  -1    4.09    0.49
 -18 -23   1    2.36    0.37
 -18 -23   1    3.41    0.38
 -18 -23   1    3.32    0.39
 -18 -23   1    3.03    0.43
 -18 -23   1    3.14    0.48
 -18 -23   1    3.01    0.35
  16  23  -1    0.46    0.25
  16  23  -1    0.77    0.35
  16  23  -1    0.27    0.24
  16  23  -1    0.28    0.23
 -16 -23   1    0.32    0.26
 -16 -23   1    0.00    0.21
 -16 -23   1    0.49    0.35
 -16 -23   1    0.72    0.40
 -16 -23   1    0.49    0.26
 -16 -23   1    0.14    0.26
 -16 -23   1    0.49    0.28
  14  23  -1    3.75    0.61
  14  23  -1    2.87    0.36
  14  23  -1    3.13    0.36
  14  23  -1    2.90    0.37
  14  23  -1    3.41    0.51
  14  23  -1    3.55    0.36
 -14 -23   1    2.55    0.38
 -14 -23   1    3.24    0.39
 -14 -23   1    3.09    0.33
 -14 -23   1    2.68    0.53
 -14 -23   1    3.14    0.39
 -14 -23   1    2.61    0.37
 -14 -23   1    2.83    0.39
 -14 -23   1    3.45    0.37
 -14 -23   1    3.18    0.55
  12  23  -1    0.27    0.28
  12  23  -1   -0.03    0.21
  12  23  -1    0.24    0.25
  12  23  -1    0.55    0.30
  12  23  -1    0.52    0.23
  12  23  -1    0.42    0.37
 -12 -23   1    0.21    0.40
 -12 -23   1    0.06    0.30
 -12 -23   1    0.51    0.32
 -12 -23   1    0.29    0.28
 -12 -23   1    0.60    0.22
 -12 -23   1    0.30    0.28
 -12 -23   1    0.08    0.38
 -12 -23   1    0.20    0.29
  10  23  -1    6.89    0.62
  10  23  -1    5.45    0.46
  10  23  -1    5.38    0.54
  10  23  -1    5.79    0.36
  10  23  -1    5.24    0.50
  10  23  -1    6.11    0.43
  10  23  -1    4.82    0.47
 -10 -23   1    5.30    0.51
 -10 -23   1    5.24    0.62
 -10 -23   1    5.52    0.54
 -10 -23   1    5.67    0.38
 -10 -23   1    5.82    0.55
 -10 -23   1    6.13    0.51
 -10 -23   1    4.96    0.46
 -10 -23   1    5.83    0.49
   8  23  -1    0.68    0.32
   8  23  -1   -0.02    0.30
   8  23  -1    0.43    0.23
   8  23  -1    0.15    0.19
   8  23  -1    0.31    0.28
   8  23  -1    0.06    0.23
   8  23  -1    0.16    0.26
   8  23  -1    0.44    0.24
  -8 -23   1    0.42    0.28
  -8 -23   1   -0.16    0.23
  -8 -23   1    0.44    0.28
  -8 -23   1   -0.21    0.29
  -8 -23   1    0.77    0.29
  -8 -23   1    0.23    0.27
  -8 -23   1    0.30    0.24
  -8 -23   1    0.51    0.21
   6  23  -1    5.11    0.51
   6  23  -1    5.37    0.47
   6  23  -1    5.32    0.52
   6  23  -1    4.34    0.40
   6  23  -1    5.34    0.44
   6  23  -1    5.05    0.36
   6  23  -1    4.32    0.36
   6  23  -1    5.43    0.77
   6  23  -1    5.06    0.48
   6  23  -1    4.13    0.53
  -6 -23   1    4.48    0.51
  -6 -23   1    4.43    0.40
  -6 -23   1    4.54    0.48
  -6 -23   1    5.02    0.46
  -6 -23   1    4.68    0.45
  -6 -23   1    4.28    0.41
   4  23  -1    0.37    0.19
   4  23  -1    0.15    0.21
   4  23  -1    0.10    0.29
   4  23  -1    0.19    0.19
   4  23  -1   -0.37    0.37
   4  23  -1    0.26    0.30
   4  23  -1    0.53    0.27
   4  23  -1    0.31    0.26
   4  23  -1    0.03    0.27
   4  23  -1   -0.21    0.37
  -4 -23   1    0.09    0.24
  -4 -23   1   -0.13    0.19
  -4 -23   1    0.24    0.23
  -4 -23   1    0.22    0.26
  -4 -23   1    0.18    0.20
  -4 -23   1    0.09    0.23
  -4 -23   1   -0.14    0.26
   2  23  -1    5.59    0.40
   2  23  -1    5.46    0.61
   2  23  -1    6.47    0.57
   2  23  -1    6.67    0.49
   2  23  -1    5.46    0.51
   2  23  -1    5.02    0.49
   2  23  -1    5.12    0.39
   2  23  -1    5.95    0.41
  -2 -23   1    5.41    0.39
  -2 -23   1    5.35    0.50
  -2 -23   1    5.02    0.42
  -2 -23   1    5.81    0.41
  -2 -23   1    5.41    0.50
  -2 -23   1    6.09    0.41
  -2 -23   1    5.42    0.45
   0  23  -1    0.34    0.31
   0  23  -1    0.12    0.33
   0  23  -1    0.26    0.27
   0  23  -1    0.10    0.25
   0  23  -1    0.16    0.19
   0  23  -1    0.24    0.20
   0  23  -1    0.19    0.20
   0  23  -1    0.14    0.24
   0  23  -1   -0.11    0.34
   0 -23   1   -0.01    0.20
   0 -23   1    0.04    0.20
   0 -23   1    0.16    0.35
   0 -23   1    0.26    0.27
   0 -23   1    0.16    0.20
   0 -23   1    0.39    0.23
   0 -23   1    0.32    0.21
   0 -23   1    0.20    0.26
   0 -23   1    0.10    0.24
  -2  23  -1    5.44    0.48
  -2  23  -1    4.62    0.50
  -2  23  -1    6.14    0.42
  -2  23  -1    5.74    0.43
  -2  23  -1    5.75    0.59
  -2  23  -1    6.31    0.61
  -2  23  -1    5.98    0.60
  -2  23  -1    5.65    0.44
  -2  23  -1    5.04    0.51
   2 -23   1    5.61    0.40
   2 -23   1    5.02    0.54
   2 -23   1    5.95    0.47
   2 -23   1    5.59    0.45
   2 -23   1    5.67    0.49
   2 -23   1    5.80    0.40
   2 -23   1    5.37    0.40
   2 -23   1    5.49    0.45
   2 -23   1    5.43    0.42
  -4  23  -1    0.29    0.28
  -4  23  -1    0.36    0.21
  -4  23  -1   -0.28    0.35
  -4  23  -1    0.07    0.22
  -4  23  -1    0.17    0.30
  -4  23  -1   -0.07    0.31
  -4  23  -1    0.51    0.26
  -4  23  -1    0.28    0.30
   4 -23   1    0.28    0.26
   4 -23   1    0.28    0.23
   4 -23   1    0.14    0.24
   4 -23   1    0.13    0.19
   4 -23   1   -0.30    0.26
   4 -23   1    0.47    0.24
   4 -23   1    0.44    0.27
   4 -23   1    0.25    0.21
  -6  23  -1    4.37    0.52
  -6  23  -1    4.70    0.47
  -6  23  -1    5.11    0.55
  -6  23  -1    4.42    0.46
  -6  23  -1    5.43    0.44
  -6  23  -1    4.76    0.44
  -6  23  -1    5.17    0.84
  -6  23  -1    5.45    0.52
   6 -23   1    4.42    0.50
   6 -23   1    5.15    0.46
   6 -23   1    4.81    0.47
   6 -23   1    5.17    0.39
   6 -23   1    5.52    0.47
   6 -23   1    4.24    0.39
  -8  23  -1    0.15    0.24
  -8  23  -1    0.65    0.27
  -8  23  -1    0.22    0.30
  -8  23  -1    0.16    0.27
  -8  23  -1    0.48    0.44
  -8  23  -1    0.37    0.32
  -8  23  -1    0.31    0.41
  -8  23  -1    0.39    0.31
  -8  23  -1    0.33    0.21
   8 -23   1    0.15    0.20
   8 -23   1    0.69    0.26
   8 -23   1    0.13    0.24
   8 -23   1    0.30    0.18
   8 -23   1    0.27    0.26
   8 -23   1    0.15    0.26
 -10  23  -1    5.70    0.63
 -10  23  -1    5.55    0.47
 -10  23  -1    5.62    0.72
 -10  23  -1    5.34    0.55
 -10  23  -1    5.76    0.57
 -10  23  -1    5.26    0.52
 -10  23  -1    5.51    0.45
 -10  23  -1    6.09    0.50
  10 -23   1    5.39    0.49
  10 -23   1    6.16    0.52
  10 -23   1    5.52    0.35
  10 -23   1    5.22    0.50
  10 -23   1    4.63    0.45
  10 -23   1    6.28    0.43
 -12  23  -1    0.12    0.37
 -12  23  -1    0.23    0.22
 -12  23  -1    0.45    0.32
 -12  23  -1    0.43    0.26
 -12  23  -1    0.26    0.37
 -12  23  -1    0.42    0.34
 -12  23  -1   -0.06    0.31
 -12  23  -1    0.38    0.49
  12 -23   1    0.19    0.27
  12 -23   1    0.59    0.28
  12 -23   1    0.12    0.25
  12 -23   1    0.29    0.16
  12 -23   1    0.05    0.20
  12 -23   1    0.29    0.21
 -14  23  -1    3.30    0.63
 -14  23  -1    3.13    0.40
 -14  23  -1    3.46    0.47
 -14  23  -1    3.49    0.41
 -14  23  -1    4.24    0.85
 -14  23  -1    3.28    0.42
 -14  23  -1    3.21    0.39
 -14  23  -1    3.27    0.35
  14 -23   1    2.52    0.38
  14 -23   1    3.03    0.31
  14 -23   1    3.40    0.40
  14 -23   1    3.44    0.41
  14 -23   1    3.44    0.35
  14 -23   1    3.32    0.40
 -16  23  -1    0.02    0.44
 -16  23  -1   -0.07    0.22
 -16  23  -1    0.44    0.25
 -16  23  -1   -0.13    0.39
 -16  23  -1    0.62    0.23
  16 -23   1    0.37    0.26
  16 -23   1    0.00    0.34
  16 -23   1    0.12    0.19
  16 -23   1    0.36    0.27
  16 -23   1    0.57    0.24
  16 -23   1   -0.03    0.24
 -18  23  -1    4.54    0.40
 -18  23  -1    3.44    0.37
 -18  23  -1    3.65    0.55
 -18  23  -1    3.53    0.39
 -18  23  -1    3.81    0.42
  18 -23   1    3.19    0.40
  18 -23   1    3.34    0.34
  18 -23   1    3.83    0.43
  18 -23   1    3.67    0.41
  18 -23   1    3.88    0.46
 -20  23  -1    0.30    0.22
 -20  23  -1   -0.39    0.20
  20 -23   1    0.39    0.23
  20 -23   1    0.18    0.24
  20 -23   1    0.08    0.21
  20 -23   1    0.04    0.19
  20 -23   1    0.04    0.18
 -22  23  -1    1.91    0.26
 -22  23  -1    1.84    0.26
  22 -23   1    1.38    0.22
  22 -23   1    1.42    0.24
  22 -23   1    1.14    0.21
  24 -23   1    0.17    0.16
  24 -23   1    0.22    0.16
  24 -23   1    0.18    0.16
  26 -23   1    1.21    0.17
  26 -23   1    1.10    0.17
  26 -23   1    1.10    0.15
  25  22  -1    1.31    0.15
  25  22  -1    1.45    0.25
  25  22  -1    1.69    0.21
  25  22  -1    1.91    0.23
 -25 -22   1    1.38    0.17
 -25 -22   1    1.38    0.25
 -25 -22   1    1.61    0.25
 -25 -22   1    1.61    0.20
 -25 -22   1    2.13    0.35
  23  22  -1    1.57    0.24
  23  22  -1    1.46    0.22
  23  22  -1    1.86    0.26
  23  22  -1    1.25    0.19
 -23 -22   1    1.51    0.24
 -23 -22   1    1.54    0.25
 -23 -22   1    1.61    0.21
 -23 -22   1    1.53    0.25
 -23 -22   1    1.58    0.28
  21  22  -1    1.50    0.27
  21  22  -1    1.48    0.25
  21  22  -1    1.40    0.23
  21  22  -1    1.11    0.23
 -21 -22   1    1.15    0.23
 -21 -22   1    1.03    0.28
 -21 -22   1    1.40    0.50
 -21 -22   1    1.29    0.26
 -21 -22   1    1.07    0.26
 -21 -22   1    1.11    0.25
  19  22  -1    1.62    0.29
  19  22  -1    1.31    0.25
  19  22  -1    1.50    0.28
  19  22  -1    2.57    0.43
  19  22  -1    1.19    0.39
 -19 -22   1    1.45    0.28
 -19 -22   1    1.79    0.43
 -19 -22   1    1.40    0.42
 -19 -22   1    1.31    0.50
 -19 -22   1    1.71    0.30
 -19 -22   1    1.28    0.33
 -19 -22   1    2.16    0.45
  17  22  -1    2.41    0.33
  17  22  -1    2.70    0.32
  17  22  -1    4.12    0.46
  17  22  -1    2.86    0.34
  17  22  -1    3.16    0.35
 -17 -22   1    2.98    0.33
 -17 -22   1    2.80    0.39
 -17 -22   1    3.30    0.44
 -17 -22   1    3.41    0.39
 -17 -22   1    2.93    0.39
 -17 -22   1    4.31    0.52
 -17 -22   1    3.12    0.38
  15  22  -1    2.34    0.32
  15  22  -1    2.09    0.32
  15  22  -1    2.41    0.28
  15  22  -1    2.67    0.35
  15  22  -1    2.42    0.37
  15  22  -1    3.07    0.53
 -15 -22   1    2.38    0.52
 -15 -22   1    2.86    0.42
 -15 -22   1    1.97    0.36
 -15 -22   1    1.97    0.35
 -15 -22   1    2.49    0.38
 -15 -22   1    2.28    0.38
 -15 -22   1    2.37    0.30
 -15 -22   1    2.67    0.41
 -15 -22   1    2.37    0.33
  13  22  -1    6.38    0.53
  13  22  -1    5.94    0.63
  13  22  -1    6.09    0.46
  13  22  -1    6.59    0.49
  13  22  -1    5.65    0.52
  13  22  -1    6.30    0.42
 -13 -22   1    5.48    0.41
 -13 -22   1    6.87    0.60
 -13 -22   1    5.42    0.52
 -13 -22   1    6.35    0.55
 -13 -22   1    5.79    0.56
 -13 -22   1    5.39    0.54
 -13 -22   1    6.60    0.53
 -13 -22   1    5.86    0.71
 -13 -22   1    5.71    0.69
 -13 -22   1    5.63    0.44
  11  22  -1    2.96    0.43
  11  22  -1    2.32    0.32
  11  22  -1    2.22    0.29
  11  22  -1    2.08    0.33
  11  22  -1    2.08    0.35
  11  22  -1    1.99    0.36
 -11 -22   1    2.55    0.40
 -11 -22   1    1.88    0.33
 -11 -22   1    2.71    0.45
 -11 -22   1    2.74    0.32
 -11 -22   1    1.89    0.33
 -11 -22   1    2.44    0.39
 -11 -22   1    2.54    0.27
 -11 -22   1    2.48    0.35
 -11 -22   1    2.58    0.37
   9  22  -1    5.14    0.42
   9  22  -1    4.86    0.33
   9  22  -1    5.00    0.43
   9  22  -1    4.29    0.46
   9  22  -1    5.58    0.79
   9  22  -1    4.23    0.52
   9  22  -1    4.79    0.48
  -9 -22   1    5.34    0.49
  -9 -22   1    4.29    0.34
  -9 -22   1    5.01    0.50
  -9 -22   1    5.08    0.45
  -9 -22   1    5.69    0.45
  -9 -22   1    5.13    0.46
  -9 -22   1    5.10    0.76
  -9 -22   1    5.13    0.51
   7  22  -1    6.42    0.49
   7  22  -1    6.07    0.45
   7  22  -1    5.53    0.36
   7  22  -1    5.42    0.45
   7  22  -1    4.71    0.54
   7  22  -1    5.15    0.36
   7  22  -1    5.30    0.50
   7  22  -1    5.55    0.51
   7  22  -1    6.06    0.46
  -7 -22   1    5.92    0.50
  -7 -22   1    5.32    0.54
  -7 -22   1    5.95    0.46
  -7 -22   1    5.99    0.44
  -7 -22   1    5.56    0.44
  -7 -22   1    4.34    0.50
  -7 -22   1    6.35    0.48
  -7 -22   1    5.86    0.35
   5  22  -1    4.52    0.61
   5  22  -1    5.07    0.45
   5  22  -1    5.36    0.47
   5  22  -1    5.09    0.36
   5  22  -1    5.22    0.37
   5  22  -1    5.45    0.51
   5  22  -1    5.01    0.45
   5  22  -1    4.80    0.49
   5  22  -1    5.07    0.54
   5  22  -1    5.68    0.44
   5  22  -1    4.99    0.40
  -5 -22   1    5.41    0.46
  -5 -22   1    4.47    0.43
  -5 -22   1    5.29    0.43
  -5 -22   1    4.97    0.51
  -5 -22   1    4.36    0.40
  -5 -22   1    4.84    0.41
  -5 -22   1    4.26    0.47
   3  22  -1    5.18    0.49
   3  22  -1    5.05    0.39
   3  22  -1    5.31    0.56
   3  22  -1    5.37    0.43
   3  22  -1    5.54    0.52
   3  22  -1    4.30    0.65
   3  22  -1    4.81    0.37
   3  22  -1    4.44    0.36
   3  22  -1    5.77    0.48
  -3 -22   1    4.46    0.44
  -3 -22   1    4.60    0.40
  -3 -22   1    4.81    0.43
  -3 -22   1    4.59    0.41
  -3 -22   1    4.04    0.38
  -3 -22   1    4.49    0.47
  -3 -22   1    4.61    0.38
   1  22  -1    3.37    0.45
   1  22  -1    3.18    0.45
   1  22  -1    3.22    0.40
   1  22  -1    3.49    0.42
   1  22  -1    3.11    0.35
   1  22  -1    2.44    0.32
   1  22  -1    2.79    0.35
   1  22  -1    2.97    0.40
   1  22  -1    3.14    0.35
  -1 -22   1    3.06    0.35
  -1 -22   1    3.16    0.40
  -1 -22   1    3.03    0.37
  -1 -22   1    3.18    0.33
  -1 -22   1    3.43    0.37
  -1 -22   1    2.79    0.32
  -1 -22   1    3.08    0.34
  -1 -22   1    3.00    0.34
  -1 -22   1    3.14    0.35
  -1  22  -1    2.79    0.35
  -1  22  -1    3.20    0.40
  -1  22  -1    2.88    0.40
  -1  22  -1    3.60    0.50
  -1  22  -1    3.11    0.34
  -1  22  -1    3.08    0.34
  -1  22  -1    2.77    0.41
  -1  22  -1    3.44    0.37
   1 -22   1    2.79    0.32
   1 -22   1    2.77    0.33
   1 -22   1    2.85    0.34
   1 -22   1    3.07    0.33
   1 -22   1    3.13    0.36
   1 -22   1    2.81    0.52
   1 -22   1    3.21    0.38
   1 -22   1    3.57    0.40
  -3  22  -1    5.37    0.56
  -3  22  -1    5.01    0.42
  -3  22  -1    4.07    0.45
  -3  22  -1    5.17    0.52
  -3  22  -1    4.42    0.43
  -3  22  -1    4.98    0.48
   3 -22   1    4.99    0.47
   3 -22   1    4.63    0.35
   3 -22   1    4.52    0.38
   3 -22   1    4.65    0.39
   3 -22   1    4.76    0.46
   3 -22   1    4.72    0.45
   3 -22   1    4.71    0.42
   3 -22   1    5.14    0.44
   3 -22   1    4.26    0.51
  -5  22  -1    5.02    0.42
  -5  22  -1    5.68    0.60
  -5  22  -1    4.93    0.42
  -5  22  -1    4.61    0.46
  -5  22  -1    5.67    0.52
  -5  22  -1    4.34    0.52
  -5  22  -1    4.61    0.54
  -5  22  -1    5.28    0.46
  -5  22  -1    5.88    0.60
   5 -22   1    5.11    0.45
   5 -22   1    4.86    0.39
   5 -22   1    5.27    0.48
   5 -22   1    5.18    0.44
   5 -22   1    5.31    0.40
   5 -22   1    4.74    0.38
   5 -22   1    5.22    0.51
  -7  22  -1    5.22    0.47
  -7  22  -1    5.70    0.54
  -7  22  -1    5.48    0.55
  -7  22  -1    5.51    0.66
  -7  22  -1    5.35    0.44
  -7  22  -1    5.59    0.63
  -7  22  -1    6.99    0.57
  -7  22  -1    5.59    0.49
  -7  22  -1    5.39    0.44
   7 -22   1    6.15    0.49
   7 -22   1    5.01    0.40
   7 -22   1    5.32    0.45
   7 -22   1    5.23    0.38
   7 -22   1    5.95    0.45
   7 -22   1    5.29    0.49
  -9  22  -1    4.90    0.56
  -9  22  -1    4.94    0.42
  -9  22  -1    5.37    0.48
  -9  22  -1    5.38    0.45
  -9  22  -1    4.97    0.95
  -9  22  -1    5.59    0.56
  -9  22  -1    5.07    0.75
  -9  22  -1    5.41    0.55
  -9  22  -1    4.35    0.50
   9 -22   1    4.94    0.33
   9 -22   1    3.85    0.41
   9 -22   1    4.95    0.39
   9 -22   1    5.30    0.51
   9 -22   1    5.16    0.47
   9 -22   1    4.72    0.49
 -11  22  -1    2.19    0.42
 -11  22  -1    1.98    0.31
 -11  22  -1    3.65    0.47
 -11  22  -1    2.47    0.32
 -11  22  -1    2.58    0.40
 -11  22  -1    2.19    0.34
 -11  22  -1    2.97    0.53
 -11  22  -1    2.21    0.37
  11 -22   1    2.50    0.27
  11 -22   1    1.93    0.30
  11 -22   1    2.69    0.38
  11 -22   1    2.48    0.29
  11 -22   1    2.78    0.34
  11 -22   1    1.96    0.34
  11 -22   1    2.63    0.39
 -13  22  -1    6.13    0.47
 -13  22  -1    7.36    0.56
 -13  22  -1    6.28    0.49
 -13  22  -1    5.89    0.78
 -13  22  -1    6.17    0.58
 -13  22  -1    5.78    0.57
 -13  22  -1    6.30    0.64
 -13  22  -1    5.94    0.48
  13 -22   1    6.27    0.30
  13 -22   1    5.96    0.45
  13 -22   1    6.63    0.43
  13 -22   1    5.51    0.43
  13 -22   1    6.75    0.56
  13 -22   1    5.37    0.51
  13 -22   1    6.31    0.50
 -15  22  -1    2.37    0.44
 -15  22  -1    2.50    0.32
 -15  22  -1    2.17    0.39
 -15  22  -1    3.63    0.48
 -15  22  -1    2.30    0.33
 -15  22  -1    3.42    0.64
  15 -22   1    2.46    0.34
  15 -22   1    2.74    0.38
  15 -22   1    2.26    0.35
  15 -22   1    1.89    0.33
  15 -22   1    2.60    0.30
  15 -22   1    2.64    0.30
 -17  22  -1    2.94    0.40
 -17  22  -1    3.52    0.50
 -17  22  -1    3.58    0.59
 -17  22  -1    3.06    0.33
  17 -22   1    3.62    0.41
  17 -22   1    2.95    0.34
  17 -22   1    2.68    0.35
  17 -22   1    3.38    0.37
  17 -22   1    3.58    0.43
 -19  22  -1    1.85    0.51
 -19  22  -1    2.05    0.28
 -19  22  -1    1.28    0.26
 -19  22  -1    2.24    0.31
  19 -22   1    1.97    0.32
  19 -22   1    1.37    0.45
  19 -22   1    1.94    0.52
  19 -22   1    1.53    0.25
 -21  22  -1    1.61    0.26
 -21  22  -1    1.65    0.27
  21 -22   1    1.41    0.26
  21 -22   1    1.18    0.24
  21 -22   1    1.09    0.26
  21 -22   1    1.15    0.25
  21 -22   1    1.37    0.27
 -23  22  -1    1.78    0.27
 -23  22  -1    2.04    0.31
  23 -22   1    1.65    0.25
  23 -22   1    1.92    0.26
  23 -22   1    1.51    0.22
  23 -22   1    2.07    0.27
  25 -22   1    1.09    0.18
  25 -22   1    1.73    0.21
  25 -22   1    1.60    0.22
  26  21  -1    0.77    0.22
  26  21  -1    1.07    0.16
  26  21  -1    1.25    0.22
  26  21  -1    1.11    0.19
 -26 -21   1    0.87    0.16
 -26 -21   1    1.01    0.22
 -26 -21   1    0.82    0.18
 -26 -21   1    1.08    0.23
  24  21  -1    0.22    0.19
  24  21  -1    0.16    0.19
  24  21  -1    0.07    0.21
  24  21  -1    0.21    0.15
 -24 -21   1    0.13    0.18
 -24 -21   1   -0.05    0.28
 -24 -21   1    0.41    0.27
 -24 -21   1    0.19    0.20
 -24 -21   1   -0.20    0.16
  22  21  -1    1.10    0.24
  22  21  -1    0.93    0.23
  22  21  -1    1.16    0.25
  22  21  -1    1.15    0.21
 -22 -21   1    0.80    0.26
 -22 -21   1    1.34    0.26
 -22 -21   1    1.01    0.23
 -22 -21   1    0.98    0.24
 -22 -21   1    1.92    0.39
 -22 -21   1    1.22    0.28
  20  21  -1    0.07    0.30
  20  21  -1   -0.46    0.22
  20  21  -1   -0.07    0.20
 -20 -21   1    0.03    0.34
 -20 -21   1    0.41    0.37
 -20 -21   1    0.46    0.26
 -20 -21   1    0.31    0.33
 -20 -21   1    0.14    0.23
  18  21  -1    1.81    0.28
  18  21  -1    2.05    0.40
  18  21  -1    2.04    0.30
  18  21  -1    1.90    0.31
  18  21  -1    2.25    0.32
 -18 -21   1    2.87    0.59
 -18 -21   1    1.95    0.34
 -18 -21   1    2.09    0.76
 -18 -21   1    2.12    0.35
 -18 -21   1    3.25    0.45
 -18 -21   1    2.54    0.32
 -18 -21   1    2.40    0.37
 -18 -21   1    2.47    0.36
 -18 -21   1    2.29    0.30
  16  21  -1    0.54    0.24
  16  21  -1    0.37    0.22
  16  21  -1    0.18    0.21
  16  21  -1    0.44    0.26
  16  21  -1    0.18    0.31
 -16 -21   1    0.39    0.28
 -16 -21   1    0.83    0.48
 -16 -21   1    0.55    0.30
 -16 -21   1   -0.08    0.30
 -16 -21   1    0.10    0.27
 -16 -21   1    0.00    0.36
 -16 -21   1    0.48    0.34
 -16 -21   1    0.15    0.22
 -16 -21   1    0.43    0.45
 -16 -21   1    0.41    0.24
  14  21  -1    6.15    0.63
  14  21  -1    5.66    0.50
  14  21  -1    5.29    0.43
  14  21  -1    5.33    0.41
  14  21  -1    5.85    0.51
  14  21  -1    5.75    0.48
 -14 -21   1    5.22    0.52
 -14 -21   1    5.85    0.43
 -14 -21   1    4.56    0.49
 -14 -21   1    7.11    0.67
 -14 -21   1    4.73    0.52
 -14 -21   1    5.27    0.50
 -14 -21   1    5.63    0.59
 -14 -21   1    5.24    0.53
 -14 -21   1    4.77    0.56
 -14 -21   1    6.32    0.60
 -14 -21   1    5.47    0.45
  12  21  -1    0.43    0.28
  12  21  -1    0.12    0.22
  12  21  -1    0.46    0.31
  12  21  -1    0.31    0.21
  12  21  -1    0.22    0.25
  12  21  -1    0.48    0.26
 -12 -21   1    0.20    0.24
 -12 -21   1   -0.03    0.27
 -12 -21   1    0.33    0.23
 -12 -21   1    0.14    0.29
 -12 -21   1    0.02    0.24
 -12 -21   1    0.26    0.25
 -12 -21   1    0.23    0.21
 -12 -21   1    0.51    0.30
 -12 -21   1    0.36    0.35
 -12 -21   1    0.20    0.27
  10  21  -1    4.06    0.45
  10  21  -1    4.68    0.41
  10  21  -1    4.05    0.32
  10  21  -1    3.81    0.42
  10  21  -1    4.34    0.45
  10  21  -1    4.70    0.50
  10  21  -1    3.90    0.39
 -10 -21   1    3.35    0.34
 -10 -21   1    4.02    0.52
 -10 -21   1    3.98    0.44
 -10 -21   1    3.89    0.46
 -10 -21   1    3.67    0.43
 -10 -21   1    4.65    0.61
 -10 -21   1    4.09    0.38
 -10 -21   1    3.97    0.46
 -10 -21   1    3.32    0.37
 -10 -21   1    4.57    0.46
   8  21  -1    0.58    0.26
   8  21  -1    0.38    0.30
   8  21  -1    0.63    0.30
   8  21  -1    0.37    0.23
   8  21  -1    0.49    0.18
   8  21  -1    1.08    0.29
   8  21  -1    0.37    0.19
   8  21  -1    0.51    0.25
   8  21  -1    0.36    0.22
  -8 -21   1    0.39    0.22
  -8 -21   1    0.52    0.25
  -8 -21   1    0.61    0.26
  -8 -21   1    0.21    0.23
  -8 -21   1    0.12    0.22
  -8 -21   1    0.61    0.18
  -8 -21   1    0.61    0.30
  -8 -21   1    0.23    0.23
  -8 -21   1    0.33    0.28
   6  21  -1    9.77    0.76
   6  21  -1   10.16    0.58
   6  21  -1   10.68    0.57
   6  21  -1   10.41    0.51
   6  21  -1   10.60    0.55
   6  21  -1   10.77    0.69
   6  21  -1   10.73    0.66
   6  21  -1   10.83    0.57
   6  21  -1   10.32    0.47
   6  21  -1   11.22    0.60
   6  21  -1   10.61    0.46
  -6 -21   1   10.99    0.53
  -6 -21   1   10.73    0.54
  -6 -21   1   11.07    0.63
  -6 -21   1   11.10    0.57
  -6 -21   1   10.72    0.58
  -6 -21   1   10.49    0.63
  -6 -21   1   11.04    0.45
  -6 -21   1   11.07    0.54
   4  21  -1    0.44    0.34
   4  21  -1    0.31    0.28
   4  21  -1    0.31    0.28
   4  21  -1    0.41    0.24
   4  21  -1    0.06    0.18
   4  21  -1    0.41    0.25
   4  21  -1    0.14    0.17
   4  21  -1    0.25    0.22
  -4 -21   1    0.20    0.19
  -4 -21   1   -0.02    0.21
  -4 -21   1    0.64    0.20
  -4 -21   1   -0.02    0.20
  -4 -21   1    0.19    0.22
  -4 -21   1    0.61    0.39
  -4 -21   1    0.32    0.24
   2  21  -1    8.53    0.59
   2  21  -1    9.52    0.53
   2  21  -1    8.28    0.51
   2  21  -1    9.48    0.48
   2  21  -1    8.40    0.45
   2  21  -1    9.04    0.46
   2  21  -1    8.43    0.61
   2  21  -1    8.83    0.86
   2  21  -1    9.00    0.57
   2  21  -1    9.00    0.54
  -2 -21   1    8.80    0.52
  -2 -21   1    9.16    0.45
  -2 -21   1    8.36    0.46
  -2 -21   1    9.49    0.48
  -2 -21   1    9.13    0.51
  -2 -21   1    8.31    0.53
  -2 -21   1    8.71    0.46
   0  21  -1    0.14    0.26
   0  21  -1    0.21    0.24
   0  21  -1    0.50    0.24
   0  21  -1    0.44    0.34
   0  21  -1    0.05    0.20
   0  21  -1    0.19    0.18
   0  21  -1    0.09    0.31
   0  21  -1    0.71    0.28
   0  21  -1    0.26    0.18
   0 -21   1    0.18    0.19
   0 -21   1    0.33    0.23
   0 -21   1    0.22    0.17
   0 -21   1   -0.26    0.25
   0 -21   1    0.27    0.24
   0 -21   1   -0.43    0.33
   0 -21   1   -0.15    0.23
   0 -21   1    0.28    0.19
   0 -21   1    0.27    0.18
   0 -21   1    0.42    0.22
   0 -21   1    0.04    0.19
  -2  21  -1    8.60    0.52
  -2  21  -1    9.04    0.48
  -2  21  -1    9.24    0.60
  -2  21  -1    8.62    0.62
  -2  21  -1    9.16    0.56
  -2  21  -1    9.64    0.63
  -2  21  -1    9.39    0.66
   2 -21   1    8.92    0.43
   2 -21   1    9.19    0.43
   2 -21   1    8.10    0.60
   2 -21   1    8.99    0.53
   2 -21   1    9.48    0.51
   2 -21   1    9.43    0.51
   2 -21   1    8.48    0.47
   2 -21   1    8.59    0.48
   2 -21   1    9.35    0.46
   2 -21   1    8.45    0.79
  -4  21  -1    0.70    0.37
  -4  21  -1    0.41    0.28
  -4  21  -1    0.06    0.26
  -4  21  -1    0.07    0.16
  -4  21  -1    0.36    0.38
  -4  21  -1    0.54    0.26
  -4  21  -1    0.42    0.21
  -4  21  -1    0.32    0.31
  -4  21  -1    0.62    0.24
   4 -21   1    0.11    0.20
   4 -21   1    0.32    0.17
   4 -21   1    0.33    0.43
   4 -21   1    0.49    0.27
   4 -21   1    0.02    0.34
   4 -21   1    0.38    0.21
   4 -21   1    0.13    0.17
   4 -21   1    0.53    0.21
   4 -21   1    0.04    0.23
  -6  21  -1   10.85    0.54
  -6  21  -1   10.50    0.55
  -6  21  -1   10.78    0.59
  -6  21  -1   11.21    0.73
  -6  21  -1   11.99    0.60
  -6  21  -1   10.94    0.63
  -6  21  -1   11.43    0.73
  -6  21  -1   10.33    0.65
  -6  21  -1   10.71    0.64
   6 -21   1   10.78    0.51
   6 -21   1   11.25    0.59
   6 -21   1   11.01    0.61
   6 -21   1   10.51    0.51
   6 -21   1   10.94    0.56
   6 -21   1   10.53    0.56
  -8  21  -1    0.46    0.33
  -8  21  -1    0.09    0.35
  -8  21  -1    0.27    0.32
  -8  21  -1    0.27    0.23
  -8  21  -1    0.35    0.23
  -8  21  -1    0.57    0.30
  -8  21  -1    0.67    0.72
  -8  21  -1    0.43    0.29
  -8  21  -1    0.84    0.29
   8 -21   1    0.57    0.27
   8 -21   1    0.63    0.29
   8 -21   1    0.39    0.18
   8 -21   1    0.27    0.18
   8 -21   1    0.75    0.24
   8 -21   1    0.34    0.23
   8 -21   1    0.39    0.26
 -10  21  -1    4.21    0.43
 -10  21  -1    5.08    0.51
 -10  21  -1    3.97    0.40
 -10  21  -1    4.28    0.49
 -10  21  -1    4.71    0.56
 -10  21  -1    4.91    0.57
 -10  21  -1    3.81    0.41
 -10  21  -1    4.57    0.56
  10 -21   1    3.91    0.30
  10 -21   1    3.51    0.43
  10 -21   1    4.33    0.48
  10 -21   1    4.27    0.40
  10 -21   1    3.96    0.45
  10 -21   1    4.14    0.37
  10 -21   1    3.92    0.39
 -12  21  -1    0.38    0.27
 -12  21  -1    0.46    0.36
 -12  21  -1    0.62    0.25
 -12  21  -1    0.99    0.37
 -12  21  -1    0.11    0.32
 -12  21  -1    0.90    0.40
 -12  21  -1   -0.15    0.24
  12 -21   1    0.13    0.15
  12 -21   1    0.52    0.27
  12 -21   1    0.32    0.22
  12 -21   1    0.55    0.26
  12 -21   1    0.35    0.28
  12 -21   1    0.28    0.22
  12 -21   1    0.14    0.24
  12 -21   1    0.56    0.21
 -14  21  -1    6.85    0.73
 -14  21  -1    5.44    0.46
 -14  21  -1    5.67    0.62
[truncated: 13,329,179 more chars]
