# Supplementary material for: Symmetry reduction due to gallium substitution in the garnet Li6.43(2)Ga0.52(3)La2.67(4)Zr2O12
Source: Acta Crystallogr E Crystallogr Commun. 2016 Feb 6;72(Pt 3):287–9. doi: 10.1107/S2056989016001924 (PMC4778807; doi:10.1107/S2056989016001924)
Supplement: Supplementary file 2 [file e-72-00287-Isup2.hkl]

data_I                                                                          
_shelx_title ' LLZO-GA in I-43d'                                                
_shelx_refln_list_code          4                                               
_shelx_F_calc_maximum     1164.24                                               
_exptl_crystal_F_000       340.50                                               
_reflns_d_resolution_high  0.3731                                               
                                                                                
loop_                                                                           
 _space_group_symop_operation_xyz                                               
 'x, y, z'                                                                      
 '-x+1/2, -y, z+1/2'                                                            
 '-x, y+1/2, -z+1/2'                                                            
 'x+1/2, -y+1/2, -z'                                                            
 'z, x, y'                                                                      
 'z+1/2, -x+1/2, -y'                                                            
 '-z+1/2, -x, y+1/2'                                                            
 '-z, x+1/2, -y+1/2'                                                            
 'y, z, x'                                                                      
 '-y, z+1/2, -x+1/2'                                                            
 'y+1/2, -z+1/2, -x'                                                            
 '-y+1/2, -z, x+1/2'                                                            
 'y+1/4, x+1/4, z+1/4'                                                          
 '-y+1/4, -x+3/4, z+3/4'                                                        
 'y+3/4, -x+1/4, -z+3/4'                                                        
 '-y+3/4, x+3/4, -z+1/4'                                                        
 'x+1/4, z+1/4, y+1/4'                                                          
 '-x+3/4, z+3/4, -y+1/4'                                                        
 '-x+1/4, -z+3/4, y+3/4'                                                        
 'x+3/4, -z+1/4, -y+3/4'                                                        
 'z+1/4, y+1/4, x+1/4'                                                          
 'z+3/4, -y+1/4, -x+3/4'                                                        
 '-z+3/4, y+3/4, -x+1/4'                                                        
 '-z+1/4, -y+3/4, x+3/4'                                                        
 'x+1/2, y+1/2, z+1/2'                                                          
 '-x+1, -y+1/2, z+1'                                                            
 '-x+1/2, y+1, -z+1'                                                            
 'x+1, -y+1, -z+1/2'                                                            
 'z+1/2, x+1/2, y+1/2'                                                          
 'z+1, -x+1, -y+1/2'                                                            
 '-z+1, -x+1/2, y+1'                                                            
 '-z+1/2, x+1, -y+1'                                                            
 'y+1/2, z+1/2, x+1/2'                                                          
 '-y+1/2, z+1, -x+1'                                                            
 'y+1, -z+1, -x+1/2'                                                            
 '-y+1, -z+1/2, x+1'                                                            
 'y+3/4, x+3/4, z+3/4'                                                          
 '-y+3/4, -x+5/4, z+5/4'                                                        
 'y+5/4, -x+3/4, -z+5/4'                                                        
 '-y+5/4, x+5/4, -z+3/4'                                                        
 'x+3/4, z+3/4, y+3/4'                                                          
 '-x+5/4, z+5/4, -y+3/4'                                                        
 '-x+3/4, -z+5/4, y+5/4'                                                        
 'x+5/4, -z+3/4, -y+5/4'                                                        
 'z+3/4, y+3/4, x+3/4'                                                          
 'z+5/4, -y+3/4, -x+5/4'                                                        
 '-z+5/4, y+5/4, -x+3/4'                                                        
 '-z+3/4, -y+5/4, x+5/4'                                                        
                                                                                
_cell_length_a    12.9681                                                       
_cell_length_b    12.9681                                                       
_cell_length_c    12.9681                                                       
_cell_angle_alpha  90.000                                                       
_cell_angle_beta   90.000                                                       
_cell_angle_gamma  90.000                                                       
                                                                                
_shelx_F_squared_multiplier     1.000                                           
                                                                                
loop_                                                                           
 _refln_index_h                                                                 
 _refln_index_k                                                                 
 _refln_index_l                                                                 
 _refln_F_squared_calc                                                          
 _refln_F_squared_meas                                                          
 _refln_F_squared_sigma                                                         
 _refln_observed_status                                                         
  -1   1   2     111402.14     117242.50       425.49 o                         
   1   1   2     111397.83     117962.86       458.99 o                         
   0   2   2      20721.46      20109.00       109.07 o                         
   0   1   3        217.57        211.46         7.12 o                         
  -1   2   3      97094.30     102118.31       295.54 o                         
   1   2   3      97097.65     102469.26       259.52 o                         
  -2   3   3      27908.11      26631.40       138.96 o                         
   2   3   3      27982.26      27043.39       104.05 o                         
   0   0   4     759474.06     701307.56      3212.84 o                         
  -2   2   4     460619.56     449673.31      1800.87 o                         
   0   2   4     496543.19     495291.94      1384.90 o                         
   2   2   4     460583.06     449987.06      1719.67 o                         
  -1   3   4      10180.21      10958.89        38.69 o                         
   1   3   4      10209.49      10964.37        38.03 o                         
  -4   4   4     370635.31     377662.56      2824.46 o                         
   0   4   4        129.74         27.72        40.95 o                         
   4   4   4     370584.31     384103.47      2189.55 o                         
   0   1   5        243.17        244.94        13.70 o                         
  -1   2   5     177542.31     186602.95       481.26 o                         
   1   2   5     177563.31     186522.05       531.34 o                         
  -2   3   5     126360.16     132725.70       336.22 o                         
   0   3   5        471.00        295.12        10.93 o                         
   2   3   5     126380.77     133613.72       291.06 o                         
  -3   4   5        852.51        718.31        13.87 o                         
  -1   4   5        790.80        780.33        11.08 o                         
   1   4   5        784.61        788.18        10.43 o                         
   3   4   5        841.53        755.32        13.58 o                         
  -2   5   5     114882.97     119588.50       425.55 o                         
   2   5   5     114893.97     119661.98       357.03 o                         
  -1   1   6     205583.81     212000.22       676.76 o                         
   1   1   6     205540.16     212748.75       700.70 o                         
   0   2   6      33619.14      32559.10        90.82 o                         
  -3   3   6      68546.50      70352.64       231.30 o                         
  -1   3   6      49300.62      50852.22       140.71 o                         
   1   3   6      49329.19      50869.92       132.30 o                         
   3   3   6      68563.34      71043.75       222.92 o                         
  -2   4   6     530786.38     525076.19      1406.01 o                         
   0   4   6     532683.50     526249.06      1240.09 o                         
   2   4   6     530773.38     526966.00      1275.21 o                         
  -5   5   6      78542.98      76530.49       310.46 o                         
  -3   5   6      37672.36      39805.94       109.72 o                         
  -1   5   6      71657.87      74561.95       218.45 o                         
   1   5   6      71667.31      74660.88       201.98 o                         
   3   5   6      37684.57      40313.06        90.90 o                         
   5   5   6      78547.95      77392.63       230.52 o                         
  -4   6   6     365042.06     375106.62      1486.53 o                         
   0   6   6       1161.92       1530.91        22.21 o                         
   4   6   6     365070.69     378603.41      1069.85 o                         
   0   1   7        691.95        472.92        10.53 o                         
  -1   2   7      75695.66      78478.31       186.37 o                         
   1   2   7      75659.43      78055.80       196.90 o                         
  -2   3   7      39689.45      41359.26       108.82 o                         
   0   3   7        936.60        480.57        10.48 o                         
   2   3   7      39677.46      41315.05       104.48 o                         
  -3   4   7       3924.78       3559.72        19.42 o                         
  -1   4   7       4796.08       4174.57        19.24 o                         
   1   4   7       4761.18       4227.59        18.99 o                         
   3   4   7       3878.88       3561.46        18.41 o                         
  -4   5   7       4856.66       4515.48        22.85 o                         
  -2   5   7      36752.29      38225.63       108.14 o                         
   0   5   7        155.79        360.79        11.47 o                         
   2   5   7      36773.09      38378.07        91.35 o                         
   4   5   7       4837.16       4578.47        19.87 o                         
  -5   6   7      76206.23      75809.38       183.23 o                         
  -3   6   7      55237.53      56354.41       134.16 o                         
  -1   6   7      26029.42      27612.97        70.34 o                         
   1   6   7      25976.46      27670.06        70.80 o                         
   3   6   7      55240.78      56659.27       124.50 o                         
   5   6   7      76233.24      76684.69       162.13 o                         
  -6   7   7      21919.82      22192.92        89.58 o                         
  -2   7   7      72165.83      71708.35       230.66 o                         
   2   7   7      72196.48      72055.02       223.03 o                         
   6   7   7      21950.96      22454.01        78.32 o                         
   0   0   8    1355448.25    1281912.75      6641.82 o                         
  -2   2   8      15284.93      14389.67        73.85 o                         
   0   2   8       2449.21       2982.89        21.22 o                         
   2   2   8      15280.14      14380.61        66.26 o                         
  -1   3   8        297.55        455.19        11.59 o                         
   1   3   8        293.22        463.31        12.58 o                         
  -4   4   8      10684.99      10754.63        56.29 o                         
  -2   4   8     270060.88     282150.66       642.45 o                         
   0   4   8     416536.94     429395.41       970.24 o                         
   2   4   8     270075.47     283796.47       695.94 o                         
   4   4   8      10699.32      10746.51        47.71 o                         
  -3   5   8       8865.23       7606.89        28.93 o                         
  -1   5   8       5064.55       4722.08        22.21 o                         
   1   5   8       5079.64       4863.12        24.76 o                         
   3   5   8       8818.01       7636.69        26.44 o                         
  -6   6   8        685.22       1047.35        38.98 o                         
  -4   6   8     209882.20     219275.28       492.26 o                         
  -2   6   8       1408.39       1465.81        16.44 o                         
   0   6   8          4.02        242.53        14.42 o                         
   2   6   8       1400.09       1546.85        20.68 o                         
   4   6   8     209894.06     221020.20       454.88 o                         
   6   6   8        670.43       1046.26        34.23 o                         
  -5   7   8        346.39        572.72        12.49 o                         
  -3   7   8        923.67        677.55        13.03 o                         
  -1   7   8       1473.22       1526.26        16.67 o                         
   1   7   8       1488.23       1529.37        15.29 o                         
   3   7   8        908.43        731.25        14.27 o                         
   5   7   8        341.67        567.11        11.07 o                         
  -8   8   8     700856.75     716589.81      3502.56 o                         
  -4   8   8     225889.83     232575.09       708.67 o                         
   0   8   8     951394.06     944756.38      3131.99 o                         
   4   8   8     225901.97     235618.78       649.93 o                         
   8   8   8     700858.75     716365.12      3438.33 o                         
   0   1   9        292.12        363.96        11.75 o                         
  -1   2   9      51251.83      52361.40       128.20 o                         
   1   2   9      51274.79      52486.18       130.19 o                         
  -2   3   9      63217.58      64271.74       151.67 o                         
   0   3   9         35.72        256.18         9.31 o                         
   2   3   9      63220.00      64219.19       153.50 o                         
  -3   4   9       2194.81       2313.12        19.57 o                         
  -1   4   9       6042.84       5635.38        23.47 o                         
   1   4   9       6081.05       5592.66        24.57 o                         
   3   4   9       2204.54       2263.31        17.13 o                         
  -4   5   9        680.47        389.13        10.83 o                         
  -2   5   9      42465.78      43116.93       107.36 o                         
   0   5   9        895.81        505.28        12.26 o                         
   2   5   9      42479.28      43064.74       106.66 o                         
   4   5   9        679.01        382.34        10.44 o                         
  -5   6   9      42536.10      42330.66       105.33 o                         
  -3   6   9      49046.42      48450.18       114.99 o                         
  -1   6   9      51393.95      52344.18       125.94 o                         
   1   6   9      51390.11      52307.94       122.83 o                         
   3   6   9      49025.30      48564.34       124.14 o                         
   5   6   9      42534.86      42703.88        95.57 o                         
  -6   7   9      49529.90      48200.81       115.09 o                         
  -4   7   9       1233.18       1159.35        23.72 o                         
  -2   7   9      33692.45      34157.62        85.63 o                         
   0   7   9       1030.63        763.30        15.29 o                         
   2   7   9      33697.84      34356.97        83.48 o                         
   4   7   9       1245.65       1115.40        19.05 o                         
   6   7   9      49545.64      48742.44       108.16 o                         
  -7   8   9       1251.71       1205.48        17.29 o                         
  -5   8   9       1504.90       1285.16        18.65 o                         
  -3   8   9        118.38        279.14        11.64 o                         
  -1   8   9       3409.12       3112.67        21.08 o                         
   1   8   9       3437.44       3155.66        20.24 o                         
   3   8   9        120.24        276.28        10.92 o                         
   5   8   9       1480.71       1322.49        14.88 o                         
   7   8   9       1268.43       1245.05        16.44 o                         
  -6   9   9      13135.96      13503.32        65.76 o                         
  -2   9   9      54379.48      52717.29       177.92 o                         
   2   9   9      54350.17      52676.11       175.05 o                         
   6   9   9      13075.03      13500.38        59.71 o                         
  -1   1  10      29628.08      30825.55       113.68 o                         
   1   1  10      29633.13      30861.62       114.38 o                         
   0   2  10       2592.86       2221.49        19.85 o                         
  -3   3  10      49539.59      49006.98       171.77 o                         
  -1   3  10      40960.24      42333.55       101.58 o                         
   1   3  10      40951.13      42285.41       109.09 o                         
   3   3  10      49518.66      48586.60       174.60 o                         
  -2   4  10     307762.66     316538.41       743.43 o                         
   0   4  10     270690.53     273808.22       613.90 o                         
   2   4  10     307755.19     315655.75       762.54 o                         
  -5   5  10      36503.67      37455.22       136.60 o                         
  -3   5  10      44343.76      44176.44       104.60 o                         
  -1   5  10      55387.18      54845.73       131.49 o                         
   1   5  10      55399.21      54641.88       145.72 o                         
   3   5  10      44344.85      44365.37       107.14 o                         
   5   5  10      36475.72      37708.52       127.72 o                         
  -4   6  10     236520.84     241835.19       506.34 o                         
  -2   6  10       2242.52       2113.11        22.12 o                         
   0   6  10         92.58        304.13        16.32 o                         
   2   6  10       2242.53       2120.08        24.30 o                         
   4   6  10     236489.06     242144.67       520.30 o                         
  -7   7  10      22933.13      23610.26        97.44 o                         
  -5   7  10      26778.36      26280.41        70.75 o                         
  -3   7  10      35503.95      34802.77        87.61 o                         
  -1   7  10      45570.60      44753.72       108.52 o                         
   1   7  10      45555.44      44811.66       105.82 o                         
   3   7  10      35500.55      35047.58        85.42 o                         
   5   7  10      26804.58      26446.67        69.50 o                         
   7   7  10      22920.46      23546.26        87.96 o                         
  -6   8  10       3907.22       3539.12        27.94 o                         
  -4   8  10     191917.69     195343.62       416.13 o                         
  -2   8  10       3586.75       3499.45        26.27 o                         
   0   8  10        501.86        855.92        20.33 o                         
   2   8  10       3591.64       3464.83        28.46 o                         
   4   8  10     191940.09     196105.23       410.82 o                         
   6   8  10       3909.78       3659.08        23.91 o                         
  -9   9  10      28049.75      26983.61        93.05 o                         
  -7   9  10      29252.91      28672.76        77.64 o                         
  -5   9  10      21632.98      22080.90        64.57 o                         
  -3   9  10      25453.02      25793.93        72.68 o                         
  -1   9  10      30121.67      29526.49        77.99 o                         
   1   9  10      30127.89      29651.73        75.10 o                         
   3   9  10      25439.91      25776.58        68.23 o                         
   5   9  10      21632.32      22189.41        60.27 o                         
   7   9  10      29248.11      28858.36        76.54 o                         
   9   9  10      28043.35      27032.48        87.94 o                         
  -8  10  10        857.66        928.72        27.34 o                         
  -4  10  10     194452.34     191769.86       583.37 o                         
   0  10  10      17894.70      16548.35        78.05 o                         
   4  10  10     194433.33     193321.28       574.08 o                         
   8  10  10        857.45        935.68        24.04 o                         
   0   1  11        643.51        417.58        11.60 o                         
  -1   2  11      58231.34      58118.19       137.38 o                         
   1   2  11      58252.25      57707.75       142.10 o                         
  -2   3  11      38837.77      39192.86        95.58 o                         
   0   3  11        280.93        289.87        11.73 o                         
   2   3  11      38856.32      38972.41        99.54 o                         
  -3   4  11        470.21        529.06        15.24 o                         
  -1   4  11       2016.72       1945.18        17.22 o                         
   1   4  11       1989.73       1924.58        18.49 o                         
   3   4  11        477.39        436.26        12.53 o                         
  -4   5  11        860.67        631.75        13.35 o                         
  -2   5  11      38548.23      38329.52        97.24 o                         
   0   5  11        929.35        662.48        13.93 o                         
   2   5  11      38563.59      38284.32        98.15 o                         
   4   5  11        850.07        654.87        14.12 o                         
  -5   6  11      35614.77      35355.54        94.16 o                         
  -3   6  11      65382.04      64137.18       151.23 o                         
  -1   6  11      34141.70      34188.12        85.98 o                         
   1   6  11      34142.63      34268.88        86.53 o                         
   3   6  11      65444.08      64047.26       149.60 o                         
   5   6  11      35602.25      35441.48        89.62 o                         
  -6   7  11      27931.76      27869.91        79.09 o                         
  -4   7  11       3949.74       3212.86        23.91 o                         
  -2   7  11      42401.30      42037.30       107.00 o                         
   0   7  11       1421.10        908.19        24.18 o                         
   2   7  11      42400.83      42069.29       102.96 o                         
   4   7  11       3885.61       3232.88        24.08 o                         
   6   7  11      27920.43      27946.73        76.23 o                         
  -7   8  11       1396.63       1094.10        18.98 o                         
  -5   8  11       2530.75       2289.63        23.41 o                         
  -3   8  11        167.56        356.43        17.51 o                         
  -1   8  11        801.41        903.66        15.22 o                         
   1   8  11        788.99        913.46        14.57 o                         
   3   8  11        171.70        331.32        15.15 o                         
   5   8  11       2564.41       2288.41        22.03 o                         
   7   8  11       1366.08       1043.67        17.10 o                         
  -8   9  11        119.35        430.55        17.64 o                         
  -6   9  11      14487.00      14142.02        51.07 o                         
  -4   9  11        606.54        823.99        17.26 o                         
  -2   9  11      35526.99      34776.59        93.66 o                         
   0   9  11          8.46        235.65        13.57 o                         
   2   9  11      35542.23      34789.49        90.54 o                         
   4   9  11        600.63        811.14        16.39 o                         
   6   9  11      14536.99      14185.66        48.08 o                         
   8   9  11        117.58        327.31        14.26 o                         
  -9  10  11      28036.63      27506.19        65.08 o                         
  -7  10  11      22980.50      22639.85        58.30 o                         
  -5  10  11      17903.37      17648.02        54.19 o                         
  -3  10  11      21571.73      21235.36        65.41 o                         
  -1  10  11      25703.43      25929.80        77.48 o                         
   1  10  11      25685.27      25917.35        75.15 o                         
   3  10  11      21578.25      21078.17        63.32 o                         
   5  10  11      17892.71      17628.71        51.68 o                         
   7  10  11      22979.68      22722.73        56.11 o                         
   9  10  11      28055.22      27661.95        63.14 o                         
 -10  11  11      21151.25      20142.27        80.55 o                         
  -6  11  11      20123.45      20606.37        78.26 o                         
  -2  11  11      22922.12      22558.10        89.50 o                         
   2  11  11      22924.50      22623.58        98.14 o                         
   6  11  11      20096.40      20491.21        77.63 o                         
  10  11  11      21115.75      20655.17        77.10 o                         
   0   0  12     210300.97     210742.47       928.68 o                         
  -2   2  12     263802.72     271397.62       858.37 o                         
   0   2  12     193054.25     198481.38       445.87 o                         
   2   2  12     263799.97     269273.25       816.14 o                         
  -1   3  12       2690.81       2479.92        19.74 o                         
   1   3  12       2704.77       2394.54        20.38 o                         
  -4   4  12     112786.62     117222.78       372.16 o                         
  -2   4  12         69.86        350.52        22.24 o                         
   0   4  12       6212.93       5199.92        31.42 o                         
   2   4  12         69.35        442.60        29.27 o                         
   4   4  12     112792.72     116678.62       375.02 o                         
  -3   5  12       2131.41       2126.01        21.08 o                         
  -1   5  12        135.65        274.48        13.32 o                         
   1   5  12        136.43        259.85        12.13 o                         
   3   5  12       2149.51       2141.18        20.55 o                         
  -6   6  12     165393.78     167039.02       522.87 o                         
  -4   6  12         12.16        251.98        15.97 o                         
  -2   6  12     175365.31     182478.45       392.96 o                         
   0   6  12     147257.17     153048.48       332.47 o                         
   2   6  12     175380.16     182132.47       389.68 o                         
   4   6  12         11.54        310.06        17.81 o                         
   6   6  12     165402.30     166408.78       522.29 o                         
  -5   7  12        251.83        436.70        15.59 o                         
  -3   7  12       3246.84       3064.72        25.39 o                         
  -1   7  12        288.62        502.91        14.06 o                         
   1   7  12        292.30        490.30        14.06 o                         
   3   7  12       3282.67       3068.16        24.79 o                         
   5   7  12        248.26        434.34        15.33 o                         
  -8   8  12     143145.53     140180.12       377.33 o                         
  -6   8  12     124337.19     126004.25       261.94 o                         
  -4   8  12        703.57        853.76        23.33 o                         
  -2   8  12     137252.25     141225.59       321.75 o                         
   0   8  12     184414.06     181467.88       454.99 o                         
   2   8  12     137248.09     141108.42       312.40 o                         
   4   8  12        697.08        924.44        24.08 o                         
   6   8  12     124326.41     126674.30       255.53 o                         
   8   8  12     143155.78     140539.41       362.72 o                         
  -7   9  12       1560.93       1542.40        19.35 o                         
  -5   9  12        450.79        433.21        16.05 o                         
  -3   9  12        542.90        737.05        17.91 o                         
  -1   9  12        317.23        436.39        15.40 o                         
   1   9  12        324.93        444.59        15.59 o                         
   3   9  12        539.60        692.36        16.70 o                         
   5   9  12        438.64        462.92        15.33 o                         
   7   9  12       1579.49       1525.22        18.21 o                         
 -10  10  12      80196.42      78645.88       219.42 o                         
  -8  10  12      81324.72      81403.88       155.68 o                         
  -6  10  12     133196.59     131769.83       242.88 o                         
  -4  10  12        120.40        373.64        19.44 o                         
  -2  10  12     152267.09     151981.80       336.83 o                         
   0  10  12     111998.90     114283.54       284.61 o                         
   2  10  12     152268.25     152189.92       341.55 o                         
   4  10  12        120.81        420.76        21.29 o                         
   6  10  12     133197.11     131957.12       239.45 o                         
   8  10  12      81309.00      81981.14       154.55 o                         
  10  10  12      80209.94      79613.48       218.51 o                         
  -9  11  12        257.29        396.58        17.65 o                         
  -7  11  12        842.27        783.33        17.34 o                         
  -5  11  12        507.27        608.59        17.51 o                         
  -3  11  12        151.68        240.16        15.83 o                         
  -1  11  12       2554.67       2726.49        24.45 o                         
   1  11  12       2526.48       2631.18        23.33 o                         
   3  11  12        150.23        276.16        14.80 o                         
   5  11  12        510.39        525.67        15.77 o                         
   7  11  12        848.31        767.86        16.50 o                         
   9  11  12        261.06        345.89        16.44 o                         
 -12  12  12      37663.48      39474.74       230.42 o                         
  -8  12  12       2620.89       2613.46        35.16 o                         
  -4  12  12      81344.33      83121.09       230.07 o                         
   0  12  12       2719.28       2544.03        35.11 o                         
   4  12  12      81330.16      83307.87       222.68 o                         
   8  12  12       2621.84       2530.23        32.30 o                         
  12  12  12      37653.25      38775.51       339.39 o                         
   0   1  13        361.44        367.56        13.81 o                         
  -1   2  13      21334.97      21725.02        61.33 o                         
   1   2  13      21288.51      21701.56        62.00 o                         
  -2   3  13      42589.39      42022.23       103.20 o                         
   0   3  13        569.44        450.47        13.32 o                         
   2   3  13      42594.38      41609.93       106.94 o                         
  -3   4  13       1328.39       1245.68        23.39 o                         
  -1   4  13        503.94        500.55        13.62 o                         
   1   4  13        509.44        425.27        12.95 o                         
   3   4  13       1302.80       1176.32        21.61 o                         
  -4   5  13        565.04        628.39        15.77 o                         
  -2   5  13      16839.12      17397.06        56.38 o                         
   0   5  13        175.99        293.93        12.79 o                         
   2   5  13      16780.25      17304.44        56.44 o                         
   4   5  13        574.12        605.74        16.33 o                         
  -5   6  13      26331.06      25604.58        75.86 o                         
  -3   6  13      19221.73      19030.52        60.55 o                         
  -1   6  13      24225.27      24117.02        68.77 o                         
   1   6  13      24231.37      24168.37        70.28 o                         
   3   6  13      19204.57      18880.28        59.46 o                         
   5   6  13      26341.79      25519.92        74.40 o                         
  -6   7  13      26835.17      26369.02        69.95 o                         
  -4   7  13        757.20        992.95        18.57 o                         
  -2   7  13      32079.74      31051.60        87.10 o                         
   0   7  13         33.33        259.35        14.17 o                         
   2   7  13      32074.29      31035.07        83.91 o                         
   4   7  13        761.19        982.43        18.38 o                         
   6   7  13      26839.77      26450.79        67.52 o                         
  -7   8  13        759.75        856.65        17.39 o                         
  -5   8  13        324.81        443.05        15.65 o                         
  -3   8  13       1501.96       1374.86        19.78 o                         
  -1   8  13        428.00        420.29        15.61 o                         
   1   8  13        420.14        381.69        15.32 o                         
   3   8  13       1523.32       1386.84        18.94 o                         
   5   8  13        331.37        457.41        15.14 o                         
   7   8  13        763.66        874.79        17.28 o                         
  -8   9  13        696.42        615.35        16.85 o                         
  -6   9  13      25148.65      24418.16        63.14 o                         
  -4   9  13       1044.81        821.75        16.68 o                         
  -2   9  13      22396.05      22445.90        60.58 o                         
   0   9  13        827.69        577.43        16.34 o                         
   2   9  13      22388.18      22368.41        59.84 o                         
   4   9  13       1057.51        813.19        16.16 o                         
   6   9  13      25153.98      24513.95        59.68 o                         
   8   9  13        701.22        545.46        16.54 o                         
  -9  10  13      15598.39      15303.71        48.46 o                         
  -7  10  13      14622.26      14335.86        45.25 o                         
  -5  10  13      20355.48      20436.60        55.74 o                         
  -3  10  13      19971.87      19781.88        55.55 o                         
  -1  10  13      24380.37      23961.01        61.96 o                         
   1  10  13      24393.14      23984.70        62.42 o                         
   3  10  13      19981.02      19882.57        53.40 o                         
   5  10  13      20349.33      20412.89        53.55 o                         
   7  10  13      14622.80      14348.57        44.55 o                         
   9  10  13      15597.65      15370.96        47.27 o                         
 -10  11  13      12309.89      11917.08        45.06 o                         
  -8  11  13        779.78        588.87        18.22 o                         
  -6  11  13      13104.90      13190.52        44.38 o                         
  -4  11  13       1737.29       1600.58        19.92 o                         
  -2  11  13      24519.83      24176.26        61.89 o                         
   0  11  13       1041.88        946.58        17.62 o                         
   2  11  13      24518.08      24329.50        61.11 o                         
   4  11  13       1766.15       1546.78        19.09 o                         
   6  11  13      13098.60      13173.78        43.01 o                         
   8  11  13        776.85        596.09        17.61 o                         
  10  11  13      12321.30      11968.62        43.34 o                         
 -11  12  13        869.82        864.81        22.91 o                         
  -9  12  13        789.97        654.36        19.80 o                         
  -7  12  13       1232.65       1364.21        21.30 o                         
  -5  12  13        339.82        498.47        17.90 o                         
  -3  12  13        899.18        815.97        18.05 o                         
  -1  12  13        779.39        985.82        18.00 o                         
   1  12  13        787.87        943.55        17.73 o                         
   3  12  13        877.36        788.39        17.35 o                         
   5  12  13        335.01        475.75        17.70 o                         
   7  12  13       1228.61       1393.74        20.52 o                         
   9  12  13        767.33        630.41        18.79 o                         
  11  12  13        883.46        806.20        22.11 o                         
 -10  13  13      14691.86      14665.89        79.29 o                         
  -6  13  13      22958.09      22046.94        87.20 o                         
  -2  13  13      21576.13      20968.43        82.12 o                         
   2  13  13      21598.49      20825.84        81.61 o                         
   6  13  13      22935.35      21987.73        85.32 o                         
  10  13  13      14681.98      14566.41        75.87 o                         
  -1   1  14      25804.43      26334.02       107.17 o                         
   1   1  14      25808.05      26176.05       106.31 o                         
   0   2  14       4421.59       4295.41        30.34 o                         
  -3   3  14      23305.39      23403.45        98.15 o                         
  -1   3  14      33551.03      32900.92        89.95 o                         
   1   3  14      33553.57      32675.35        89.67 o                         
   3   3  14      23303.74      23301.68        98.20 o                         
  -2   4  14     201845.92     201286.08       448.76 o                         
   0   4  14     133547.92     132838.36       305.65 o                         
   2   4  14     201867.41     200805.91       446.04 o                         
  -5   5  14      16415.64      16310.45        70.67 o                         
  -3   5  14      25863.58      25437.22        76.33 o                         
  -1   5  14      13919.21      14310.94        50.50 o                         
   1   5  14      13935.87      14194.88        49.02 o                         
   3   5  14      25848.52      25174.59        75.95 o                         
   5   5  14      16419.50      16219.85        72.11 o                         
  -4   6  14     136629.70     133834.22       274.09 o                         
  -2   6  14        668.93        879.66        20.02 o                         
   0   6  14       1178.93       1356.73        22.78 o                         
   2   6  14        668.93        883.21        19.44 o                         
   4   6  14     136647.42     134563.17       327.47 o                         
  -7   7  14      29818.78      28677.82        98.44 o                         
  -5   7  14      19793.50      19885.97        57.34 o                         
  -3   7  14      21701.70      21669.77        60.03 o                         
  -1   7  14      23382.25      22683.17        66.47 o                         
   1   7  14      23400.14      22611.11        63.62 o                         
   3   7  14      21696.84      21595.71        57.79 o                         
   5   7  14      19787.31      19873.06        53.11 o                         
   7   7  14      29781.58      28816.82        95.19 o                         
  -6   8  14       2339.50       2381.67        23.51 o                         
  -4   8  14     109096.84     107661.83       212.53 o                         
  -2   8  14        255.25        481.65        18.48 o                         
   0   8  14       2426.27       2381.51        24.55 o                         
   2   8  14        250.76        495.42        20.76 o                         
   4   8  14     109097.20     107606.17       201.97 o                         
   6   8  14       2334.07       2450.13        27.08 o                         
  -9   9  14      17951.72      18156.30        73.37 o                         
  -7   9  14       9136.27       9186.20        37.13 o                         
  -5   9  14      20937.15      20499.46        55.96 o                         
  -3   9  14      20174.48      19338.03        53.73 o                         
  -1   9  14      17912.22      17813.08        50.86 o                         
   1   9  14      17904.38      17838.20        49.48 o                         
   3   9  14      20165.66      19413.17        53.02 o                         
   5   9  14      20942.32      20515.18        55.33 o                         
   7   9  14       9136.13       9298.44        36.76 o                         
   9   9  14      17948.01      18245.85        75.45 o                         
  -8  10  14        807.15        998.49        23.04 o                         
  -6  10  14        735.93        918.03        19.48 o                         
  -4  10  14      99821.06      97154.75       181.68 o                         
  -2  10  14        111.75        343.25        16.64 o                         
   0  10  14       2041.88       2344.14        25.79 o                         
   2  10  14        111.75        355.05        17.11 o                         
   4  10  14      99841.45      97390.45       186.66 o                         
   6  10  14        735.92        967.00        20.83 o                         
   8  10  14        803.28        930.90        21.68 o                         
 -11  11  14       9841.64       9914.35        65.84 o                         
  -9  11  14       9929.92       9737.76        41.59 o                         
  -7  11  14      12207.73      12183.47        44.47 o                         
  -5  11  14      19138.32      18911.34        54.69 o                         
  -3  11  14      12320.45      12879.13        43.56 o                         
  -1  11  14      17091.30      16583.68        48.51 o                         
   1  11  14      17094.53      16564.68        48.37 o                         
   3  11  14      12308.59      12835.27        42.71 o                         
   5  11  14      19138.15      18980.11        54.76 o                         
   7  11  14      12215.01      12197.12        44.85 o                         
   9  11  14       9935.67       9744.07        40.61 o                         
  11  11  14       9823.04       9851.70        64.75 o                         
 -10  12  14      70091.05      68308.51       163.55 o                         
  -8  12  14      65189.91      64891.99       135.50 o                         
  -6  12  14      91182.41      90123.74       177.18 o                         
  -4  12  14         81.91        493.29        26.88 o                         
  -2  12  14      82899.03      81767.43       175.84 o                         
   0  12  14      87094.64      86826.51       184.10 o                         
   2  12  14      82888.33      81626.21       176.14 o                         
   4  12  14         81.65        494.03        27.29 o                         
   6  12  14      91181.94      90207.34       202.31 o                         
   8  12  14      65207.38      65153.24       142.48 o                         
  10  12  14      70095.23      68072.84       170.82 o                         
 -13  13  14       3668.37       3710.23        48.59 o                         
 -11  13  14      11707.37      11191.92        50.31 o                         
  -9  13  14       8925.24       8820.32        44.67 o                         
  -7  13  14      14634.88      14692.59        50.82 o                         
  -5  13  14      11287.18      11049.68        44.37 o                         
  -3  13  14      15992.42      15777.47        50.94 o                         
  -1  13  14      14711.07      14850.13        48.57 o                         
   1  13  14      14712.72      14921.07        47.65 o                         
   3  13  14      15992.55      15667.74        49.97 o                         
   5  13  14      11291.64      11010.88        44.02 o                         
   7  13  14      14638.07      14712.94        50.57 o                         
   9  13  14       8923.39       8728.81        43.50 o                         
  11  13  14      11699.51      11137.47        47.05 o                         
  13  13  14       3696.52       3849.92        47.53 o                         
 -12  14  14      52135.48      51199.47       176.88 o                         
  -8  14  14       1805.27       1849.67        37.24 o                         
  -4  14  14      77749.20      75417.48       232.88 o                         
   0  14  14         62.90        301.65        26.10 o                         
   4  14  14      77750.42      75486.07       239.32 o                         
   8  14  14       1807.90       1855.05        35.36 o                         
  12  14  14      52130.11      50881.84       208.32 o                         
   0   1  15        481.36        454.02        16.42 o                         
  -1   2  15      34536.93      33336.95        92.34 o                         
   1   2  15      34513.13      33388.74        95.01 o                         
  -2   3  15      39934.67      38970.75       104.81 o                         
   0   3  15       1060.00        751.08        16.85 o                         
   2   3  15      39955.29      38738.14       105.44 o                         
  -3   4  15       1068.22        906.84        16.99 o                         
  -1   4  15        573.44        515.70        15.78 o                         
   1   4  15        571.99        545.63        17.21 o                         
   3   4  15       1073.99        859.33        16.94 o                         
  -4   5  15        665.96        809.49        16.31 o                         
  -2   5  15      22379.00      21475.61        59.38 o                         
   0   5  15        211.24        429.31        15.20 o                         
   2   5  15      22380.82      21265.18        58.29 o                         
   4   5  15        680.52        796.80        16.85 o                         
  -5   6  15      19742.20      19546.54        54.55 o                         
  -3   6  15      25709.10      25099.13        63.61 o                         
  -1   6  15      20081.50      19601.01        54.04 o                         
   1   6  15      20080.29      19512.86        53.59 o                         
   3   6  15      25708.29      25107.05        62.71 o                         
   5   6  15      19734.96      19661.27        51.96 o                         
  -6   7  15      23973.30      23250.98        59.35 o                         
  -4   7  15        116.45        225.45        15.07 o                         
  -2   7  15      26970.07      26391.13        65.43 o                         
   0   7  15        194.02        305.82        15.76 o                         
   2   7  15      26984.52      26337.11        63.88 o                         
   4   7  15        115.51        205.97        15.54 o                         
   6   7  15      23949.08      23335.41        58.73 o                         
  -7   8  15        683.37        791.89        18.56 o                         
  -5   8  15        598.65        677.83        17.33 o                         
  -3   8  15        789.94        720.87        16.59 o                         
  -1   8  15       2476.07       2407.87        22.33 o                         
   1   8  15       2436.58       2440.37        21.96 o                         
   3   8  15        795.37        733.34        16.71 o                         
   5   8  15        589.06        742.06        17.75 o                         
   7   8  15        675.17        829.03        18.96 o                         
  -8   9  15       1162.31       1132.07        19.75 o                         
  -6   9  15      22291.41      21505.80        57.51 o                         
  -4   9  15       1106.00        927.85        17.93 o                         
  -2   9  15      14805.88      14663.63        45.62 o                         
   0   9  15       1154.01        960.28        17.12 o                         
   2   9  15      14804.40      14593.01        44.80 o                         
   4   9  15       1117.06        838.48        17.86 o                         
   6   9  15      22310.75      21679.27        59.22 o                         
   8   9  15       1178.98       1112.22        20.29 o                         
  -9  10  15       9685.85       9636.34        40.55 o                         
  -7  10  15      13701.00      13587.98        45.97 o                         
  -5  10  15      14949.00      14657.99        46.71 o                         
  -3  10  15      18025.57      17507.93        51.26 o                         
  -1  10  15      21215.86      21114.47        56.19 o                         
   1  10  15      21201.64      21104.00        55.91 o                         
   3  10  15      18036.79      17507.03        51.43 o                         
   5  10  15      14950.31      14654.53        47.97 o                         
   7  10  15      13691.26      13496.69        47.52 o                         
   9  10  15       9690.86       9644.82        40.89 o                         
 -10  11  15       7923.97       7788.74        42.17 o                         
  -8  11  15        977.79        736.06        19.91 o                         
  -6  11  15      16707.41      16361.25        51.82 o                         
  -4  11  15       1057.58        909.57        19.02 o                         
  -2  11  15      10591.07      10677.33        41.63 o                         
   0  11  15       1044.74        772.13        18.49 o                         
   2  11  15      10590.03      10671.65        40.73 o                         
   4  11  15       1044.61        868.86        19.09 o                         
   6  11  15      16702.64      16325.43        52.55 o                         
   8  11  15        967.69        672.12        19.44 o                         
  10  11  15       7919.60       7824.48        40.64 o                         
 -11  12  15        780.95        724.51        22.96 o                         
  -9  12  15        692.39        756.80        21.52 o                         
  -7  12  15         91.03        232.72        19.17 o                         
  -5  12  15        928.95        979.22        20.65 o                         
  -3  12  15        668.17        687.72        19.07 o                         
  -1  12  15        467.45        558.60        18.60 o                         
   1  12  15        471.29        583.33        18.71 o                         
   3  12  15        676.23        661.14        19.08 o                         
   5  12  15        946.92       1042.80        21.00 o                         
   7  12  15         89.74        208.18        18.90 o                         
   9  12  15        697.36        664.00        21.19 o                         
  11  12  15        776.00        653.88        21.47 o                         
 -12  13  15        183.16        303.50        22.87 o                         
 -10  13  15       8599.21       8419.15        45.99 o                         
  -8  13  15        764.44        955.33        22.71 o                         
  -6  13  15      14429.52      14119.96        54.60 o                         
  -4  13  15        157.96        313.20        19.10 o                         
  -2  13  15      15349.78      15391.74        51.04 o                         
   0  13  15         33.95        539.01        18.90 o                         
   2  13  15      15347.87      15517.04        50.23 o                         
   4  13  15        155.26        287.49        19.24 o                         
   6  13  15      14424.00      14051.02        55.70 o                         
   8  13  15        770.80        882.64        22.10 o                         
  10  13  15       8606.09       8337.54        43.69 o                         
  12  13  15        180.37        250.18        22.24 o                         
 -13  14  15       8679.35       8598.90        49.85 o                         
 -11  14  15      10106.57       9932.66        49.62 o                         
  -9  14  15       9727.81       9580.88        48.84 o                         
  -7  14  15       8466.47       8240.75        43.61 o                         
  -5  14  15      12603.53      12710.64        51.03 o                         
  -3  14  15       8433.56       8700.77        44.99 o                         
  -1  14  15       9026.73       9042.96        42.28 o                         
   1  14  15       9020.84       9105.01        41.40 o                         
   3  14  15       8438.77       8586.92        44.05 o                         
   5  14  15      12599.78      12616.50        50.49 o                         
   7  14  15       8456.94       8243.69        42.54 o                         
   9  14  15       9733.96       9517.29        45.71 o                         
  11  14  15      10103.67       9869.20        48.17 o                         
  13  14  15       8685.26       8431.99        47.03 o                         
 -14  15  15       6161.97       6237.05        65.94 o                         
 -10  15  15      11337.05      11336.33        73.85 o                         
  -6  15  15       6592.02       6737.66        58.00 o                         
  -2  15  15       9249.87       9341.53        63.30 o                         
   2  15  15       9239.61       9358.81        61.20 o                         
   6  15  15       6614.28       6691.38        58.70 o                         
  10  15  15      11348.53      11314.74        72.44 o                         
  14  15  15       6158.34       5984.51        64.04 o                         
   0   0  16     446059.19     452512.66      2037.21 o                         
  -2   2  16        873.93        954.35        29.08 o                         
   0   2  16       2907.32       2517.45        27.40 o                         
   2   2  16        873.29        880.93        28.91 o                         
  -1   3  16        438.71        643.05        16.18 o                         
   1   3  16        433.99        683.70        16.81 o                         
  -4   4  16        146.88        502.66        24.07 o                         
  -2   4  16     114728.31     115903.39       218.16 o                         
   0   4  16     120012.88     120652.61       229.74 o                         
   2   4  16     114702.87     115571.21       219.86 o                         
   4   4  16        154.06        493.14        24.25 o                         
  -3   5  16        113.06        148.57        14.65 o                         
  -1   5  16        433.23        567.53        16.12 o                         
   1   5  16        436.01        554.47        16.11 o                         
   3   5  16        111.39        214.34        16.40 o                         
  -6   6  16       5257.12       4368.04        42.51 o                         
  -4   6  16      89157.55      90269.59       169.87 o                         
  -2   6  16       1727.42       1640.06        23.07 o                         
   0   6  16         12.30        320.64        16.51 o                         
   2   6  16       1733.35       1578.94        21.55 o                         
   4   6  16      89136.22      90171.39       174.09 o                         
   6   6  16       5268.14       4347.54        42.12 o                         
  -5   7  16        330.71        409.40        17.00 o                         
  -3   7  16        684.61        695.55        17.30 o                         
  -1   7  16        691.27        840.37        17.37 o                         
   1   7  16        698.86        812.37        17.66 o                         
   3   7  16        694.23        684.22        17.85 o                         
   5   7  16        335.11        428.14        17.42 o                         
  -8   8  16     303656.69     308649.97       753.78 o                         
  -6   8  16        229.63        491.26        22.24 o                         
  -4   8  16      94212.08      94659.63       179.02 o                         
  -2   8  16          3.78        307.08        19.88 o                         
   0   8  16     420132.91     427782.03       730.83 o                         
   2   8  16          3.55        265.41        16.86 o                         
   4   8  16      94203.41      94736.11       189.44 o                         
   6   8  16        229.01        517.14        25.51 o                         
   8   8  16     303647.00     309202.91       957.56 o                         
  -7   9  16        413.33        454.69        18.48 o                         
  -5   9  16        209.93        260.76        17.25 o                         
  -3   9  16        404.15        502.10        17.90 o                         
  -1   9  16        395.98        570.78        18.05 o                         
   1   9  16        391.27        532.83        17.96 o                         
   3   9  16        401.62        484.60        18.13 o                         
   5   9  16        205.32        271.30        18.08 o                         
   7   9  16        414.97        476.83        19.49 o                         
 -10  10  16         66.42        266.76        28.81 o                         
  -8  10  16         34.49        324.88        20.13 o                         
  -6  10  16       1500.74       1517.58        22.96 o                         
  -4  10  16      52193.06      52935.25       111.57 o                         
  -2  10  16       3194.74       2960.77        25.77 o                         
   0  10  16       1038.20       1165.62        21.94 o                         
   2  10  16       3194.90       2990.76        26.09 o                         
   4  10  16      52184.70      53191.57       135.83 o                         
   6  10  16       1497.47       1525.98        23.88 o                         
   8  10  16         34.30        314.14        20.89 o                         
  10  10  16         62.17        154.73        29.23 o                         
  -9  11  16         92.82        197.12        20.15 o                         
  -7  11  16        987.77       1065.88        22.25 o                         
  -5  11  16        738.39        824.36        20.02 o                         
  -3  11  16        132.35        229.57        18.30 o                         
  -1  11  16        181.10        284.35        18.00 o                         
   1  11  16        183.46        314.90        18.02 o                         
   3  11  16        130.52        237.37        18.55 o                         
   5  11  16        747.79        796.73        20.23 o                         
   7  11  16       1004.21       1063.75        22.52 o                         
   9  11  16         94.84        199.52        19.97 o                         
 -12  12  16        151.64        393.07        32.92 o                         
 -10  12  16      50315.52      50478.10       120.19 o                         
  -8  12  16      59037.29      58194.68       128.50 o                         
  -6  12  16      49613.02      50133.05       127.11 o                         
  -4  12  16        715.48        892.06        20.99 o                         
  -2  12  16      57354.59      58407.72       121.76 o                         
   0  12  16      88488.67      87226.23       192.24 o                         
   2  12  16      57363.74      58392.19       133.29 o                         
   4  12  16        715.57        983.13        21.95 o                         
   6  12  16      49622.90      50120.01       152.97 o                         
   8  12  16      59032.67      58447.95       142.86 o                         
  10  12  16      50322.53      50572.60       143.97 o                         
  12  12  16        143.10        302.73        31.67 o                         
 -11  13  16        452.61        495.10        23.52 o                         
  -9  13  16        375.61        363.92        22.44 o                         
  -7  13  16        141.40        228.15        20.82 o                         
  -5  13  16        128.34        246.36        20.93 o                         
  -3  13  16        619.46        685.35        22.33 o                         
  -1  13  16        116.15        250.70        19.70 o                         
   1  13  16        113.76        231.43        20.01 o                         
   3  13  16        628.50        674.64        22.48 o                         
   5  13  16        126.06        251.70        20.90 o                         
   7  13  16        140.74        205.67        20.98 o                         
   9  13  16        368.06        328.36        21.65 o                         
  11  13  16        439.77        412.79        22.53 o                         
 -14  14  16         55.61        229.91        35.18 o                         
 -12  14  16      27569.14      27846.08        84.60 o                         
 -10  14  16        851.93        865.08        25.43 o                         
  -8  14  16        488.01        698.85        23.70 o                         
  -6  14  16        713.97        788.17        23.23 o                         
  -4  14  16      50341.45      50777.32       118.84 o                         
  -2  14  16       1726.90       1796.22        25.64 o                         
   0  14  16        728.77       1229.67        23.78 o                         
   2  14  16       1726.84       1852.90        25.69 o                         
   4  14  16      50333.12      50325.86       132.30 o                         
   6  14  16        709.55        781.24        24.52 o                         
   8  14  16        488.71        590.02        23.52 o                         
  10  14  16        849.33        847.81        24.38 o                         
  12  14  16      27561.04      27686.25        98.53 o                         
  14  14  16         54.88         72.32        34.69 o                         
 -13  15  16        118.33        135.38        24.83 o                         
 -11  15  16        595.21        604.38        25.07 o                         
  -9  15  16        491.55        510.28        24.56 o                         
  -7  15  16        108.92        205.89        22.01 o                         
  -5  15  16        347.83        374.26        22.75 o                         
  -3  15  16        375.61        388.48        21.80 o                         
  -1  15  16        261.63        405.70        21.31 o                         
   1  15  16        255.43        357.74        21.72 o                         
   3  15  16        375.83        401.48        22.44 o                         
   5  15  16        342.35        403.81        22.69 o                         
   7  15  16        107.15        131.46        22.17 o                         
   9  15  16        492.15        541.13        24.15 o                         
  11  15  16        596.91        531.49        24.49 o                         
  13  15  16        120.50        116.19        24.20 o                         
 -16  16  16      94115.81      95073.01       699.90 o                         
 -12  16  16      27313.31      26970.12       118.46 o                         
  -8  16  16     132955.50     134646.12       493.46 o                         
  -4  16  16      45670.47      45815.41       171.23 o                         
   0  16  16     176747.53     178215.22       603.56 o                         
   4  16  16      45688.66      45359.35       181.15 o                         
   8  16  16     132975.20     134095.08       593.77 o                         
  12  16  16      27318.89      26772.38       137.56 o                         
  16  16  16      94110.78      95339.13       939.83 o                         
   0   1  17        364.23        364.82        15.58 o                         
  -1   2  17      17198.79      16957.94        50.45 o                         
   1   2  17      17221.97      16911.50        50.59 o                         
  -2   3  17      20985.78      20191.89        55.44 o                         
   0   3  17        210.86        288.88        16.40 o                         
   2   3  17      20981.74      20181.75        56.01 o                         
  -3   4  17        513.27        522.57        16.69 o                         
  -1   4  17        577.64        725.06        16.82 o                         
   1   4  17        569.41        737.24        16.87 o                         
   3   4  17        522.93        513.59        16.75 o                         
  -4   5  17       1576.87       1463.43        19.78 o                         
  -2   5  17      18505.57      18452.55        53.06 o                         
   0   5  17        460.14        435.95        16.16 o                         
   2   5  17      18506.42      18480.58        52.97 o                         
   4   5  17       1603.95       1549.30        20.20 o                         
  -5   6  17       7958.05       8067.86        37.05 o                         
  -3   6  17      18549.73      18045.29        52.44 o                         
  -1   6  17      17196.76      16915.55        50.61 o                         
   1   6  17      17189.68      16921.70        51.68 o                         
   3   6  17      18543.59      18032.33        54.07 o                         
   5   6  17       7939.33       8046.80        37.68 o                         
  -6   7  17      19516.96      18874.72        55.18 o                         
  -4   7  17       1436.62       1316.76        20.01 o                         
  -2   7  17      16894.67      16525.27        51.49 o                         
   0   7  17        867.12        740.21        18.73 o                         
   2   7  17      16888.08      16358.10        51.69 o                         
   4   7  17       1462.59       1309.43        20.83 o                         
   6   7  17      19513.82      18961.41        57.51 o                         
  -7   8  17        745.20        731.49        19.45 o                         
  -5   8  17        788.84        673.16        19.15 o                         
  -3   8  17        610.37        666.56        18.93 o                         
  -1   8  17        719.77        848.25        19.09 o                         
   1   8  17        709.28        837.80        18.77 o                         
   3   8  17        602.04        668.73        19.03 o                         
   5   8  17        797.10        719.36        19.73 o                         
   7   8  17        735.45        734.07        20.66 o                         
  -8   9  17         71.69        119.99        20.09 o                         
  -6   9  17      15374.02      15140.95        48.79 o                         
  -4   9  17        226.15        344.07        18.33 o                         
  -2   9  17      15911.30      15440.44        49.83 o                         
   0   9  17        105.57        228.29        17.65 o                         
   2   9  17      15907.57      15414.71        49.86 o                         
   4   9  17        230.88        384.93        18.70 o                         
   6   9  17      15373.29      15130.19        52.43 o                         
   8   9  17         70.80        106.76        21.50 o                         
  -9  10  17       7024.58       6975.85        39.10 o                         
  -7  10  17      11832.85      11592.00        45.98 o                         
  -5  10  17      15247.82      15003.44        49.70 o                         
  -3  10  17      16776.74      16524.07        53.13 o                         
  -1  10  17      11194.38      10881.10        43.89 o                         
   1  10  17      11189.85      11020.20        43.41 o                         
   3  10  17      16794.23      16561.64        53.48 o                         
   5  10  17      15239.85      14920.79        51.99 o                         
   7  10  17      11826.10      11461.90        50.33 o                         
   9  10  17       7044.45       6925.96        42.57 o                         
 -10  11  17       9548.55       9609.55        47.41 o                         
  -8  11  17        333.27        416.55        21.55 o                         
  -6  11  17      16531.43      16251.34        54.02 o                         
  -4  11  17         52.95        157.55        19.53 o                         
  -2  11  17      10926.50      10873.48        44.34 o                         
   0  11  17         17.39        167.23        18.41 o                         
   2  11  17      10900.02      10836.62        45.68 o                         
   4  11  17         53.67        195.77        20.28 o                         
   6  11  17      16498.91      16037.01        58.32 o                         
   8  11  17        335.08        422.26        22.36 o                         
  10  11  17       9537.55       9490.93        47.18 o                         
 -11  12  17        163.49        232.19        23.39 o                         
  -9  12  17        257.30        337.96        22.19 o                         
  -7  12  17        495.93        560.37        21.79 o                         
  -5  12  17        675.30        680.46        21.57 o                         
  -3  12  17        156.14        219.04        20.38 o                         
  -1  12  17        713.82        813.51        22.98 o                         
   1  12  17        703.83        809.95        23.14 o                         
   3  12  17        161.04        231.63        20.54 o                         
   5  12  17        681.19        702.48        22.17 o                         
   7  12  17        488.11        449.04        21.97 o                         
   9  12  17        253.60        338.64        22.51 o                         
  11  12  17        162.52        169.85        22.65 o                         
 -12  13  17        415.58        382.98        24.58 o                         
 -10  13  17       8089.68       7903.70        47.84 o                         
  -8  13  17        747.61        659.32        23.02 o                         
  -6  13  17       9528.36       9371.89        46.30 o                         
  -4  13  17        731.45        554.55        21.85 o                         
  -2  13  17      16758.82      16370.56        57.64 o                         
   0  13  17        859.64        815.39        21.99 o                         
   2  13  17      16753.90      16353.12        58.32 o                         
   4  13  17        738.40        578.40        22.23 o                         
   6  13  17       9527.06       9282.45        47.78 o                         
   8  13  17        760.17        562.78        23.12 o                         
  10  13  17       8090.07       7804.45        46.45 o                         
  12  13  17        410.24        370.71        24.03 o                         
 -13  14  17       5105.54       5223.41        43.77 o                         
 -11  14  17       4967.98       5080.21        42.39 o                         
  -9  14  17      11393.67      11036.57        53.26 o                         
  -7  14  17       6101.63       6087.57        41.51 o                         
  -5  14  17      10276.97      10171.75        49.34 o                         
  -3  14  17       5592.05       5707.30        40.84 o                         
  -1  14  17      12884.37      12550.43        50.86 o                         
   1  14  17      12886.54      12564.22        51.91 o                         
   3  14  17       5601.71       5731.75        40.79 o                         
   5  14  17      10283.62      10030.97        49.05 o                         
   7  14  17       6106.47       6007.48        42.69 o                         
   9  14  17      11405.16      11069.64        53.76 o                         
  11  14  17       4972.15       4977.38        41.66 o                         
  13  14  17       5109.51       5102.82        42.42 o                         
 -14  15  17       4528.48       4596.79        41.36 o                         
 -12  15  17        645.09        659.56        26.65 o                         
 -10  15  17       8215.09       7970.73        48.83 o                         
  -8  15  17        752.05        707.80        24.79 o                         
  -6  15  17       6578.61       6438.55        42.87 o                         
  -4  15  17        936.64        831.21        24.09 o                         
  -2  15  17       9386.28       9137.03        47.32 o                         
   0  15  17        858.05        729.66        23.67 o                         
   2  15  17       9391.71       9156.41        47.39 o                         
   4  15  17        919.43        822.84        24.54 o                         
   6  15  17       6581.51       6373.06        44.08 o                         
   8  15  17        758.39        638.28        25.64 o                         
  10  15  17       8204.03       7913.61        49.04 o                         
  12  15  17        623.50        544.40        25.75 o                         
  14  15  17       4531.85       4408.12        41.05 o                         
 -15  16  17        592.29        642.09        28.72 o                         
 -13  16  17        425.29        410.71        26.59 o                         
 -11  16  17         11.46         74.73        26.01 o                         
  -9  16  17        162.98        266.23        24.54 o                         
  -7  16  17        413.22        487.38        24.29 o                         
  -5  16  17        262.92        251.38        23.74 o                         
  -3  16  17        310.32        365.74        23.53 o                         
  -1  16  17        216.42        292.48        22.95 o                         
   1  16  17        216.05        285.83        23.63 o                         
   3  16  17        306.26        306.68        24.19 o                         
   5  16  17        253.87        255.81        24.28 o                         
   7  16  17        400.40        434.26        24.91 o                         
   9  16  17        160.44        259.73        25.26 o                         
  11  16  17         11.70         79.71        26.12 o                         
  13  16  17        425.79        426.97        27.01 o                         
  15  16  17        598.19        634.39        28.50 o                         
 -14  17  17       4218.41       4207.51        60.79 o                         
 -10  17  17       5857.70       5783.06        64.66 o                         
  -6  17  17       9043.51       9170.96        70.34 o                         
  -2  17  17       9769.47       9644.77        72.59 o                         
   2  17  17       9756.14       9526.82        73.86 o                         
   6  17  17       9042.74       8899.99        73.03 o                         
  10  17  17       5857.02       5862.79        68.28 o                         
  14  17  17       4205.39       4158.21        61.17 o                         
  -1   1  18      12783.52      12434.82        62.53 o                         
   1   1  18      12794.46      12465.15        60.17 o                         
   0   2  18        558.54        769.36        18.14 o                         
  -3   3  18      18678.81      18149.54        78.95 o                         
  -1   3  18      16953.08      16681.60        51.42 o                         
   1   3  18      16960.87      16672.93        51.59 o                         
   3   3  18      18665.02      18137.07        77.37 o                         
  -2   4  18      94446.46      91278.52       180.32 o                         
   0   4  18      61122.02      60229.73       125.58 o                         
   2   4  18      94443.97      91375.09       181.50 o                         
  -5   5  18       9435.97       9474.59        56.58 o                         
  -3   5  18      10524.23      10459.23        41.97 o                         
  -1   5  18       7888.41       7969.07        38.12 o                         
   1   5  18       7890.11       7978.26        37.21 o                         
   3   5  18      10528.86      10556.54        41.62 o                         
   5   5  18       9432.70       9639.92        58.59 o                         
  -4   6  18      87433.59      85377.96       164.34 o                         
  -2   6  18        242.97        439.46        19.97 o                         
   0   6  18       2051.72       2188.44        26.90 o                         
   2   6  18        242.98        499.02        23.20 o                         
   4   6  18      87430.33      85326.05       175.32 o                         
  -7   7  18      12074.37      12105.64        64.67 o                         
  -5   7  18      11406.63      11076.05        43.54 o                         
  -3   7  18      13557.93      13168.14        46.90 o                         
  -1   7  18      13781.28      13748.91        47.69 o                         
   1   7  18      13786.39      13871.77        47.10 o                         
   3   7  18      13561.17      13198.32        47.15 o                         
   5   7  18      11401.71      11097.68        45.21 o                         
   7   7  18      12091.27      12128.33        69.53 o                         
  -6   8  18       1658.07       1680.81        23.72 o                         
  -4   8  18      69797.70      68519.34       137.04 o                         
  -2   8  18       1075.73       1276.31        21.53 o                         
   0   8  18        381.53        614.25        20.32 o                         
   2   8  18       1074.31       1341.24        26.50 o                         
   4   8  18      69807.25      68459.17       155.17 o                         
   6   8  18       1658.77       1707.01        26.00 o                         
  -9   9  18       5704.24       5951.35        54.50 o                         
  -7   9  18       8973.24       8726.58        41.48 o                         
  -5   9  18      11496.57      11590.74        47.95 o                         
  -3   9  18      11538.38      11712.41        45.13 o                         
  -1   9  18      10027.61       9819.11        42.16 o                         
   1   9  18      10030.30       9831.62        42.88 o                         
   3   9  18      11527.37      11768.87        46.03 o                         
   5   9  18      11487.11      11542.04        50.99 o                         
   7   9  18       8962.13       8814.58        46.20 o                         
   9   9  18       5701.68       5899.15        58.50 o                         
  -8  10  18        173.90        349.47        21.46 o                         
  -6  10  18         92.62        320.51        20.56 o                         
  -4  10  18      65263.29      63509.25       142.80 o                         
  -2  10  18        886.52       1147.41        25.60 o                         
   0  10  18       1242.61       1367.76        22.97 o                         
   2  10  18        886.50       1129.90        24.31 o                         
   4  10  18      65267.83      63288.27       188.72 o                         
   6  10  18         92.62        337.21        25.98 o                         
   8  10  18        171.03        345.96        22.63 o                         
 -11  11  18       5649.50       5676.95        61.90 o                         
  -9  11  18       8384.20       8459.48        44.83 o                         
  -7  11  18       6728.99       6763.82        40.95 o                         
  -5  11  18       8963.80       8958.43        43.64 o                         
  -3  11  18       6883.36       6810.81        40.42 o                         
  -1  11  18       9219.05       9208.37        44.80 o                         
   1  11  18       9224.18       9183.85        44.48 o                         
   3  11  18       6882.64       6853.42        42.35 o                         
   5  11  18       8972.08       8966.04        45.21 o                         
   7  11  18       6738.10       6687.96        44.06 o                         
   9  11  18       8383.17       8408.66        47.10 o                         
  11  11  18       5655.03       5628.16        61.95 o                         
 -10  12  18      42409.79      41022.81       106.22 o                         
  -8  12  18      40231.83      40034.87       102.42 o                         
  -6  12  18      53164.41      52166.62       129.77 o                         
  -4  12  18        210.07        485.39        22.02 o                         
  -2  12  18      62065.68      61003.98       156.32 o                         
   0  12  18      62119.91      61577.38       160.36 o                         
   2  12  18      62061.99      60959.22       164.48 o                         
   4  12  18        210.17        435.03        22.36 o                         
   6  12  18      53164.45      52064.13       134.62 o                         
   8  12  18      40229.46      39989.11       112.73 o                         
  10  12  18      42412.84      41020.60       126.55 o                         
 -13  13  18       4939.78       5238.39        62.94 o                         
 -11  13  18       5512.81       5527.17        44.25 o                         
  -9  13  18       6292.08       6170.67        43.37 o                         
  -7  13  18       5358.89       5384.44        40.04 o                         
  -5  13  18      13556.71      13605.74        54.46 o                         
  -3  13  18       8661.53       8684.83        46.30 o                         
  -1  13  18       9494.09       9232.49        46.05 o                         
   1  13  18       9499.49       9315.75        47.06 o                         
   3  13  18       8663.59       8784.10        47.04 o                         
   5  13  18      13561.49      13477.33        54.83 o                         
   7  13  18       5367.37       5217.00        41.50 o                         
   9  13  18       6290.84       6109.71        46.11 o                         
  11  13  18       5511.92       5388.85        44.00 o                         
  13  13  18       4926.14       4927.88        63.04 o                         
 -12  14  18      29337.65      28609.86        91.09 o                         
 -10  14  18        457.83        564.34        25.89 o                         
  -8  14  18        243.83        360.26        24.12 o                         
  -6  14  18         34.59        189.07        23.00 o                         
  -4  14  18      55916.86      53905.12       140.13 o                         
  -2  14  18        265.00        456.68        23.35 o                         
   0  14  18        138.62        367.93        22.86 o                         
   2  14  18        265.02        534.46        23.65 o                         
   4  14  18      55914.18      53561.05       157.08 o                         
   6  14  18         34.59        234.83        24.28 o                         
   8  14  18        242.10        320.64        25.29 o                         
  10  14  18        457.83        571.17        26.35 o                         
  12  14  18      29346.54      28545.58       115.45 o                         
 -15  15  18       7010.36       7241.41        74.98 o                         
 -13  15  18       3486.14       3662.92        37.86 o                         
 -11  15  18       6402.45       6335.12        50.00 o                         
  -9  15  18       6666.05       6630.10        46.01 o                         
  -7  15  18       6530.32       6616.86        44.61 o                         
  -5  15  18       5901.83       6046.72        43.47 o                         
  -3  15  18       3208.21       3427.01        34.34 o                         
  -1  15  18       6075.88       6185.54        43.65 o                         
   1  15  18       6075.60       6154.88        43.89 o                         
   3  15  18       3200.96       3379.72        34.98 o                         
   5  15  18       5900.54       5895.48        45.11 o                         
   7  15  18       6528.08       6618.98        46.31 o                         
   9  15  18       6665.34       6500.35        47.99 o                         
  11  15  18       6405.11       6168.86        50.42 o                         
  13  15  18       3481.26       3581.47        39.43 o                         
  15  15  18       7023.59       7086.45        73.96 o                         
 -14  16  18         80.47        105.53        27.28 o                         
 -12  16  18      20459.12      20438.49        75.03 o                         
 -10  16  18        524.25        566.35        27.01 o                         
  -8  16  18        109.25        259.16        25.06 o                         
  -6  16  18         36.29        232.57        24.37 o                         
  -4  16  18      35765.52      35580.75        95.95 o                         
  -2  16  18        599.68        756.12        25.83 o                         
   0  16  18         10.86        182.51        24.26 o                         
   2  16  18        599.42        765.35        26.60 o                         
   4  16  18      35771.46      35355.77       106.48 o                         
   6  16  18         32.81        240.89        25.17 o                         
   8  16  18        109.08        256.45        25.85 o                         
  10  16  18        520.64        588.28        28.02 o                         
  12  16  18      20456.73      20259.43        89.28 o                         
  14  16  18         77.87        102.28        27.45 o                         
 -17  17  18       1845.46       1839.73        43.93 o                         
 -15  17  18       3194.65       3169.83        42.32 o                         
 -13  17  18       2707.16       2788.99        36.61 o                         
 -11  17  18       6417.43       6452.89        49.44 o                         
  -9  17  18       4085.42       4230.65        39.10 o                         
  -7  17  18       3862.56       3913.73        37.83 o                         
  -5  17  18       7384.03       7323.68        47.88 o                         
  -3  17  18       6525.49       6625.14        47.68 o                         
  -1  17  18       6143.60       5925.28        47.10 o                         
   1  17  18       6144.99       5927.85        46.60 o                         
   3  17  18       6522.82       6632.05        49.25 o                         
   5  17  18       7382.78       7274.19        50.39 o                         
   7  17  18       3863.75       3859.10        39.57 o                         
   9  17  18       4088.26       4144.61        41.58 o                         
  11  17  18       6423.41       6431.25        50.59 o                         
  13  17  18       2706.40       2746.55        37.72 o                         
  15  17  18       3194.32       3267.08        45.97 o                         
  17  17  18       1846.31       1789.42        51.21 o                         
 -16  18  18        405.26        439.98        37.11 o                         
 -12  18  18      20410.70      20315.42       117.91 o                         
  -8  18  18         35.42         94.20        37.13 o                         
  -4  18  18      35624.34      34455.82       152.17 o                         
   0  18  18        103.99        359.26        37.63 o                         
   4  18  18      35626.80      34268.70       161.32 o                         
   8  18  18         34.45        140.39        38.50 o                         
  12  18  18      20417.09      20147.60       131.67 o                         
  16  18  18        401.95        374.49        42.45 o                         
   0   1  19        399.38        462.88        18.69 o                         
  -1   2  19      11275.17      11225.44        44.02 o                         
   1   2  19      11247.25      11148.99        43.38 o                         
  -2   3  19      19658.22      18934.13        57.47 o                         
   0   3  19        304.73        274.15        17.97 o                         
   2   3  19      19646.53      18858.11        56.59 o                         
  -3   4  19        250.33        237.21        18.56 o                         
  -1   4  19        462.27        495.69        19.13 o                         
   1   4  19        458.47        450.82        18.28 o                         
   3   4  19        250.40        221.77        18.27 o                         
  -4   5  19        545.82        491.63        19.25 o                         
  -2   5  19      11745.76      11494.66        45.76 o                         
   0   5  19        483.83        435.51        18.77 o                         
   2   5  19      11743.67      11550.88        45.07 o                         
   4   5  19        538.24        496.49        19.04 o                         
  -5   6  19       9853.59       9767.44        42.86 o                         
  -3   6  19      14161.11      14082.38        49.89 o                         
  -1   6  19      19296.78      18586.68        57.42 o                         
   1   6  19      19275.88      18575.92        57.31 o                         
   3   6  19      14158.30      14052.83        49.84 o                         
   5   6  19       9859.24       9832.03        44.36 o                         
  -6   7  19       9305.88       9100.74        43.21 o                         
  -4   7  19        926.25        793.97        20.96 o                         
  -2   7  19      16795.98      16332.13        53.64 o                         
   0   7  19        862.86        636.38        19.56 o                         
   2   7  19      16794.17      16407.52        53.65 o                         
   4   7  19        934.43        818.06        22.56 o                         
   6   7  19       9297.65       9095.40        47.01 o                         
  -7   8  19        907.46        843.68        21.96 o                         
  -5   8  19        553.25        472.23        20.57 o                         
  -3   8  19        500.36        549.19        22.07 o                         
  -1   8  19        465.90        518.51        20.10 o                         
   1   8  19        464.32        440.90        20.16 o                         
   3   8  19        513.43        527.34        22.31 o                         
   5   8  19        553.08        489.88        22.24 o                         
   7   8  19        919.04        842.61        24.34 o                         
  -8   9  19        608.69        656.12        22.53 o                         
  -6   9  19      10910.71      10661.06        45.76 o                         
  -4   9  19        721.87        764.71        22.05 o                         
  -2   9  19      12521.56      12185.65        49.64 o                         
   0   9  19        130.73        277.46        20.75 o                         
   2   9  19      12521.82      12281.53        52.23 o                         
   4   9  19        735.39        818.03        23.45 o                         
   6   9  19      10911.58      10728.42        50.47 o                         
   8   9  19        621.28        720.19        25.14 o                         
  -9  10  19      10355.66      10269.05        46.50 o                         
  -7  10  19      11443.36      10943.12        47.44 o                         
  -5  10  19      11664.04      11356.05        47.86 o                         
  -3  10  19       8789.47       8744.47        43.66 o                         
  -1  10  19       8109.68       8022.20        42.77 o                         
   1  10  19       8098.49       8028.10        43.48 o                         
   3  10  19       8789.46       8818.03        46.29 o                         
   5  10  19      11674.89      11274.58        52.07 o                         
   7  10  19      11443.92      10991.54        52.97 o                         
   9  10  19      10356.86      10225.16        51.75 o                         
 -10  11  19       6526.55       6746.88        44.85 o                         
  -8  11  19        532.19        649.63        23.26 o                         
  -6  11  19       8836.20       8756.07        44.68 o                         
  -4  11  19        111.43        195.52        21.38 o                         
  -2  11  19      11060.89      10873.55        47.92 o                         
   0  11  19         30.09        138.20        20.97 o                         
   2  11  19      11060.29      10969.56        49.41 o                         
   4  11  19        109.42        223.32        23.16 o                         
   6  11  19       8828.28       8766.45        48.18 o                         
   8  11  19        526.57        629.05        25.29 o                         
  10  11  19       6531.09       6728.30        46.42 o                         
 -11  12  19         87.14        167.97        24.72 o                         
  -9  12  19         88.59        179.74        23.20 o                         
  -7  12  19        639.34        591.29        23.76 o                         
  -5  12  19        629.81        615.59        22.89 o                         
  -3  12  19        183.10        224.19        21.47 o                         
  -1  12  19        338.99        406.18        22.57 o                         
   1  12  19        338.26        337.17        22.85 o                         
   3  12  19        181.71        283.88        22.88 o                         
   5  12  19        611.76        595.17        24.00 o                         
   7  12  19        618.77        561.16        24.83 o                         
   9  12  19         90.63        157.86        24.64 o                         
  11  12  19         85.41        140.60        25.29 o                         
 -12  13  19        559.49        555.70        27.55 o                         
 -10  13  19       7346.63       7121.91        48.24 o                         
  -8  13  19        520.36        513.40        24.54 o                         
  -6  13  19       9966.45       9666.69        49.95 o                         
  -4  13  19        728.53        711.59        23.72 o                         
  -2  13  19      10220.09       9796.12        48.18 o                         
   0  13  19        873.11        767.95        23.45 o                         
   2  13  19      10224.49       9906.11        49.33 o                         
   4  13  19        731.39        702.77        24.55 o                         
   6  13  19       9966.31       9514.46        51.76 o                         
   8  13  19        510.07        428.36        25.44 o                         
  10  13  19       7352.87       6998.46        49.50 o                         
  12  13  19        565.42        573.56        28.20 o                         
 -13  14  19       3435.61       3472.78        37.97 o                         
 -11  14  19       8875.29       8932.56        54.40 o                         
  -9  14  19       4810.99       4954.47        41.71 o                         
  -7  14  19       5223.36       5409.33        42.18 o                         
  -5  14  19       7148.89       7164.53        46.45 o                         
  -3  14  19       9781.55       9613.18        50.23 o                         
  -1  14  19       7262.27       7076.80        45.13 o                         
   1  14  19       7257.46       7081.24        45.90 o                         
   3  14  19       9793.94       9689.84        52.07 o                         
   5  14  19       7152.65       7045.75        48.26 o                         
   7  14  19       5219.88       5211.67        43.68 o                         
   9  14  19       4815.09       4775.72        43.53 o                         
  11  14  19       8886.00       8808.45        53.99 o                         
  13  14  19       3435.10       3430.55        39.27 o                         
 -14  15  19       4353.25       4387.68        43.93 o                         
 -12  15  19        963.09        986.79        29.15 o                         
 -10  15  19       6383.78       6317.90        47.55 o                         
  -8  15  19        758.69        704.42        26.49 o                         
  -6  15  19       5462.25       5513.75        43.03 o                         
  -4  15  19       1099.42       1040.49        26.49 o                         
  -2  15  19       7434.91       7217.19        46.72 o                         
   0  15  19        765.67        610.05        25.45 o                         
   2  15  19       7430.49       7252.40        48.14 o                         
   4  15  19       1122.97       1028.21        27.29 o                         
   6  15  19       5461.15       5439.85        45.12 o                         
   8  15  19        766.88        679.02        27.18 o                         
  10  15  19       6389.55       6153.95        48.74 o                         
  12  15  19        980.97        980.41        30.14 o                         
  14  15  19       4350.82       4297.46        45.81 o                         
 -15  16  19        473.73        565.34        30.44 o                         
 -13  16  19        360.30        320.69        28.05 o                         
 -11  16  19         61.09        165.40        26.76 o                         
  -9  16  19        160.15        273.79        26.09 o                         
  -7  16  19        404.67        403.77        27.13 o                         
  -5  16  19        311.02        317.32        25.20 o                         
  -3  16  19        109.48        211.22        24.84 o                         
  -1  16  19        243.51        315.99        25.47 o                         
   1  16  19        244.11        303.46        26.15 o                         
   3  16  19        113.08        148.27        25.74 o                         
   5  16  19        310.66        331.94        26.43 o                         
   7  16  19        400.32        358.54        27.62 o                         
   9  16  19        156.89        199.91        27.14 o                         
  11  16  19         60.40        107.39        27.50 o                         
  13  16  19        358.23        298.06        29.08 o                         
  15  16  19        468.48        504.81        33.70 o                         
 -16  17  19         14.92         40.69        25.28 o                         
 -14  17  19       3412.57       3452.62        41.77 o                         
 -12  17  19         74.55        155.46        28.40 o                         
 -10  17  19       5506.37       5840.08        46.83 o                         
  -8  17  19        111.16        194.13        26.40 o                         
  -6  17  19       6105.79       6177.20        45.85 o                         
  -4  17  19         13.07        143.55        26.87 o                         
  -2  17  19       8296.97       8233.29        51.44 o                         
   0  17  19         10.39         91.92        26.20 o                         
   2  17  19       8306.93       8122.75        53.41 o                         
   4  17  19         12.68        111.40        27.65 o                         
   6  17  19       6107.69       6050.51        48.67 o                         
   8  17  19        109.51        146.47        27.99 o                         
  10  17  19       5498.55       5655.05        49.81 o                         
  12  17  19         73.22         94.96        28.93 o                         
  14  17  19       3408.55       3592.77        48.19 o                         
  16  17  19         14.45         12.49        28.54 o                         
 -17  18  19       3123.32       3127.43        36.18 o                         
 -15  18  19       2897.68       2888.04        35.64 o                         
 -13  18  19       2305.19       2419.03        33.96 o                         
 -11  18  19       2935.73       3073.81        39.46 o                         
  -9  18  19       5218.10       5361.01        47.99 o                         
  -7  18  19       3742.13       3855.09        40.06 o                         
  -5  18  19       4570.15       4688.72        42.76 o                         
  -3  18  19       3045.97       3174.52        36.13 o                         
  -1  18  19       7314.94       7392.93        51.51 o                         
   1  18  19       7312.78       7291.55        53.09 o                         
   3  18  19       3049.31       3182.07        38.31 o                         
   5  18  19       4571.15       4698.56        46.05 o                         
   7  18  19       3737.08       3870.43        42.20 o                         
   9  18  19       5218.02       5214.11        49.77 o                         
  11  18  19       2931.75       3000.63        41.47 o                         
  13  18  19       2307.22       2394.22        36.67 o                         
  15  18  19       2898.53       2975.86        39.42 o                         
  17  18  19       3123.09       3096.85        42.73 o                         
 -18  19  19       1836.58       1961.62        45.24 o                         
 -14  19  19       4153.04       4149.34        60.46 o                         
 -10  19  19       2779.99       2957.46        57.40 o                         
  -6  19  19       9168.65       9044.21        77.06 o                         
  -2  19  19       5185.65       5279.18        68.93 o                         
   2  19  19       5188.31       5326.72        72.69 o                         
   6  19  19       9193.87       9020.64        83.89 o                         
  10  19  19       2793.22       2840.91        61.32 o                         
  14  19  19       4156.66       4045.05        67.67 o                         
  18  19  19       1834.60       2055.51        50.94 o                         
   0   0  20     116706.77     109425.63       430.91 o                         
  -2   2  20      80489.53      80425.55       233.69 o                         
   0   2  20      70460.77      70929.61       147.10 o                         
   2   2  20      80507.44      80869.94       227.94 o                         
  -1   3  20         75.94        184.33        18.86 o                         
   1   3  20         74.39        184.10        18.92 o                         
  -4   4  20      45105.98      45783.66       158.35 o                         
  -2   4  20        551.10        721.31        24.55 o                         
   0   4  20       3903.33       3577.17        30.26 o                         
   2   4  20        551.60        675.43        21.19 o                         
   4   4  20      45082.32      45613.58       165.99 o                         
  -3   5  20         97.13        170.48        20.83 o                         
  -1   5  20         84.47        218.33        19.84 o                         
   1   5  20         82.52        161.67        19.99 o                         
   3   5  20         97.51        162.09        21.32 o                         
  -6   6  20      58203.82      58243.46       180.45 o                         
  -4   6  20        843.14        912.05        23.39 o                         
  -2   6  20      60548.57      59935.13       139.81 o                         
   0   6  20      38406.39      38872.68       100.93 o                         
   2   6  20      60564.91      59947.00       140.02 o                         
   4   6  20        844.66        968.64        22.91 o                         
   6   6  20      58222.30      58206.49       190.24 o                         
  -5   7  20         17.85        126.27        20.40 o                         
  -3   7  20        249.42        326.96        20.72 o                         
  -1   7  20        100.87        220.65        20.78 o                         
   1   7  20         97.55        174.15        20.34 o                         
   3   7  20        241.55        297.94        20.90 o                         
   5   7  20         18.36         57.18        22.05 o                         
  -8   8  20      58040.41      55146.50       168.68 o                         
  -6   8  20      45524.11      46044.17       106.02 o                         
  -4   8  20        409.58        549.98        21.95 o                         
  -2   8  20      51695.21      52336.05       122.63 o                         
   0   8  20      68353.78      64743.05       141.15 o                         
   2   8  20      51702.27      52584.91       120.47 o                         
   4   8  20        404.01        603.89        23.09 o                         
   6   8  20      45531.79      46022.25       118.33 o                         
   8   8  20      58055.80      55313.36       191.05 o                         
  -7   9  20        227.42        278.65        21.69 o                         
  -5   9  20        419.71        433.73        22.21 o                         
  -3   9  20         58.86        124.55        20.92 o                         
  -1   9  20        253.72        343.85        21.33 o                         
   1   9  20        250.04        341.11        21.66 o                         
   3   9  20         60.32        104.90        21.75 o                         
   5   9  20        424.49        462.08        24.47 o                         
   7   9  20        221.82        323.90        23.81 o                         
 -10  10  20      35689.96      35646.11       134.22 o                         
  -8  10  20      28605.19      29091.66        80.08 o                         
  -6  10  20      40427.70      40369.46        96.59 o                         
  -4  10  20         19.04        228.95        21.64 o                         
  -2  10  20      40032.11      40118.39        98.46 o                         
   0  10  20      41706.73      41982.10       104.34 o                         
   2  10  20      40036.38      39965.63       109.69 o                         
   4  10  20         19.16        224.40        22.95 o                         
   6  10  20      40436.05      40254.90       107.42 o                         
   8  10  20      28602.09      29191.94       101.02 o                         
  10  10  20      35689.93      35601.90       146.61 o                         
  -9  11  20         64.81        154.62        23.37 o                         
  -7  11  20        313.30        356.30        23.40 o                         
  -5  11  20        233.57        291.80        22.19 o                         
  -3  11  20         57.05        113.08        21.58 o                         
  -1  11  20        164.71        296.12        22.03 o                         
   1  11  20        170.93        273.63        22.68 o                         
   3  11  20         57.64         90.66        22.64 o                         
   5  11  20        225.88        256.40        23.95 o                         
   7  11  20        311.64        348.53        25.25 o                         
   9  11  20         63.55        117.48        25.11 o                         
 -12  12  20      18242.04      18604.56        98.91 o                         
 -10  12  20        240.77        437.45        25.60 o                         
  -8  12  20       1196.73       1241.75        26.86 o                         
  -6  12  20         41.22        291.35        23.66 o                         
  -4  12  20      29306.70      30075.87        83.46 o                         
  -2  12  20         56.16        301.82        22.42 o                         
   0  12  20        315.62        448.30        24.10 o                         
   2  12  20         55.54        260.67        23.58 o                         
   4  12  20      29304.46      30223.72        90.07 o                         
   6  12  20         40.09        221.82        25.15 o                         
   8  12  20       1195.68       1236.23        28.63 o                         
  10  12  20        240.87        377.36        27.17 o                         
  12  12  20      18242.83      18360.99       117.31 o                         
 -11  13  20        308.75        334.31        26.54 o                         
  -9  13  20        555.21        599.19        26.18 o                         
  -7  13  20         19.25        121.61        23.61 o                         
  -5  13  20         33.73         94.50        23.37 o                         
  -3  13  20        211.86        302.82        23.47 o                         
  -1  13  20        104.47        181.58        23.33 o                         
   1  13  20        104.27        218.20        24.11 o                         
   3  13  20        211.48        274.83        24.62 o                         
   5  13  20         34.14        126.66        24.99 o                         
   7  13  20         20.00         80.16        25.39 o                         
   9  13  20        562.04        602.16        27.43 o                         
  11  13  20        307.63        293.27        27.39 o                         
 -14  14  20      16097.98      16184.10       101.35 o                         
 -12  14  20         55.27        173.24        26.67 o                         
 -10  14  20      31592.98      31605.86        93.39 o                         
  -8  14  20      24304.79      24451.82        78.09 o                         
  -6  14  20      32579.66      32566.01        91.49 o                         
  -4  14  20        125.30        298.18        24.48 o                         
  -2  14  20      33989.26      33825.41        92.53 o                         
   0  14  20      28552.85      28794.87        86.89 o                         
   2  14  20      33985.54      33789.36       101.04 o                         
   4  14  20        126.11        332.95        25.97 o                         
   6  14  20      32574.76      32303.20       100.30 o                         
   8  14  20      24290.50      24143.39        90.52 o                         
  10  14  20      31589.82      31188.48       113.07 o                         
  12  14  20         55.57         94.27        27.47 o                         
  14  14  20      16102.91      16132.69       121.77 o                         
 -13  15  20         22.32        102.38        27.29 o                         
 -11  15  20        458.37        466.36        26.96 o                         
  -9  15  20        310.79        411.60        26.21 o                         
  -7  15  20         39.61         85.45        26.83 o                         
  -5  15  20        134.45        140.81        24.69 o                         
  -3  15  20        221.85        241.08        24.79 o                         
  -1  15  20        355.73        427.25        25.66 o                         
   1  15  20        360.36        471.08        26.15 o                         
   3  15  20        218.70        215.86        26.09 o                         
   5  15  20        133.34        150.27        26.42 o                         
   7  15  20         41.13         88.12        27.81 o                         
   9  15  20        307.08        323.99        27.87 o                         
  11  15  20        460.70        432.88        28.27 o                         
  13  15  20         21.63         13.42        29.25 o                         
 -16  16  20      16102.10      16057.92        96.31 o                         
 -14  16  20      16905.18      17221.20        81.34 o                         
 -12  16  20         92.02        174.01        27.95 o                         
 -10  16  20      22300.07      22887.86        83.99 o                         
  -8  16  20      28207.90      27301.54        89.21 o                         
  -6  16  20      22833.64      23326.88        76.13 o                         
  -4  16  20        428.00        529.06        28.15 o                         
  -2  16  20      16816.84      17383.38        67.75 o                         
   0  16  20      29271.65      28392.43        97.96 o                         
   2  16  20      16811.83      17183.66        71.52 o                         
   4  16  20        427.47        536.93        29.71 o                         
   6  16  20      22834.11      23203.51        85.95 o                         
   8  16  20      28206.49      27176.61       106.85 o                         
  10  16  20      22305.96      22713.19        89.94 o                         
  12  16  20         91.03        146.12        31.03 o                         
  14  16  20      16913.83      17162.81        85.30 o                         
  16  16  20      16102.46      16244.76       132.51 o                         
 -15  17  20        470.48        486.29        26.49 o                         
 -13  17  20        347.03        422.16        26.75 o                         
 -11  17  20          7.99         88.27        27.70 o                         
  -9  17  20         29.26        123.76        27.30 o                         
  -7  17  20        477.80        506.45        27.60 o                         
  -5  17  20        199.88        248.49        26.31 o                         
  -3  17  20         46.17         73.77        26.31 o                         
  -1  17  20        109.75        187.64        26.81 o                         
   1  17  20        113.26        178.28        27.20 o                         
   3  17  20         47.26        107.16        27.68 o                         
   5  17  20        199.42        237.98        28.54 o                         
   7  17  20        483.38        434.69        29.89 o                         
   9  17  20         30.69        119.52        29.33 o                         
  11  17  20          8.23        -26.58        30.62 o                         
  13  17  20        345.60        379.74        28.66 o                         
  15  17  20        475.44        471.31        28.85 o                         
 -18  18  20       8363.18       8312.81        71.60 o                         
 -16  18  20      10442.80      10713.45        57.37 o                         
 -14  18  20      10808.16      10904.11        57.72 o                         
 -12  18  20        259.71        398.43        27.47 o                         
 -10  18  20      20740.72      20757.00        86.90 o                         
  -8  18  20      16394.90      16550.75        71.69 o                         
  -6  18  20      19927.13      20051.54        73.89 o                         
  -4  18  20          4.28        148.50        27.04 o                         
  -2  18  20      24574.75      24274.92        87.29 o                         
   0  18  20      28578.09      28218.11       107.93 o                         
   2  18  20      24572.89      24137.39       102.81 o                         
   4  18  20          4.15        135.13        28.67 o                         
   6  18  20      19923.79      19943.02        93.42 o                         
   8  18  20      16395.13      16512.55        80.52 o                         
  10  18  20      20740.01      20395.49        96.59 o                         
  12  18  20        259.86        298.82        28.91 o                         
  14  18  20      10810.49      10950.56        70.69 o                         
  16  18  20      10441.08      10505.89        73.86 o                         
  18  18  20       8366.33       8374.05        99.93 o                         
 -17  19  20          6.30         21.21        24.82 o                         
 -15  19  20        327.55        363.78        25.81 o                         
 -13  19  20        306.19        281.79        26.12 o                         
 -11  19  20         43.26         45.89        25.80 o                         
  -9  19  20        135.82        211.81        32.46 o                         
  -7  19  20        409.42        411.91        29.36 o                         
  -5  19  20        347.05        422.19        28.56 o                         
  -3  19  20        165.88        181.64        27.73 o                         
  -1  19  20        191.03        304.56        29.26 o                         
   1  19  20        191.16        272.77        29.74 o                         
   3  19  20        163.44        159.91        30.38 o                         
   5  19  20        351.30        381.54        31.86 o                         
   7  19  20        414.54        440.78        32.37 o                         
   9  19  20        133.51        154.56        36.39 o                         
  11  19  20         44.88         46.29        28.90 o                         
  13  19  20        305.70        334.17        30.35 o                         
  15  19  20        324.09        354.61        30.46 o                         
  17  19  20          6.68        -13.04        28.91 o                         
 -20  20  20       8325.49       8332.74       188.32 o                         
 -16  20  20         21.01         50.67        34.77 o                         
 -12  20  20      12288.04      12742.21        88.96 o                         
  -8  20  20        567.67        550.86        40.41 o                         
  -4  20  20      12002.64      12580.30        90.96 o                         
   0  20  20        336.47        353.61        43.38 o                         
   4  20  20      12011.05      12490.24       117.04 o                         
   8  20  20        566.35        608.47        44.56 o                         
  12  20  20      12273.57      12598.33       100.77 o                         
  16  20  20         19.14         38.66        45.62 o                         
  20  20  20       8328.81       8526.00       211.52 o                         
   0   1  21        242.94        244.66        20.47 o                         
  -1   2  21      12704.71      12352.46        50.21 o                         
   1   2  21      12704.71      12484.45        50.32 o                         
  -2   3  21      13815.50      13472.12        53.26 o                         
   0   3  21        595.76        483.25        21.33 o                         
   2   3  21      13821.42      13375.14        53.42 o                         
  -3   4  21       1054.44       1054.27        23.17 o                         
  -1   4  21        247.96        265.69        20.95 o                         
   1   4  21        247.23        259.25        20.92 o                         
   3   4  21       1075.79       1051.60        23.57 o                         
  -4   5  21        208.16        217.82        21.06 o                         
  -2   5  21      11397.32      11178.83        49.20 o                         
   0   5  21        113.26        259.93        21.43 o                         
   2   5  21      11389.13      11069.46        48.99 o                         
   4   5  21        204.49        208.94        21.62 o                         
  -5   6  21       8869.39       8760.70        46.18 o                         
  -3   6  21      12935.65      12542.62        51.30 o                         
  -1   6  21      15030.55      14658.06        55.52 o                         
   1   6  21      15016.30      14698.00        54.66 o                         
   3   6  21      12937.62      12526.75        52.47 o                         
   5   6  21       8870.46       8755.55        49.39 o                         
  -6   7  21       6783.22       6687.78        42.84 o                         
  -4   7  21        129.70        223.76        22.40 o                         
  -2   7  21      15387.53      14931.53        55.75 o                         
   0   7  21         82.37        219.40        21.34 o                         
   2   7  21      15369.14      14885.58        56.87 o                         
   4   7  21        127.78        257.17        22.85 o                         
   6   7  21       6754.91       6644.58        45.12 o                         
  -7   8  21         90.90        161.34        22.30 o                         
  -5   8  21        198.74        299.02        22.10 o                         
  -3   8  21        633.90        617.74        23.20 o                         
  -1   8  21        509.17        567.32        22.81 o                         
   1   8  21        515.42        524.41        22.81 o                         
   3   8  21        645.21        641.21        23.19 o                         
   5   8  21        203.46        296.07        23.75 o                         
   7   8  21         89.41        197.46        24.27 o                         
  -8   9  21        748.33        682.61        24.00 o                         
  -6   9  21       9733.63       9414.03        48.08 o                         
  -4   9  21        809.81        744.81        23.55 o                         
  -2   9  21       7851.99       7687.83        44.03 o                         
   0   9  21        507.79        380.74        22.36 o                         
   2   9  21       7850.92       7752.45        44.79 o                         
   4   9  21        825.09        743.71        24.61 o                         
   6   9  21       9731.25       9402.04        51.66 o                         
   8   9  21        761.73        673.51        26.36 o                         
  -9  10  21       7333.60       7233.21        45.53 o                         
  -7  10  21       7249.16       7178.53        44.48 o                         
  -5  10  21      11014.66      10696.78        50.61 o                         
  -3  10  21       8690.41       8209.49        45.39 o                         
  -1  10  21       5558.62       5593.48        40.89 o                         
   1  10  21       5546.69       5606.80        41.16 o                         
   3  10  21       8690.73       8309.17        47.64 o                         
   5  10  21      11020.57      10717.74        55.39 o                         
   7  10  21       7241.34       7045.56        48.66 o                         
   9  10  21       7333.12       7306.19        50.91 o                         
 -10  11  21       6415.43       6267.85        46.84 o                         
  -8  11  21        557.44        564.65        24.78 o                         
  -6  11  21       6146.90       5983.41        42.55 o                         
  -4  11  21        583.88        523.95        23.71 o                         
  -2  11  21       7420.34       7281.43        45.07 o                         
   0  11  21        590.96        546.60        24.35 o                         
   2  11  21       7421.16       7229.89        47.25 o                         
   4  11  21        585.29        544.16        25.52 o                         
   6  11  21       6140.85       5963.82        47.30 o                         
   8  11  21        546.75        480.96        26.55 o                         
  10  11  21       6418.71       6136.44        50.83 o                         
 -11  12  21        579.22        654.29        27.20 o                         
  -9  12  21        551.52        562.41        27.08 o                         
  -7  12  21        116.98        219.18        24.44 o                         
  -5  12  21        568.37        551.33        24.87 o                         
  -3  12  21        301.97        372.18        23.53 o                         
  -1  12  21        339.41        414.99        24.05 o                         
   1  12  21        327.66        406.68        24.77 o                         
   3  12  21        298.80        293.43        24.99 o                         
   5  12  21        559.00        549.46        27.07 o                         
   7  12  21        115.67        156.14        26.21 o                         
   9  12  21        558.56        525.96        28.08 o                         
  11  12  21        561.86        605.77        28.53 o                         
 -12  13  21         10.72         53.51        26.38 o                         
 -10  13  21       7120.15       7264.04        50.23 o                         
  -8  13  21         42.27        155.73        26.61 o                         
  -6  13  21       5160.44       5116.73        42.27 o                         
  -4  13  21        308.83        388.92        24.89 o                         
  -2  13  21       8674.20       8525.12        48.46 o                         
   0  13  21         36.09        113.02        24.17 o                         
   2  13  21       8670.32       8498.28        50.58 o                         
   4  13  21        313.26        366.14        26.39 o                         
   6  13  21       5174.75       5016.12        45.71 o                         
   8  13  21         41.20         90.21        27.10 o                         
  10  13  21       7118.74       7032.43        51.88 o                         
  12  13  21         11.12         15.03        27.22 o                         
 -13  14  21       3403.13       3556.25        42.55 o                         
 -11  14  21       4254.00       4413.49        42.08 o                         
  -9  14  21       3788.07       3965.65        39.50 o                         
  -7  14  21       7537.39       7485.61        48.88 o                         
  -5  14  21       3835.11       4040.22        38.18 o                         
  -3  14  21       3949.41       4144.21        37.55 o                         
  -1  14  21       7590.59       7387.94        49.55 o                         
   1  14  21       7587.61       7463.20        49.15 o                         
   3  14  21       3948.53       4145.96        40.13 o                         
   5  14  21       3848.62       3992.52        41.45 o                         
   7  14  21       7546.67       7430.01        53.40 o                         
   9  14  21       3796.29       3826.02        40.53 o                         
  11  14  21       4249.59       4287.50        43.68 o                         
  13  14  21       3400.87       3513.67        42.95 o                         
 -14  15  21       5273.64       5517.10        50.72 o                         
 -12  15  21          0.33         44.43        28.20 o                         
 -10  15  21       4514.14       4715.91        44.30 o                         
  -8  15  21         65.99        129.20        26.96 o                         
  -6  15  21       5302.71       5588.29        44.97 o                         
  -4  15  21         20.31         99.52        25.34 o                         
  -2  15  21       5492.77       5559.37        46.97 o                         
   0  15  21          2.35        140.19        26.81 o                         
   2  15  21       5496.86       5555.58        49.40 o                         
   4  15  21         20.41         66.64        26.76 o                         
   6  15  21       5290.47       5574.50        49.66 o                         
   8  15  21         66.17         79.22        28.80 o                         
  10  15  21       4514.35       4615.26        46.97 o                         
  12  15  21          0.38         38.53        30.25 o                         
  14  15  21       5275.86       5304.55        49.68 o                         
 -15  16  21          3.08         74.84        25.43 o                         
 -13  16  21        145.10        221.14        26.41 o                         
 -11  16  21        317.34        376.75        29.08 o                         
  -9  16  21        301.62        357.64        28.46 o                         
  -7  16  21         36.61         84.81        26.06 o                         
  -5  16  21        114.01        213.70        26.19 o                         
  -3  16  21        215.06        210.80        25.90 o                         
  -1  16  21        217.48        292.89        26.88 o                         
   1  16  21        218.35        272.20        27.71 o                         
   3  16  21        208.14        229.65        28.29 o                         
   5  16  21        115.51        156.79        28.67 o                         
   7  16  21         36.67         33.65        28.44 o                         
   9  16  21        300.01        321.34        30.39 o                         
  11  16  21        312.84        302.25        31.09 o                         
  13  16  21        143.14        178.82        28.41 o                         
  15  16  21          3.19         23.68        27.58 o                         
 -16  17  21        321.14        401.79        26.00 o                         
 -14  17  21       2802.40       2884.57        36.21 o                         
 -12  17  21        417.21        461.80        27.00 o                         
 -10  17  21       3639.41       3796.78        44.60 o                         
  -8  17  21        520.71        456.37        28.87 o                         
  -6  17  21       5525.36       5571.67        47.60 o                         
  -4  17  21        531.11        455.98        27.66 o                         
  -2  17  21       4181.73       4215.73        42.39 o                         
   0  17  21        516.52        563.23        29.84 o                         
   2  17  21       4178.36       4283.09        44.81 o                         
   4  17  21        521.11        402.43        29.34 o                         
   6  17  21       5526.07       5494.73        52.35 o                         
   8  17  21        503.43        449.71        32.30 o                         
  10  17  21       3638.04       3680.17        49.21 o                         
  12  17  21        422.91        433.03        29.41 o                         
  14  17  21       2800.34       2915.97        39.26 o                         
  16  17  21        321.62        340.01        28.97 o                         
 -17  18  21       2235.47       2291.82        32.67 o                         
 -15  18  21       2279.92       2508.88        36.93 o                         
 -13  18  21       3466.11       3468.49        39.07 o                         
 -11  18  21       3713.65       3710.72        41.03 o                         
  -9  18  21       3037.65       3177.13        41.68 o                         
  -7  18  21       2191.48       2265.28        36.01 o                         
  -5  18  21       4665.56       4598.19        46.26 o                         
  -3  18  21       3770.19       3718.32        40.95 o                         
  -1  18  21       3242.33       3335.23        39.88 o                         
   1  18  21       3238.46       3306.56        41.45 o                         
   3  18  21       3779.58       3886.04        44.50 o                         
   5  18  21       4660.17       4601.13        50.36 o                         
   7  18  21       2196.08       2231.02        39.14 o                         
   9  18  21       3041.55       3144.44        45.19 o                         
  11  18  21       3713.57       3682.24        44.98 o                         
  13  18  21       3466.93       3414.31        43.17 o                         
  15  18  21       2276.37       2388.50        40.94 o                         
  17  18  21       2235.27       2267.72        41.22 o                         
 -18  19  21       2028.57       2057.24        29.46 o                         
 -16  19  21        436.34        487.24        25.91 o                         
 -14  19  21       2816.80       2920.10        36.22 o                         
 -12  19  21        365.83        431.10        27.07 o                         
 -10  19  21       2555.54       2569.60        35.47 o                         
  -8  19  21        487.86        502.69        28.13 o                         
  -6  19  21       4831.45       4929.98        53.33 o                         
  -4  19  21        486.49        568.88        29.76 o                         
  -2  19  21       3667.24       3856.55        44.26 o                         
   0  19  21        481.38        609.04        31.46 o                         
   2  19  21       3667.60       3882.14        45.81 o                         
   4  19  21        477.40        471.12        33.35 o                         
   6  19  21       4827.09       4817.59        63.61 o                         
   8  19  21        492.89        503.88        30.75 o                         
  10  19  21       2557.58       2622.71        39.93 o                         
  12  19  21        366.34        393.28        30.74 o                         
  14  19  21       2816.25       2898.22        42.18 o                         
  16  19  21        441.86        383.93        32.09 o                         
  18  19  21       2028.74       2061.92        43.75 o                         
 -19  20  21        230.94        220.76        23.22 o                         
 -17  20  21        263.98        255.42        23.81 o                         
 -15  20  21         32.47         10.97        24.01 o                         
 -13  20  21         10.08         52.06        25.21 o                         
 -11  20  21        443.59        559.16        27.72 o                         
  -9  20  21        191.56        201.18        26.33 o                         
  -7  20  21         32.92         73.85        27.23 o                         
  -5  20  21         65.88        113.19        26.90 o                         
  -3  20  21        204.53        228.15        29.67 o                         
  -1  20  21        186.51        224.32        35.36 o                         
   1  20  21        187.91        203.78        35.81 o                         
   3  20  21        205.54        245.49        32.27 o                         
   5  20  21         68.12        102.02        30.00 o                         
   7  20  21         33.37         64.46        29.57 o                         
   9  20  21        188.95        190.65        29.94 o                         
  11  20  21        450.22        540.85        31.35 o                         
  13  20  21         10.60          1.00        28.86 o                         
  15  20  21         32.56         18.49        29.33 o                         
  17  20  21        264.53        243.63        34.94 o                         
  19  20  21        228.68        201.47        44.13 o                         
 -18  21  21       2654.88       2431.94        58.82 o                         
 -14  21  21       2462.45       2654.52        53.96 o                         
 -10  21  21       2924.00       3086.08        62.70 o                         
  -6  21  21       3103.58       3146.45        56.71 o                         
  -2  21  21       3761.14       3677.91        61.98 o                         
   2  21  21       3758.51       3659.96        77.58 o                         
   6  21  21       3108.45       3220.13        68.52 o                         
  10  21  21       2912.02       3069.99        59.58 o                         
  14  21  21       2456.95       2649.41        65.55 o                         
  18  21  21       2657.43       2536.02        87.61 o                         
  -1   1  22       4052.91       4143.43        50.97 o                         
   1   1  22       4056.24       4149.39        48.43 o                         
   0   2  22        226.67        473.68        22.53 o                         
  -3   3  22      14405.95      14264.69        80.68 o                         
  -1   3  22       6801.74       6678.97        43.11 o                         
   1   3  22       6799.36       6656.82        43.25 o                         
   3   3  22      14413.39      14102.18        80.99 o                         
  -2   4  22      52958.67      51028.14       122.81 o                         
   0   4  22      43493.94      42766.70       110.06 o                         
   2   4  22      52955.02      51104.06       122.78 o                         
  -5   5  22       3293.80       3497.90        46.73 o                         
  -3   5  22       5272.26       5261.41        40.00 o                         
  -1   5  22       7130.97       6883.59        44.54 o                         
   1   5  22       7132.84       6921.38        43.88 o                         
   3   5  22       5265.48       5370.56        40.51 o                         
   5   5  22       3301.42       3375.70        48.73 o                         
  -4   6  22      49635.41      47934.03       115.46 o                         
  -2   6  22          8.86        234.40        23.15 o                         
   0   6  22        396.37        562.41        23.51 o                         
   2   6  22          8.86        212.15        24.40 o                         
   4   6  22      49621.42      47962.65       118.51 o                         
  -7   7  22       2663.42       2701.78        44.19 o                         
  -5   7  22       7341.89       7340.87        45.26 o                         
  -3   7  22       8770.03       8633.58        46.97 o                         
  -1   7  22       7818.86       7697.14        44.24 o                         
   1   7  22       7835.86       7674.84        44.73 o                         
   3   7  22       8765.01       8638.78        47.69 o                         
   5   7  22       7348.24       7320.68        48.89 o                         
   7   7  22       2684.17       2724.63        46.96 o                         
  -6   8  22        393.12        619.07        24.64 o                         
  -4   8  22      40335.44      39310.95       102.42 o                         
  -2   8  22        384.26        519.25        23.65 o                         
   0   8  22         18.64        202.73        22.70 o                         
   2   8  22        383.91        513.98        24.36 o                         
   4   8  22      40333.48      39199.41       111.64 o                         
   6   8  22        393.07        519.31        26.34 o                         
  -9   9  22       6427.48       6512.39        63.41 o                         
  -7   9  22       7363.83       7021.68        45.40 o                         
  -5   9  22       3649.53       3875.93        35.22 o                         
  -3   9  22       2928.78       3124.88        32.69 o                         
  -1   9  22       7109.98       6859.27        44.86 o                         
   1   9  22       7110.81       6952.42        45.49 o                         
   3   9  22       2933.05       3095.89        33.85 o                         
   5   9  22       3645.20       3828.22        37.76 o                         
   7   9  22       7364.77       6984.75        49.58 o                         
   9   9  22       6422.08       6408.47        69.26 o                         
  -8  10  22         89.19        251.29        24.59 o                         
  -6  10  22         12.26        181.79        23.60 o                         
  -4  10  22      39761.05      38728.66        99.87 o                         
  -2  10  22         99.01        281.68        24.13 o                         
   0  10  22        356.74        506.97        24.63 o                         
   2  10  22         99.01        263.52        24.67 o                         
   4  10  22      39758.39      38620.50       106.73 o                         
   6  10  22         12.25        171.44        25.93 o                         
   8  10  22         87.42        203.23        26.69 o                         
 -11  11  22       8715.14       8833.23        76.49 o                         
  -9  11  22       4763.58       4943.74        41.19 o                         
  -7  11  22       3842.19       3982.45        36.53 o                         
  -5  11  22       4121.05       4196.49        36.64 o                         
  -3  11  22       5348.87       5311.25        42.33 o                         
  -1  11  22       3222.45       3314.46        34.20 o                         
   1  11  22       3231.35       3333.35        34.30 o                         
   3  11  22       5348.62       5321.44        44.17 o                         
   5  11  22       4122.68       4251.48        40.30 o                         
   7  11  22       3846.05       3881.47        39.15 o                         
   9  11  22       4754.16       4810.20        45.10 o                         
  11  11  22       8745.10       8659.53        80.66 o                         
 -10  12  22      25185.76      24783.60        85.14 o                         
  -8  12  22      25438.76      25184.25        77.25 o                         
  -6  12  22      31014.62      30259.32        98.37 o                         
  -4  12  22         59.19        252.93        24.67 o                         
  -2  12  22      35905.98      34965.39       104.34 o                         
   0  12  22      33988.34      33237.17        98.46 o                         
   2  12  22      35907.20      35080.57        99.37 o                         
   4  12  22         59.18        269.10        26.78 o                         
   6  12  22      31015.66      30244.72       111.22 o                         
   8  12  22      25432.88      24987.61        94.70 o                         
  10  12  22      25185.35      24613.71       100.59 o                         
 -13  13  22       1743.70       1895.86        50.76 o                         
 -11  13  22       2326.15       2524.59        36.03 o                         
  -9  13  22       4028.05       4252.37        41.69 o                         
  -7  13  22       4013.92       4131.29        38.61 o                         
  -5  13  22       5396.76       5429.86        44.20 o                         
  -3  13  22       2999.07       3125.21        34.79 o                         
  -1  13  22       8647.95       8364.36        50.36 o                         
   1  13  22       8642.61       8369.44        49.94 o                         
   3  13  22       2991.79       3091.43        36.45 o                         
   5  13  22       5387.84       5401.84        47.74 o                         
   7  13  22       4003.37       4074.00        41.70 o                         
   9  13  22       4023.71       4113.10        43.54 o                         
  11  13  22       2327.32       2387.99        38.00 o                         
  13  13  22       1749.27       1805.97        51.01 o                         
 -12  14  22      17973.58      17618.97        85.43 o                         
 -10  14  22         43.51        180.02        28.34 o                         
  -8  14  22         55.58        137.83        26.59 o                         
  -6  14  22          1.00        172.61        25.97 o                         
  -4  14  22      30992.08      30102.52        90.83 o                         
  -2  14  22         21.07        134.86        25.83 o                         
   0  14  22         69.00        248.01        26.17 o                         
   2  14  22         21.08        174.22        26.28 o                         
   4  14  22      30994.57      29911.36        98.05 o                         
   6  14  22          1.00        201.48        28.39 o                         
   8  14  22         51.57         62.21        27.93 o                         
  10  14  22         43.50         65.61        29.83 o                         
  12  14  22      17978.99      17480.20        94.82 o                         
 -15  15  22       3157.08       3304.69        57.01 o                         
 -13  15  22       3421.69       3434.24        42.74 o                         
 -11  15  22       3344.70       3350.20        41.90 o                         
  -9  15  22       2457.89       2572.76        36.23 o                         
  -7  15  22       1704.63       1822.27        31.65 o                         
  -5  15  22       5676.05       5702.91        46.80 o                         
  -3  15  22       3548.46       3613.88        37.51 o                         
  -1  15  22       3265.24       3322.59        36.56 o                         
   1  15  22       3267.26       3346.47        37.18 o                         
   3  15  22       3551.84       3572.78        39.78 o                         
   5  15  22       5680.78       5623.11        51.45 o                         
   7  15  22       1710.75       1726.34        34.27 o                         
   9  15  22       2457.15       2508.63        39.69 o                         
  11  15  22       3343.43       3388.21        45.28 o                         
  13  15  22       3420.05       3368.24        40.71 o                         
  15  15  22       3142.37       3214.65        57.62 o                         
 -14  16  22         24.70         80.78        25.86 o                         
 -12  16  22      14631.50      14700.32        65.05 o                         
 -10  16  22         85.93        204.87        32.36 o                         
  -8  16  22         34.78        144.30        28.55 o                         
  -6  16  22         28.34        169.17        27.74 o                         
  -4  16  22      21833.98      21733.92        78.30 o                         
  -2  16  22        188.71        250.44        27.13 o                         
   0  16  22         46.36        187.43        27.51 o                         
   2  16  22        186.62        208.64        28.52 o                         
   4  16  22      21839.66      21530.58        84.41 o                         
   6  16  22         25.93        119.53        30.00 o                         
   8  16  22         34.53         84.36        30.35 o                         
  10  16  22         84.57         55.72        36.30 o                         
  12  16  22      14629.30      14614.67        78.56 o                         
  14  16  22         23.29         39.99        28.02 o                         
 -17  17  22       2437.75       2427.03        46.25 o                         
 -15  17  22       2659.18       2665.36        34.45 o                         
 -13  17  22       1194.62       1337.92        30.41 o                         
 -11  17  22       2070.32       2120.01        32.94 o                         
  -9  17  22       2492.71       2577.39        41.02 o                         
  -7  17  22       3472.92       3449.97        41.49 o                         
  -5  17  22       3477.17       3550.33        40.89 o                         
  -3  17  22       2996.87       3180.45        39.36 o                         
  -1  17  22       4279.43       4290.63        44.74 o                         
   1  17  22       4277.52       4299.20        46.28 o                         
   3  17  22       2998.19       3121.96        40.70 o                         
   5  17  22       3483.54       3523.08        44.84 o                         
   7  17  22       3476.25       3421.99        44.28 o                         
   9  17  22       2484.77       2525.85        39.71 o                         
  11  17  22       2068.92       2002.01        36.25 o                         
  13  17  22       1194.37       1306.74        32.44 o                         
  15  17  22       2659.92       2689.12        38.85 o                         
  17  17  22       2435.96       2417.35        71.40 o                         
 -16  18  22         39.04         42.56        24.03 o                         
 -14  18  22          3.51         28.44        25.06 o                         
 -12  18  22      12908.70      12886.31        67.36 o                         
 -10  18  22          1.32         84.77        26.78 o                         
  -8  18  22         30.46        195.33        27.27 o                         
  -6  18  22          0.22         50.39        31.36 o                         
  -4  18  22      20657.82      20338.26        95.63 o                         
  -2  18  22          7.75        101.32        29.79 o                         
   0  18  22         37.69        113.23        30.52 o                         
   2  18  22          7.75        118.02        31.36 o                         
   4  18  22      20660.49      20141.84       102.24 o                         
   6  18  22          0.21         24.22        34.27 o                         
   8  18  22         28.58        108.27        28.99 o                         
  10  18  22          1.31        113.29        30.21 o                         
  12  18  22      12906.89      12868.78        72.73 o                         
  14  18  22          3.51         19.94        29.16 o                         
  16  18  22         37.58         60.59        31.54 o                         
 -19  19  22       1708.45       1561.78        48.37 o                         
 -17  19  22        751.91        852.33        25.49 o                         
 -15  19  22       2018.04       2123.91        34.78 o                         
 -13  19  22       2181.61       2187.95        32.97 o                         
 -11  19  22       3145.49       3203.81        38.56 o                         
  -9  19  22       1960.33       1997.07        33.19 o                         
  -7  19  22       2346.86       2351.90        35.02 o                         
  -5  19  22       5055.70       4823.56        46.00 o                         
  -3  19  22       2849.25       2883.67        37.72 o                         
  -1  19  22       1966.68       2189.62        40.04 o                         
   1  19  22       1968.25       2116.20        39.34 o                         
   3  19  22       2843.17       2781.93        39.81 o                         
   5  19  22       5044.64       4987.89        51.61 o                         
   7  19  22       2345.04       2305.74        38.27 o                         
   9  19  22       1957.95       2001.68        36.62 o                         
  11  19  22       3141.98       3076.60        44.37 o                         
  13  19  22       2179.07       2207.64        37.19 o                         
  15  19  22       2019.09       2069.64        40.58 o                         
  17  19  22        755.56        787.82        36.28 o                         
  19  19  22       1705.82       1629.98       102.65 o                         
 -18  20  22       6013.38       5791.21        53.00 o                         
 -16  20  22       7437.54       7443.43        46.73 o                         
 -14  20  22       8075.03       8157.43        60.76 o                         
 -12  20  22         87.53        148.43        25.47 o                         
 -10  20  22      11414.61      11529.97        63.73 o                         
  -8  20  22      11776.19      11857.24        63.75 o                         
  -6  20  22      12760.66      12797.81        66.43 o                         
  -4  20  22         29.17         99.15        27.70 o                         
  -2  20  22      14484.40      14577.41        78.42 o                         
   0  20  22      16845.90      16749.59        78.31 o                         
   2  20  22      14485.21      14561.63        76.70 o                         
   4  20  22         28.41        113.07        29.87 o                         
   6  20  22      12763.02      12701.62        80.62 o                         
   8  20  22      11783.05      11796.61        68.32 o                         
  10  20  22      11419.86      11423.42        69.14 o                         
  12  20  22         87.63        173.12        29.16 o                         
  14  20  22       8076.46       8152.33        67.44 o                         
  16  20  22       7432.86       7388.74        71.43 o                         
  18  20  22       6014.70       6010.90        80.56 o                         
 -15  21  22       2744.81       2730.56        38.92 o                         
 -13  21  22       1159.43       1256.30        28.34 o                         
 -11  21  22       1806.54       1912.14        32.57 o                         
  -9  21  22       2868.44       2936.57        37.39 o                         
  -7  21  22       2388.77       2430.73        36.65 o                         
  -5  21  22       2160.98       2274.38        36.76 o                         
  -3  21  22       1272.40       1392.12        33.04 o                         
  -1  21  22       1830.18       1830.75        34.46 o                         
   1  21  22       1835.07       1707.02        34.29 o                         
   3  21  22       1268.56       1309.74        34.00 o                         
   5  21  22       2160.02       2215.39        38.48 o                         
   7  21  22       2383.77       2525.26        39.23 o                         
   9  21  22       2870.23       2906.46        43.13 o                         
  11  21  22       1806.61       1901.71        36.24 o                         
  13  21  22       1160.18       1276.17        33.93 o                         
  15  21  22       2751.21       2739.32        64.17 o                         
 -12  22  22       8687.29       8412.46        80.96 o                         
  -8  22  22         39.17         81.00        39.88 o                         
  -4  22  22      12527.18      12355.34        95.53 o                         
   0  22  22         43.42         90.11        39.48 o                         
   4  22  22      12531.66      12142.70       103.13 o                         
   8  22  22         38.16         73.91        40.53 o                         
  12  22  22       8687.79       8627.42        92.75 o                         
   0   1  23        278.25        344.19        23.31 o                         
  -1   2  23       7600.26       7603.76        46.16 o                         
   1   2  23       7610.59       7539.13        45.29 o                         
  -2   3  23       7982.59       7673.03        45.81 o                         
   0   3  23        501.70        458.46        23.72 o                         
   2   3  23       7972.71       7748.58        46.28 o                         
  -3   4  23       1075.97       1053.86        25.45 o                         
  -1   4  23        324.77        312.91        23.43 o                         
   1   4  23        323.24        322.49        23.72 o                         
   3   4  23       1101.31       1068.69        26.26 o                         
  -4   5  23        278.47        345.84        24.33 o                         
  -2   5  23       8386.15       8292.54        48.59 o                         
   0   5  23        226.04        240.09        23.82 o                         
   2   5  23       8392.66       8266.13        48.73 o                         
   4   5  23        284.80        326.83        25.03 o                         
  -5   6  23       6575.54       6638.88        44.82 o                         
  -3   6  23       7146.23       7012.00        45.84 o                         
  -1   6  23       6696.57       6488.93        46.14 o                         
   1   6  23       6697.79       6435.48        44.99 o                         
   3   6  23       7151.32       6973.50        46.24 o                         
   5   6  23       6570.20       6574.51        48.55 o                         
  -6   7  23      10370.56      10201.79        51.05 o                         
  -4   7  23        122.56        219.77        23.70 o                         
  -2   7  23       6290.27       6315.85        44.59 o                         
   0   7  23        124.15        235.64        23.63 o                         
   2   7  23       6275.85       6301.17        45.57 o                         
   4   7  23        123.15        216.82        25.42 o                         
   6   7  23      10345.00      10140.86        55.62 o                         
  -7   8  23        160.58        247.44        24.16 o                         
  -5   8  23        245.06        245.98        23.90 o                         
  -3   8  23        464.76        504.78        24.70 o                         
  -1   8  23        515.35        526.88        24.77 o                         
   1   8  23        521.99        566.44        24.89 o                         
   3   8  23        463.77        467.50        26.06 o                         
   5   8  23        251.63        247.21        26.25 o                         
   7   8  23        158.10        209.56        26.60 o                         
  -8   9  23        551.58        575.97        26.86 o                         
  -6   9  23       5108.40       4995.59        40.16 o                         
  -4   9  23        619.47        622.98        24.94 o                         
  -2   9  23       9292.46       8999.74        50.17 o                         
   0   9  23        517.21        438.83        24.85 o                         
   2   9  23       9280.76       8954.19        51.04 o                         
   4   9  23        629.41        583.38        27.55 o                         
   6   9  23       5102.60       5049.37        44.78 o                         
   8   9  23        556.40        569.86        28.88 o                         
  -9  10  23       4804.04       5036.49        41.94 o                         
  -7  10  23       7108.90       6974.12        46.95 o                         
  -5  10  23       5172.15       5282.24        42.30 o                         
  -3  10  23       5779.66       5843.63        43.92 o                         
  -1  10  23       7864.11       7649.79        47.85 o                         
   1  10  23       7853.49       7658.82        48.58 o                         
   3  10  23       5784.19       5841.00        47.03 o                         
   5  10  23       5168.69       5195.94        46.82 o                         
   7  10  23       7115.85       6947.54        52.18 o                         
   9  10  23       4807.18       4873.98        46.18 o                         
 -10  11  23       4176.33       4519.02        41.39 o                         
  -8  11  23        691.06        659.48        27.00 o                         
  -6  11  23       7400.80       7289.07        47.68 o                         
  -4  11  23        730.14        640.63        27.00 o                         
  -2  11  23       6479.73       6368.48        46.32 o                         
   0  11  23        668.94        593.71        26.24 o                         
   2  11  23       6486.61       6302.09        47.61 o                         
   4  11  23        740.40        596.15        28.72 o                         
   6  11  23       7399.48       7269.96        53.38 o                         
   8  11  23        701.12        615.17        28.85 o                         
  10  11  23       4172.22       4313.30        44.28 o                         
 -11  12  23        499.75        523.04        30.25 o                         
  -9  12  23        414.21        439.29        27.30 o                         
  -7  12  23         98.68        204.78        26.22 o                         
  -5  12  23        311.24        360.92        26.37 o                         
  -3  12  23        430.24        404.44        26.45 o                         
  -1  12  23        367.68        399.15        26.77 o                         
   1  12  23        355.73        433.08        26.81 o                         
   3  12  23        429.29        388.78        27.54 o                         
   5  12  23        305.03        308.69        27.80 o                         
   7  12  23         98.04        162.12        28.04 o                         
   9  12  23        414.94        444.67        28.75 o                         
  11  12  23        482.94        492.35        31.56 o                         
 -12  13  23         55.38        107.14        31.33 o                         
 -10  13  23       3873.08       3999.48        43.36 o                         
  -8  13  23         38.35        102.39        26.96 o                         
  -6  13  23       7320.95       7340.54        50.81 o                         
  -4  13  23        274.83        338.82        26.72 o                         
  -2  13  23       6930.02       6909.28        48.71 o                         
   0  13  23         99.40        178.33        25.65 o                         
   2  13  23       6918.48       6822.24        49.83 o                         
   4  13  23        281.14        382.44        28.31 o                         
   6  13  23       7328.15       7226.99        55.13 o                         
   8  13  23         38.33         51.25        28.15 o                         
  10  13  23       3876.44       3866.21        46.53 o                         
  12  13  23         53.82         89.48        34.33 o                         
 -13  14  23       3682.67       3682.47        44.13 o                         
 -11  14  23       3523.74       3499.92        42.08 o                         
  -9  14  23       4817.29       4793.66        47.86 o                         
  -7  14  23       2402.45       2499.31        35.50 o                         
  -5  14  23       7371.66       7277.46        50.58 o                         
  -3  14  23       6121.61       6089.19        48.43 o                         
  -1  14  23       4353.89       4455.72        42.57 o                         
   1  14  23       4356.60       4497.46        42.64 o                         
   3  14  23       6115.80       6066.81        51.20 o                         
   5  14  23       7380.18       7162.97        54.05 o                         
   7  14  23       2412.08       2459.81        38.01 o                         
   9  14  23       4826.64       4773.09        50.61 o                         
  11  14  23       3524.98       3400.19        45.87 o                         
  13  14  23       3677.79       3675.71        43.88 o                         
 -14  15  23       2155.71       2269.40        34.23 o                         
 -12  15  23         65.00        158.58        26.63 o                         
 -10  15  23       5092.96       5156.91        47.24 o                         
  -8  15  23         59.46        143.52        29.42 o                         
  -6  15  23       5050.73       5265.85        48.12 o                         
  -4  15  23         19.15         47.15        27.67 o                         
  -2  15  23       6487.16       6686.70        49.76 o                         
   0  15  23         19.13         63.56        26.67 o                         
   2  15  23       6498.47       6533.34        51.51 o                         
   4  15  23         18.68         68.53        28.99 o                         
   6  15  23       5044.61       5049.48        53.96 o                         
   8  15  23         60.97        115.52        31.25 o                         
  10  15  23       5097.67       5146.74        51.01 o                         
  12  15  23         63.97         93.13        28.47 o                         
  14  15  23       2156.97       2305.09        37.75 o                         
 -15  16  23         13.69         44.22        24.77 o                         
 -13  16  23        133.72        162.03        26.57 o                         
 -11  16  23        367.31        368.25        27.86 o                         
  -9  16  23        340.94        387.35        27.76 o                         
  -7  16  23         97.93        137.88        31.59 o                         
  -5  16  23        182.18        228.65        29.30 o                         
  -3  16  23        299.37        344.15        29.36 o                         
  -1  16  23        208.58        305.73        29.15 o                         
   1  16  23        209.92        281.15        29.63 o                         
   3  16  23        287.99        220.65        30.30 o                         
   5  16  23        180.18        180.07        32.38 o                         
   7  16  23         97.09        110.20        33.04 o                         
   9  16  23        338.11        434.21        30.24 o                         
  11  16  23        363.11        351.73        29.25 o                         
  13  16  23        130.89        120.31        29.03 o                         
  15  16  23         14.26         10.44        29.52 o                         
 -16  17  23        340.56        372.81        24.60 o                         
 -14  17  23       2282.21       2344.01        32.98 o                         
 -12  17  23        539.15        583.52        27.57 o                         
 -10  17  23       3424.92       3364.67        38.61 o                         
  -8  17  23        424.98        435.38        27.85 o                         
  -6  17  23       3416.43       3404.23        39.67 o                         
  -4  17  23        501.13        495.48        34.19 o                         
  -2  17  23       5752.51       5634.59        54.90 o                         
   0  17  23        539.19        591.09        32.19 o                         
   2  17  23       5746.92       5492.93        55.01 o                         
   4  17  23        494.93        470.52        34.93 o                         
   6  17  23       3416.91       3462.87        43.62 o                         
   8  17  23        413.75        435.83        30.03 o                         
  10  17  23       3426.35       3461.91        43.11 o                         
  12  17  23        548.65        570.25        30.82 o                         
  14  17  23       2283.55       2242.85        38.95 o                         
  16  17  23        341.97        358.13        33.83 o                         
 -17  18  23       1351.81       1315.06        27.60 o                         
 -15  18  23       2300.16       2279.81        32.18 o                         
 -13  18  23       1369.61       1508.40        30.25 o                         
 -11  18  23       1968.87       2097.53        34.03 o                         
  -9  18  23       2783.86       2792.07        37.51 o                         
  -7  18  23       4150.18       4246.94        45.52 o                         
  -5  18  23       2588.83       2757.32        36.78 o                         
  -3  18  23       2742.75       2852.09        37.10 o                         
  -1  18  23       4705.16       4682.39        47.64 o                         
   1  18  23       4699.36       4723.70        48.58 o                         
   3  18  23       2744.84       2846.63        38.98 o                         
   5  18  23       2589.27       2748.52        40.73 o                         
   7  18  23       4152.91       4210.28        47.10 o                         
   9  18  23       2780.62       2777.12        39.14 o                         
  11  18  23       1968.96       2052.32        36.91 o                         
  13  18  23       1372.65       1563.86        35.63 o                         
  15  18  23       2297.63       2294.67        43.32 o                         
  17  18  23       1349.25       1348.52        41.34 o                         
 -16  19  23        377.88        387.24        23.99 o                         
 -14  19  23       1866.38       1894.78        36.73 o                         
 -12  19  23        403.37        413.49        26.05 o                         
 -10  19  23       2793.33       2900.62        38.48 o                         
  -8  19  23        460.35        477.23        28.76 o                         
  -6  19  23       3476.21       3470.65        40.95 o                         
  -4  19  23        538.23        541.79        28.55 o                         
  -2  19  23       4310.76       4333.56        45.05 o                         
   0  19  23        571.88        600.54        29.86 o                         
   2  19  23       4316.04       4236.97        47.39 o                         
   4  19  23        529.30        544.90        31.26 o                         
   6  19  23       3475.59       3554.16        42.66 o                         
   8  19  23        463.44        499.04        30.30 o                         
  10  19  23       2791.20       2888.68        40.57 o                         
  12  19  23        405.32        412.74        30.14 o                         
  14  19  23       1867.64       1875.87        41.83 o                         
  16  19  23        383.17        371.47        39.87 o                         
 -15  20  23         14.60         64.26        25.34 o                         
 -13  20  23         24.44         -3.40        23.89 o                         
 -11  20  23        377.77        363.05        26.97 o                         
  -9  20  23        287.00        352.42        28.01 o                         
  -7  20  23         46.00         54.95        27.57 o                         
  -5  20  23        100.21        119.91        28.29 o                         
  -3  20  23        262.24        238.14        28.93 o                         
  -1  20  23        221.60        220.19        28.53 o                         
   1  20  23        224.59        258.11        29.34 o                         
   3  20  23        264.75        255.26        29.41 o                         
   5  20  23        100.93        143.93        29.42 o                         
   7  20  23         46.44         61.72        28.75 o                         
   9  20  23        287.35        405.95        30.65 o                         
  11  20  23        381.21        388.77        29.90 o                         
  13  20  23         25.51         34.95        29.27 o                         
  15  20  23         14.78         -8.19        32.60 o                         
 -14  21  23       1941.88       1923.52        31.91 o                         
 -12  21  23         17.51        -14.82        24.74 o                         
 -10  21  23       2297.33       2367.77        34.82 o                         
  -8  21  23         28.83         82.78        27.95 o                         
  -6  21  23       4229.05       4462.39        51.53 o                         
  -4  21  23          3.99         14.17        28.54 o                         
  -2  21  23       2983.26       3202.17        42.23 o                         
   0  21  23          3.65         76.70        27.91 o                         
   2  21  23       2986.41       3193.65        46.23 o                         
   4  21  23          4.00         28.53        28.85 o                         
   6  21  23       4237.69       4377.54        49.10 o                         
   8  21  23         28.05         94.45        29.02 o                         
  10  21  23       2295.63       2322.33        39.21 o                         
  12  21  23         17.97         67.63        30.05 o                         
  14  21  23       1935.65       2028.59        53.34 o                         
 -13  22  23       1812.37       1858.66        32.20 o                         
 -11  22  23       1600.97       1598.30        31.48 o                         
  -9  22  23        803.91        868.03        29.75 o                         
  -7  22  23       1866.08       1997.71        34.44 o                         
  -5  22  23       2620.13       2668.05        38.26 o                         
  -3  22  23       2807.86       2816.96        39.51 o                         
  -1  22  23       2200.84       2199.09        35.17 o                         
   1  22  23       2205.50       2153.47        35.29 o                         
   3  22  23       2806.47       2789.97        42.18 o                         
   5  22  23       2618.26       2587.19        40.26 o                         
   7  22  23       1857.92       1952.05        37.25 o                         
   9  22  23        802.66        807.54        31.24 o                         
  11  22  23       1598.48       1601.35        34.69 o                         
  13  22  23       1810.55       1873.90        55.51 o                         
 -10  23  23       2276.94       2366.17        60.08 o                         
  -6  23  23       1906.66       1993.13        53.93 o                         
  -2  23  23       3665.65       3809.57        69.98 o                         
   2  23  23       3672.98       3728.25        71.69 o                         
   6  23  23       1911.44       1974.86        56.30 o                         
  10  23  23       2276.08       2412.17        56.52 o                         
   0   0  24     127881.09     127579.14       553.28 o                         
  -2   2  24        335.80        454.50        35.84 o                         
   0   2  24        291.38        362.16        25.14 o                         
   2   2  24        338.00        456.33        36.24 o                         
  -1   3  24         18.67         93.00        23.93 o                         
   1   3  24         19.13        116.29        24.40 o                         
  -4   4  24        103.54        320.56        34.85 o                         
  -2   4  24      30024.11      30148.53        86.38 o                         
   0   4  24      31277.32      31249.52        91.13 o                         
   2   4  24      30028.65      30181.07        88.97 o                         
   4   4  24        105.39        302.21        36.42 o                         
  -3   5  24        127.76        147.82        24.30 o                         
  -1   5  24        210.16        273.45        24.60 o                         
   1   5  24        207.59        287.87        24.86 o                         
   3   5  24        129.58        192.93        25.16 o                         
  -6   6  24        752.62        821.86        37.72 o                         
  -4   6  24      24595.75      24692.51        78.24 o                         
  -2   6  24        827.03        883.37        26.79 o                         
   0   6  24        716.05        926.51        26.69 o                         
   2   6  24        828.58        950.80        27.48 o                         
   4   6  24      24597.36      24679.24        82.27 o                         
   6   6  24        754.66        731.42        40.77 o                         
  -5   7  24         43.88         92.35        24.61 o                         
  -3   7  24        168.41        197.39        24.79 o                         
  -1   7  24        118.94        182.29        24.72 o                         
   1   7  24        114.78        163.94        24.92 o                         
   3   7  24        161.57        174.26        26.13 o                         
   5   7  24         42.90         73.31        26.99 o                         
  -8   8  24      98469.83      99576.80       304.29 o                         
  -6   8  24        129.11        242.19        25.67 o                         
  -4   8  24      28523.02      28840.96        84.47 o                         
  -2   8  24         42.10        208.29        25.08 o                         
   0   8  24     125411.86     126383.83       301.14 o                         
   2   8  24         41.70        215.83        25.62 o                         
   4   8  24      28513.12      28790.26        92.49 o                         
   6   8  24        129.23        212.85        28.16 o                         
   8   8  24      98467.36      98853.79       392.26 o                         
  -7   9  24        175.03        268.74        25.19 o                         
  -5   9  24        444.55        427.10        25.75 o                         
  -3   9  24         96.05        175.79        25.71 o                         
  -1   9  24        114.95        180.80        25.63 o                         
   1   9  24        112.90        192.90        25.61 o                         
   3   9  24         97.62        132.96        27.64 o                         
   5   9  24        450.50        433.31        28.42 o                         
   7   9  24        169.59        208.66        28.08 o                         
 -10  10  24        134.58        274.76        39.33 o                         
  -8  10  24        271.58        407.54        26.29 o                         
  -6  10  24        583.00        651.72        26.80 o                         
  -4  10  24      21949.17      22257.90        73.49 o                         
  -2  10  24       1285.07       1313.26        28.79 o                         
   0  10  24        369.69        435.03        27.00 o                         
   2  10  24       1284.11       1284.51        30.20 o                         
   4  10  24      21941.02      22145.01        83.90 o                         
   6  10  24        582.85        632.07        29.39 o                         
   8  10  24        272.82        370.62        29.14 o                         
  10  10  24        134.53        238.79        42.67 o                         
  -9  11  24        103.15        136.43        27.91 o                         
  -7  11  24        201.40        259.67        26.04 o                         
  -5  11  24        171.19        239.86        26.30 o                         
  -3  11  24         45.13         66.82        25.33 o                         
  -1  11  24         92.54        154.10        25.97 o                         
   1  11  24         96.99        175.16        26.29 o                         
   3  11  24         45.93         67.36        27.39 o                         
   5  11  24        162.87        147.85        28.34 o                         
   7  11  24        197.60        197.75        28.32 o                         
   9  11  24        101.52        176.53        30.23 o                         
 -12  12  24        176.13        201.75        38.24 o                         
 -10  12  24      15857.11      16050.18        72.59 o                         
  -8  12  24      17825.97      17793.10        75.28 o                         
  -6  12  24      19458.55      19961.99        72.55 o                         
  -4  12  24         60.45        167.05        27.15 o                         
  -2  12  24      19491.82      19728.33        73.46 o                         
   0  12  24      26839.61      26514.64        87.93 o                         
   2  12  24      19500.54      19674.69        75.72 o                         
   4  12  24         62.02        153.61        28.85 o                         
   6  12  24      19469.19      19711.33        79.33 o                         
   8  12  24      17833.29      17699.58        82.97 o                         
  10  12  24      15859.74      15983.63        77.12 o                         
  12  12  24        173.91        274.18        42.12 o                         
 -11  13  24        290.26        327.14        27.28 o                         
  -9  13  24        467.75        481.83        31.25 o                         
  -7  13  24          4.38         47.79        28.60 o                         
  -5  13  24         22.86         38.57        26.97 o                         
  -3  13  24        118.05        171.53        26.72 o                         
  -1  13  24        132.78        222.39        26.64 o                         
   1  13  24        133.56        193.91        26.95 o                         
   3  13  24        115.02        182.17        27.71 o                         
   5  13  24         23.68         26.53        28.70 o                         
   7  13  24          4.72         -6.42        29.91 o                         
   9  13  24        473.80        414.56        33.41 o                         
  11  13  24        292.58        349.54        29.54 o                         
 -14  14  24        141.46        221.42        36.73 o                         
 -12  14  24      11867.72      11976.24        61.76 o                         
 -10  14  24         53.37        170.60        26.95 o                         
  -8  14  24        341.82        398.56        32.41 o                         
  -6  14  24        159.55        215.33        30.20 o                         
  -4  14  24      18270.08      18363.88        77.23 o                         
  -2  14  24        387.66        519.74        29.27 o                         
   0  14  24        165.75        319.22        28.53 o                         
   2  14  24        386.38        465.20        30.03 o                         
   4  14  24      18270.14      18257.31        81.24 o                         
   6  14  24        157.75        145.26        31.43 o                         
   8  14  24        341.92        405.69        34.93 o                         
  10  14  24         51.07         76.62        28.61 o                         
  12  14  24      11866.36      12028.58        78.77 o                         
  14  14  24        138.01        195.34        41.67 o                         
 -13  15  24         72.54        112.23        25.91 o                         
 -11  15  24        335.38        349.75        27.33 o                         
  -9  15  24        203.28        235.33        27.47 o                         
  -7  15  24         41.18         91.69        28.48 o                         
  -5  15  24         45.91         97.51        30.71 o                         
  -3  15  24        154.84        197.42        29.47 o                         
  -1  15  24        492.43        490.34        30.69 o                         
   1  15  24        499.45        464.30        32.11 o                         
   3  15  24        152.27        117.08        31.58 o                         
   5  15  24         47.46         67.24        31.98 o                         
   7  15  24         43.11        130.09        29.83 o                         
   9  15  24        201.05        203.94        28.99 o                         
  11  15  24        338.22        375.34        30.17 o                         
  13  15  24         71.26         54.02        29.53 o                         
 -16  16  24      35044.52      35624.24       212.28 o                         
 -14  16  24          1.58         43.44        24.78 o                         
 -12  16  24       9892.94      10008.93        62.93 o                         
 -10  16  24          6.74         93.11        26.83 o                         
  -8  16  24      54031.06      54851.28       171.26 o                         
  -6  16  24         29.01        144.36        27.68 o                         
  -4  16  24      13101.98      13253.76        75.46 o                         
  -2  16  24        319.93        434.49        33.90 o                         
   0  16  24      69717.81      69314.31       281.75 o                         
   2  16  24        319.68        402.98        35.74 o                         
   4  16  24      13103.86      13135.85        72.45 o                         
   6  16  24         28.59        129.97        29.05 o                         
   8  16  24      54045.18      54656.23       235.19 o                         
  10  16  24          6.27         65.66        29.28 o                         
  12  16  24       9893.40      10164.51        66.54 o                         
  14  16  24          1.66         53.98        30.53 o                         
  16  16  24      35048.56      35861.59       345.57 o                         
 -15  17  24        269.14        257.67        24.58 o                         
 -13  17  24        205.41        180.10        25.59 o                         
 -11  17  24          6.51         53.37        26.36 o                         
  -9  17  24         40.46         87.36        27.51 o                         
  -7  17  24        570.76        633.55        29.22 o                         
  -5  17  24        206.98        184.31        27.83 o                         
  -3  17  24         49.48         69.12        27.21 o                         
  -1  17  24         91.95        128.66        27.94 o                         
   1  17  24         94.39        165.18        28.56 o                         
   3  17  24         52.28         99.19        28.78 o                         
   5  17  24        208.05        231.86        29.12 o                         
   7  17  24        579.86        622.82        30.56 o                         
   9  17  24         42.27        109.16        28.97 o                         
  11  17  24          6.44         60.27        29.20 o                         
  13  17  24        203.84        176.64        30.67 o                         
  15  17  24        269.36        224.79        34.82 o                         
 -16  18  24         38.73         62.82        23.73 o                         
 -14  18  24         98.96        111.86        24.71 o                         
 -12  18  24       8041.45       8101.70        51.85 o                         
 -10  18  24         23.85         85.80        26.77 o                         
  -8  18  24        238.94        260.63        28.53 o                         
  -6  18  24         59.60        120.25        28.06 o                         
  -4  18  24      14641.43      14630.09        72.14 o                         
  -2  18  24        109.10        111.14        28.51 o                         
   0  18  24         12.68         86.25        28.47 o                         
   2  18  24        108.39        145.38        29.29 o                         
   4  18  24      14637.77      14543.78        83.27 o                         
   6  18  24         58.56        112.59        28.90 o                         
   8  18  24        239.30        255.30        29.65 o                         
  10  18  24         22.93        104.16        29.78 o                         
  12  18  24       8039.50       8219.33        71.43 o                         
  14  18  24         97.83        133.20        33.34 o                         
  16  18  24         38.90         53.58        35.99 o                         
 -15  19  24        240.79        194.13        24.37 o                         
 -13  19  24        252.59        272.43        26.01 o                         
 -11  19  24         41.27         72.47        25.66 o                         
  -9  19  24         87.51        113.18        26.64 o                         
  -7  19  24        346.34        363.19        28.41 o                         
  -5  19  24        252.66        301.30        29.02 o                         
  -3  19  24        182.79        180.78        28.84 o                         
  -1  19  24        153.80        213.31        28.73 o                         
   1  19  24        152.31        206.12        29.11 o                         
   3  19  24        179.66        194.41        29.71 o                         
   5  19  24        254.94        234.27        29.46 o                         
   7  19  24        351.16        373.12        30.01 o                         
   9  19  24         86.33        164.37        29.17 o                         
  11  19  24         42.73         90.82        29.53 o                         
  13  19  24        253.68        276.44        30.56 o                         
  15  19  24        238.88        174.22        43.70 o                         
 -14  20  24       6443.10       6331.24        54.74 o                         
 -12  20  24         36.07         51.76        24.83 o                         
 -10  20  24       8094.30       8231.41        57.43 o                         
  -8  20  24       9767.28       9851.27        61.08 o                         
  -6  20  24       9215.24       9583.69        61.11 o                         
  -4  20  24        161.54        177.96        28.82 o                         
  -2  20  24       8547.26       8983.38        57.70 o                         
   0  20  24      12244.10      12021.65        65.52 o                         
   2  20  24       8541.37       8797.86        60.36 o                         
   4  20  24        159.91        180.52        29.32 o                         
   6  20  24       9204.91       9479.62        62.79 o                         
   8  20  24       9768.44       9899.85        64.66 o                         
  10  20  24       8092.73       8293.86        60.83 o                         
  12  20  24         34.22         30.59        28.53 o                         
  14  20  24       6445.80       6426.87        92.03 o                         
 -13  21  24         20.29         53.93        29.68 o                         
 -11  21  24        391.06        409.62        27.05 o                         
  -9  21  24        137.98        174.39        27.35 o                         
  -7  21  24         45.13        112.20        27.78 o                         
  -5  21  24         41.99         77.11        28.23 o                         
  -3  21  24        180.48        178.71        28.55 o                         
  -1  21  24        132.07        105.19        28.24 o                         
   1  21  24        132.90        133.63        28.52 o                         
   3  21  24        181.73        165.32        28.16 o                         
   5  21  24         42.63         83.67        28.06 o                         
   7  21  24         45.56         65.52        27.60 o                         
   9  21  24        134.88        155.62        28.63 o                         
  11  21  24        397.31        314.36        29.49 o                         
  13  21  24         21.23          7.46        37.60 o                         
 -12  22  24       6259.82       6326.58        57.94 o                         
 -10  22  24          9.84         26.49        27.06 o                         
  -8  22  24        108.10        130.51        26.75 o                         
  -6  22  24         32.14         54.30        27.11 o                         
  -4  22  24       9229.67       9324.69        65.25 o                         
  -2  22  24         35.49         24.92        28.13 o                         
   0  22  24         85.66        144.30        27.72 o                         
   2  22  24         35.46         92.74        27.36 o                         
   4  22  24       9233.48       9316.57        58.36 o                         
   6  22  24         31.48         74.88        27.17 o                         
   8  22  24        107.86         98.77        28.35 o                         
  10  22  24          9.09        -25.57        29.20 o                         
  12  22  24       6260.48       6196.06        88.54 o                         
  -9  23  24        209.63        259.18        28.28 o                         
  -7  23  24         26.70         13.88        27.77 o                         
  -5  23  24         62.73         77.79        27.39 o                         
  -3  23  24        325.14        382.75        28.96 o                         
  -1  23  24        170.58        224.51        28.61 o                         
   1  23  24        171.71        201.09        28.29 o                         
   3  23  24        330.51        411.41        28.19 o                         
   5  23  24         63.81         60.55        27.55 o                         
   7  23  24         27.48         39.04        28.00 o                         
   9  23  24        210.60        255.26        31.15 o                         
  -4  24  24       4971.46       5125.54       103.09 o                         
   0  24  24      29544.53      29860.91       246.10 o                         
   4  24  24       4973.00       5197.36        93.55 o                         
   0   1  25        280.51        367.46        26.31 o                         
  -1   2  25       9816.85       9374.36        52.31 o                         
   1   2  25       9805.39       9405.10        54.14 o                         
  -2   3  25       7557.04       7564.31        48.02 o                         
   0   3  25        196.62        161.65        25.71 o                         
   2   3  25       7554.41       7573.76        51.67 o                         
  -3   4  25        203.89        213.42        25.08 o                         
  -1   4  25        313.72        292.62        25.92 o                         
   1   4  25        309.28        327.67        26.20 o                         
   3   4  25        200.75        207.19        26.21 o                         
  -4   5  25        287.38        178.79        26.74 o                         
  -2   5  25       7112.04       6913.85        47.81 o                         
   0   5  25        258.18        249.78        25.72 o                         
   2   5  25       7102.13       6841.77        48.90 o                         
   4   5  25        287.02        231.92        28.14 o                         
  -5   6  25       6757.90       6717.98        47.46 o                         
  -3   6  25       6761.92       6493.30        50.16 o                         
  -1   6  25       4859.81       4740.85        41.64 o                         
   1   6  25       4852.46       4787.94        43.01 o                         
   3   6  25       6758.63       6552.96        53.33 o                         
   5   6  25       6767.30       6696.41        51.82 o                         
  -6   7  25       6023.25       5959.10        45.91 o                         
  -4   7  25        497.87        479.93        26.24 o                         
  -2   7  25       6134.73       5835.17        46.07 o                         
   0   7  25        513.22        464.30        27.25 o                         
   2   7  25       6130.56       5843.36        47.90 o                         
   4   7  25        499.62        493.82        28.77 o                         
   6   7  25       6027.52       5881.43        51.13 o                         
  -7   8  25        407.38        433.32        26.89 o                         
  -5   8  25        300.15        282.87        25.85 o                         
  -3   8  25        163.02        183.05        25.63 o                         
  -1   8  25        524.62        556.53        26.77 o                         
   1   8  25        513.93        567.10        27.45 o                         
   3   8  25        168.88        187.62        27.51 o                         
   5   8  25        294.81        303.08        28.74 o                         
   7   8  25        406.19        422.31        30.40 o                         
  -8   9  25        236.42        300.88        27.07 o                         
  -6   9  25       6991.96       7018.21        48.16 o                         
  -4   9  25        197.66        296.89        26.53 o                         
  -2   9  25       5113.40       5152.70        43.71 o                         
   0   9  25         63.86         98.51        25.89 o                         
   2   9  25       5120.94       5110.49        46.53 o                         
   4   9  25        203.56        283.96        28.88 o                         
   6   9  25       6996.21       6970.42        54.56 o                         
   8   9  25        243.52        280.62        30.35 o                         
  -9  10  25       3334.50       3345.29        38.83 o                         
  -7  10  25       3154.95       3289.67        38.04 o                         
  -5  10  25       4624.55       4684.15        41.68 o                         
  -3  10  25       6675.66       6530.02        48.42 o                         
  -1  10  25       6015.87       5964.67        48.10 o                         
   1  10  25       6011.76       5941.10        50.29 o                         
   3  10  25       6681.42       6514.54        52.98 o                         
   5  10  25       4630.96       4546.22        45.72 o                         
   7  10  25       3154.37       3272.52        42.21 o                         
   9  10  25       3336.95       3360.47        43.95 o                         
 -10  11  25       4574.24       4607.10        45.38 o                         
  -8  11  25        285.51        328.62        28.91 o                         
  -6  11  25       5197.53       5246.15        47.64 o                         
  -4  11  25        118.70        216.55        26.74 o                         
  -2  11  25       4664.00       4777.60        43.04 o                         
   0  11  25         19.79         49.63        26.27 o                         
   2  11  25       4657.97       4702.08        45.78 o                         
   4  11  25        116.59        148.69        28.02 o                         
   6  11  25       5192.06       5241.92        52.46 o                         
   8  11  25        282.27        208.07        31.45 o                         
  10  11  25       4574.61       4541.86        49.58 o                         
 -11  12  25         27.72         37.38        26.58 o                         
  -9  12  25         52.53        106.30        27.57 o                         
  -7  12  25        312.93        359.38        29.33 o                         
  -5  12  25        260.68        274.27        29.26 o                         
  -3  12  25         99.61         79.34        27.73 o                         
  -1  12  25        191.23        228.22        27.97 o                         
   1  12  25        194.94        256.37        28.39 o                         
   3  12  25        101.46         83.11        28.58 o                         
   5  12  25        258.78        255.68        31.15 o                         
   7  12  25        303.41        292.86        32.43 o                         
   9  12  25         53.73         81.44        30.48 o                         
  11  12  25         27.68         27.50        28.94 o                         
 -12  13  25        287.01        225.31        26.93 o                         
 -10  13  25       3116.52       3132.03        37.40 o                         
  -8  13  25        365.63        382.28        28.21 o                         
  -6  13  25       3410.76       3672.67        43.55 o                         
  -4  13  25        438.69        379.48        30.36 o                         
  -2  13  25       4235.30       4315.29        46.54 o                         
   0  13  25        412.17        388.46        29.63 o                         
   2  13  25       4237.16       4189.16        47.49 o                         
   4  13  25        430.74        415.11        32.75 o                         
   6  13  25       3409.40       3576.39        45.35 o                         
   8  13  25        366.68        346.27        29.49 o                         
  10  13  25       3115.43       3156.18        41.70 o                         
  12  13  25        287.88        220.96        29.84 o                         
 -13  14  25       2946.76       3168.52        37.65 o                         
 -11  14  25       2317.14       2453.08        34.96 o                         
  -9  14  25       3775.74       3725.02        41.02 o                         
  -7  14  25       4652.43       4573.26        45.33 o                         
  -5  14  25       3029.37       3152.82        40.09 o                         
  -3  14  25       2156.17       2409.01        38.40 o                         
  -1  14  25       3861.89       3940.92        44.84 o                         
   1  14  25       3855.09       3850.25        46.72 o                         
   3  14  25       2159.52       2284.78        41.12 o                         
   5  14  25       3025.75       3162.08        42.73 o                         
   7  14  25       4649.14       4510.52        46.90 o                         
   9  14  25       3775.33       3763.44        45.54 o                         
  11  14  25       2319.09       2523.85        39.45 o                         
  13  14  25       2951.33       3165.24        43.85 o                         
 -14  15  25       2581.88       2623.35        36.42 o                         
 -12  15  25        585.91        591.67        27.55 o                         
 -10  15  25       2727.87       2832.60        37.21 o                         
  -8  15  25        436.36        430.51        28.79 o                         
  -6  15  25       3580.04       3636.58        39.93 o                         
  -4  15  25        484.57        492.62        27.93 o                         
  -2  15  25       3508.55       3585.97        39.36 o                         
   0  15  25        382.26        391.82        29.97 o                         
   2  15  25       3508.35       3416.03        40.48 o                         
   4  15  25        494.17        412.39        29.87 o                         
   6  15  25       3580.88       3581.55        42.40 o                         
   8  15  25        437.43        508.35        29.75 o                         
  10  15  25       2725.43       2862.66        48.24 o                         
  12  15  25        595.01        617.77        31.89 o                         
  14  15  25       2584.40       2613.68        42.54 o                         
 -15  16  25        313.34        332.53        25.60 o                         
 -13  16  25        294.62        313.68        26.99 o                         
 -11  16  25         21.48         18.22        26.20 o                         
  -9  16  25         82.36        118.80        27.23 o                         
  -7  16  25        250.15        259.30        28.14 o                         
  -5  16  25        223.11        200.74        27.73 o                         
  -3  16  25         65.52         72.32        27.28 o                         
  -1  16  25        175.68        264.58        28.44 o                         
   1  16  25        175.58        220.18        28.49 o                         
   3  16  25         68.70         95.17        28.74 o                         
   5  16  25        221.95        172.61        28.69 o                         
   7  16  25        248.82        342.11        29.28 o                         
   9  16  25         82.28        141.09        29.65 o                         
  11  16  25         21.74         86.88        29.88 o                         
  13  16  25        298.10        303.92        30.94 o                         
  15  16  25        311.77        349.27        32.63 o                         
 -16  17  25         12.76         11.75        25.77 o                         
 -14  17  25       2334.16       2398.05        33.89 o                         
 -12  17  25        113.82        139.79        25.93 o                         
 -10  17  25       2921.02       2971.29        38.15 o                         
  -8  17  25         12.35         34.02        27.11 o                         
  -6  17  25       3390.72       3532.33        42.87 o                         
  -4  17  25         15.04        113.27        27.63 o                         
  -2  17  25       2991.38       2975.53        38.26 o                         
   0  17  25         15.40         91.07        28.69 o                         
   2  17  25       3001.60       3101.87        39.82 o                         
   4  17  25         14.77         78.08        28.47 o                         
   6  17  25       3387.36       3491.99        46.32 o                         
   8  17  25         12.09         93.36        28.71 o                         
  10  17  25       2916.31       2999.41        44.47 o                         
  12  17  25        112.37        159.35        30.15 o                         
  14  17  25       2331.74       2453.90        44.13 o                         
  16  17  25         12.49         18.84        38.25 o                         
 -15  18  25       1533.32       1548.88        32.90 o                         
 -13  18  25       2355.71       2354.50        33.10 o                         
 -11  18  25       3131.92       3163.88        39.88 o                         
  -9  18  25       1902.62       2016.99        33.04 o                         
  -7  18  25       1913.32       1957.02        34.25 o                         
  -5  18  25       2753.88       2733.42        38.83 o                         
  -3  18  25       2899.12       2920.87        41.53 o                         
  -1  18  25       1416.98       1549.18        33.62 o                         
   1  18  25       1422.00       1538.94        33.26 o                         
   3  18  25       2900.95       2895.01        39.85 o                         
   5  18  25       2755.97       2807.02        39.13 o                         
   7  18  25       1911.89       1990.45        36.20 o                         
   9  18  25       1901.64       2112.23        39.67 o                         
  11  18  25       3132.94       3281.65        44.77 o                         
  13  18  25       2353.91       2370.92        43.01 o                         
  15  18  25       1532.94       1604.15        44.79 o                         
 -14  19  25       1496.14       1594.04        36.21 o                         
 -12  19  25          4.66        -25.02        25.02 o                         
 -10  19  25       3608.49       3709.57        41.39 o                         
  -8  19  25          0.29          9.01        27.01 o                         
  -6  19  25       1698.18       1762.74        33.98 o                         
  -4  19  25         38.19        148.89        28.62 o                         
  -2  19  25       3732.45       3906.60        44.57 o                         
   0  19  25          3.19         34.24        28.11 o                         
   2  19  25       3737.22       3876.45        47.19 o                         
   4  19  25         38.23         73.10        28.14 o                         
   6  19  25       1708.63       1769.98        34.50 o                         
   8  19  25          0.30         29.21        29.11 o                         
  10  19  25       3615.21       3744.27        48.02 o                         
  12  19  25          4.67         27.60        29.87 o                         
  14  19  25       1495.63       1684.27        59.42 o                         
 -13  20  25        161.74        194.13        29.89 o                         
 -11  20  25         12.11         26.57        27.55 o                         
  -9  20  25         81.75        121.53        25.29 o                         
  -7  20  25        308.90        279.79        28.16 o                         
  -5  20  25        184.01        209.71        28.51 o                         
  -3  20  25        132.37        139.97        28.34 o                         
  -1  20  25        138.54        124.17        27.81 o                         
   1  20  25        138.95        149.91        28.39 o                         
   3  20  25        130.99        156.33        28.04 o                         
   5  20  25        184.55        193.14        28.28 o                         
   7  20  25        312.99        305.46        29.31 o                         
   9  20  25         80.75        141.25        29.43 o                         
  11  20  25         12.80        -28.04        28.04 o                         
  13  20  25        160.77        120.18        34.18 o                         
 -10  21  25       2256.00       2317.94        36.16 o                         
  -8  21  25        250.29        256.95        27.41 o                         
  -6  21  25       1554.36       1599.04        33.30 o                         
  -4  21  25        262.63        313.85        28.61 o                         
  -2  21  25       2692.22       2732.77        47.46 o                         
   0  21  25        265.87        331.31        28.58 o                         
   2  21  25       2691.59       2767.49        38.50 o                         
   4  21  25        257.80        233.78        28.02 o                         
   6  21  25       1554.71       1630.08        33.55 o                         
   8  21  25        249.71        282.95        29.11 o                         
  10  21  25       2256.19       2354.05        40.74 o                         
  -9  22  25       1864.30       1722.46        34.34 o                         
  -7  22  25       1274.77       1327.21        31.85 o                         
  -5  22  25        781.11        881.10        30.62 o                         
  -3  22  25       1238.69       1412.60        33.32 o                         
  -1  22  25       2058.66       2031.62        36.53 o                         
   1  22  25       2055.60       2086.35        35.47 o                         
   3  22  25       1236.47       1411.60        31.99 o                         
   5  22  25        778.88        902.49        31.01 o                         
   7  22  25       1276.01       1261.00        35.28 o                         
   9  22  25       1863.60       1801.39        35.67 o                         
  -6  23  25       2137.48       2250.45        38.28 o                         
  -4  23  25        297.95        264.47        31.33 o                         
  -2  23  25       1741.11       1772.91        36.78 o                         
   0  23  25        309.11        452.84        30.29 o                         
   2  23  25       1738.88       1765.71        34.31 o                         
   4  23  25        295.16        332.11        30.23 o                         
   6  23  25       2139.68       2311.69        38.79 o                         
  -1  24  25         87.35        135.62        28.58 o                         
   1  24  25         88.54         58.93        29.50 o                         
  -1   1  26       4216.21       4151.62        57.26 o                         
   1   1  26       4222.40       4144.27        60.90 o                         
   0   2  26        365.95        475.30        28.25 o                         
  -3   3  26       3361.90       3552.36        51.73 o                         
  -1   3  26       4636.38       4545.94        41.90 o                         
   1   3  26       4637.75       4649.81        43.20 o                         
   3   3  26       3358.71       3482.16        54.66 o                         
  -2   4  26      32947.04      32113.43        94.65 o                         
   0   4  26      33730.39      32995.82        97.17 o                         
   2   4  26      32955.40      32163.24        97.85 o                         
  -5   5  26       3334.59       3262.60        52.83 o                         
  -3   5  26       3270.69       3277.41        35.85 o                         
  -1   5  26       1611.16       1748.20        31.00 o                         
   1   5  26       1609.10       1736.71        32.00 o                         
   3   5  26       3272.88       3259.06        38.34 o                         
   5   5  26       3328.43       3243.75        56.24 o                         
  -4   6  26      25908.38      24983.28        83.39 o                         
  -2   6  26          2.47        116.68        26.11 o                         
   0   6  26         36.77        132.00        26.93 o                         
   2   6  26          2.47         84.11        27.64 o                         
   4   6  26      25923.11      24967.03        91.32 o                         
  -7   7  26       4874.07       4680.81        62.48 o                         
  -5   7  26       2758.69       2793.37        34.45 o                         
  -3   7  26       3248.36       3249.94        36.46 o                         
  -1   7  26       3448.45       3487.86        37.80 o                         
   1   7  26       3450.58       3512.12        39.05 o                         
   3   7  26       3247.76       3274.68        39.39 o                         
   5   7  26       2757.62       2761.45        37.80 o                         
   7   7  26       4884.95       4578.55        70.11 o                         
  -6   8  26         33.80        167.87        27.19 o                         
  -4   8  26      21671.01      21196.79        74.30 o                         
  -2   8  26         30.75        101.29        26.12 o                         
   0   8  26         14.12         80.00        27.30 o                         
   2   8  26         28.60         99.61        28.10 o                         
   4   8  26      21657.29      21227.53        83.04 o                         
   6   8  26         29.62        196.03        30.22 o                         
  -9   9  26       1569.92       1592.40        50.87 o                         
  -7   9  26       1789.13       1873.22        34.63 o                         
  -5   9  26       4038.81       3967.80        40.75 o                         
  -3   9  26       4284.26       4201.90        40.75 o                         
  -1   9  26       2417.97       2437.65        33.95 o                         
   1   9  26       2421.13       2412.36        35.27 o                         
   3   9  26       4285.32       4192.05        44.36 o                         
   5   9  26       4036.48       3949.51        46.29 o                         
   7   9  26       1786.34       1888.07        38.74 o                         
   9   9  26       1570.63       1668.98        58.41 o                         
  -8  10  26         57.57         92.97        30.98 o                         
  -6  10  26          4.27         80.04        29.11 o                         
  -4  10  26      21495.13      21015.88        79.41 o                         
  -2  10  26        163.72        293.18        28.44 o                         
   0  10  26         40.98        134.01        28.10 o                         
   2  10  26        163.73        238.40        29.88 o                         
   4  10  26      21499.32      20890.64        87.74 o                         
   6  10  26          4.27         57.59        32.08 o                         
   8  10  26         55.40        109.25        34.84 o                         
 -11  11  26       1103.59       1257.54        44.18 o                         
  -9  11  26       2424.51       2455.53        34.45 o                         
  -7  11  26       2131.50       2227.43        35.32 o                         
  -5  11  26       2959.55       2994.04        40.22 o                         
  -3  11  26       1648.77       1722.23        34.22 o                         
  -1  11  26       3280.25       3284.24        40.33 o                         
   1  11  26       3280.96       3159.94        41.61 o                         
   3  11  26       1652.38       1646.88        38.44 o                         
   5  11  26       2964.45       2940.07        44.80 o                         
   7  11  26       2135.64       2211.26        38.23 o                         
   9  11  26       2420.15       2336.91        36.38 o                         
  11  11  26       1107.92       1167.38        48.14 o                         
 -10  12  26      15171.49      15198.73        72.06 o                         
  -8  12  26      16459.17      16351.11        74.32 o                         
  -6  12  26      17431.57      16933.79        75.98 o                         
  -4  12  26          2.99         90.42        30.61 o                         
  -2  12  26      16718.95      16268.31        81.58 o                         
   0  12  26      17168.89      16555.71        84.37 o                         
   2  12  26      16722.23      16172.28        89.16 o                         
   4  12  26          2.77        106.40        32.73 o                         
   6  12  26      17431.63      16892.86        83.60 o                         
   8  12  26      16464.51      16272.52        89.41 o                         
  10  12  26      15167.51      15250.71        86.45 o                         
 -13  13  26       1888.94       1981.46        53.32 o                         
 -11  13  26       2087.49       2047.89        33.98 o                         
  -9  13  26       1752.49       1719.00        32.47 o                         
  -7  13  26       1814.63       1804.51        32.83 o                         
  -5  13  26       3637.27       3574.87        38.54 o                         
  -3  13  26       3165.10       3140.63        36.94 o                         
  -1  13  26       2202.40       2269.30        36.96 o                         
   1  13  26       2204.22       2214.49        37.49 o                         
   3  13  26       3164.70       3071.74        38.86 o                         
   5  13  26       3638.65       3570.09        43.07 o                         
   7  13  26       1813.62       1832.24        34.91 o                         
   9  13  26       1750.24       1738.58        35.21 o                         
  11  13  26       2089.61       2050.30        37.66 o                         
  13  13  26       1880.48       1902.39        59.19 o                         
 -12  14  26      12097.07      12251.64        70.58 o                         
 -10  14  26        120.75        152.86        27.41 o                         
  -8  14  26         29.65         42.55        27.34 o                         
  -6  14  26         11.52         55.14        27.14 o                         
  -4  14  26      14868.52      14612.95        65.01 o                         
  -2  14  26         66.32        111.79        27.45 o                         
   0  14  26         49.37        116.71        27.93 o                         
   2  14  26         66.30        157.27        28.40 o                         
   4  14  26      14862.90      14450.16        77.52 o                         
   6  14  26         11.52         79.14        28.44 o                         
   8  14  26         28.55         82.00        29.52 o                         
  10  14  26        120.77        246.67        29.37 o                         
  12  14  26      12097.70      12194.50        71.98 o                         
 -15  15  26       2156.85       2071.69        46.13 o                         
 -13  15  26       1004.13       1121.53        29.52 o                         
 -11  15  26       2092.64       2104.76        34.11 o                         
  -9  15  26       2555.02       2508.30        35.74 o                         
  -7  15  26       2623.42       2534.83        36.02 o                         
  -5  15  26       1537.43       1687.53        32.36 o                         
  -3  15  26        935.06       1022.44        30.07 o                         
  -1  15  26       2118.18       2056.91        34.41 o                         
   1  15  26       2119.52       2056.90        35.80 o                         
   3  15  26        929.64        961.13        31.44 o                         
   5  15  26       1536.12       1640.17        34.26 o                         
   7  15  26       2624.27       2565.54        39.18 o                         
   9  15  26       2551.59       2538.43        40.78 o                         
  11  15  26       2093.35       2015.36        37.29 o                         
  13  15  26       1003.96       1176.00        35.17 o                         
  15  15  26       2161.87       2132.21        57.12 o                         
 -14  16  26         15.49         32.96        24.88 o                         
 -12  16  26       9477.15       9573.55        68.64 o                         
 -10  16  26         12.07         -4.64        25.72 o                         
  -8  16  26         38.05         62.44        26.99 o                         
  -6  16  26        143.90        221.45        28.41 o                         
  -4  16  26      12901.97      12859.47        66.07 o                         
  -2  16  26         24.52         97.47        27.88 o                         
   0  16  26          1.02         48.24        28.30 o                         
   2  16  26         24.20         30.39        28.45 o                         
   4  16  26      12904.44      12863.85        69.03 o                         
   6  16  26        144.53        215.68        28.94 o                         
   8  16  26         38.16        143.19        28.86 o                         
  10  16  26         12.03          8.83        29.08 o                         
  12  16  26       9474.00       9727.93        72.32 o                         
  14  16  26         13.78          3.61        31.97 o                         
 -15  17  26        947.81        974.09        29.10 o                         
 -13  17  26       1193.90       1253.02        31.16 o                         
 -11  17  26       2418.18       2409.85        35.34 o                         
  -9  17  26       1467.42       1489.12        30.80 o                         
  -7  17  26       1119.36       1152.22        30.79 o                         
  -5  17  26       2420.99       2440.22        36.79 o                         
  -3  17  26       1940.86       1934.72        34.40 o                         
  -1  17  26       1829.03       1799.04        34.41 o                         
   1  17  26       1825.98       1795.06        35.54 o                         
   3  17  26       1937.96       1990.05        35.35 o                         
   5  17  26       2420.11       2419.01        36.75 o                         
   7  17  26       1118.14       1174.35        33.62 o                         
   9  17  26       1465.30       1496.91        35.69 o                         
  11  17  26       2421.20       2440.12        42.86 o                         
  13  17  26       1194.85       1282.32        38.24 o                         
  15  17  26        946.98        968.33        39.04 o                         
 -14  18  26          0.58         86.86        26.32 o                         
 -12  18  26       7979.04       8128.01        68.48 o                         
 -10  18  26         27.27         76.16        26.03 o                         
  -8  18  26         20.10         40.67        26.50 o                         
  -6  18  26          1.99         23.52        27.59 o                         
  -4  18  26      11566.80      11539.13        65.20 o                         
  -2  18  26         19.25         80.99        27.86 o                         
   0  18  26         25.73         69.61        28.63 o                         
   2  18  26         19.25         61.44        28.37 o                         
   4  18  26      11563.68      11583.76        64.94 o                         
   6  18  26          1.99        103.86        29.00 o                         
   8  18  26         19.33         58.14        28.85 o                         
  10  18  26         27.27         53.16        29.46 o                         
  12  18  26       7978.46       8300.60        77.24 o                         
  14  18  26          0.58        -15.97        37.97 o                         
 -13  19  26        638.02        705.38        29.96 o                         
 -11  19  26        969.33       1112.62        29.40 o                         
  -9  19  26       1916.49       1884.21        33.42 o                         
  -7  19  26       1295.08       1336.03        32.94 o                         
  -5  19  26        993.62       1042.10        31.71 o                         
  -3  19  26       1210.83       1361.96        32.76 o                         
  -1  19  26       2714.08       2649.13        40.19 o                         
   1  19  26       2717.54       2615.75        38.97 o                         
   3  19  26       1208.69       1328.78        33.09 o                         
   5  19  26        992.37       1043.97        32.50 o                         
   7  19  26       1295.89       1320.52        33.55 o                         
   9  19  26       1915.06       1812.83        37.42 o                         
  11  19  26        964.94       1107.00        34.81 o                         
  13  19  26        636.55        638.95        35.59 o                         
 -10  20  26       6159.05       6368.77        58.06 o                         
  -8  20  26       8695.08       8757.54        70.40 o                         
  -6  20  26       8370.86       8564.97        63.03 o                         
  -4  20  26        166.48        231.25        29.25 o                         
  -2  20  26       8005.62       8081.35        58.78 o                         
   0  20  26       7282.37       7164.75        54.53 o                         
   2  20  26       8003.58       7977.43        55.98 o                         
   4  20  26        166.47        199.15        28.51 o                         
   6  20  26       8369.83       8518.92        68.71 o                         
   8  20  26       8695.94       8806.24        71.91 o                         
  10  20  26       6162.98       6274.20        69.25 o                         
  -9  21  26        755.20        802.19        35.57 o                         
  -7  21  26        764.12        808.18        30.41 o                         
  -5  21  26       1639.18       1498.59        33.35 o                         
  -3  21  26       1462.58       1438.64        33.64 o                         
  -1  21  26       1181.54       1257.85        32.11 o                         
   1  21  26       1183.44       1250.09        32.64 o                         
   3  21  26       1465.59       1371.30        33.36 o                         
   5  21  26       1639.03       1511.96        33.84 o                         
   7  21  26        764.97        838.27        33.50 o                         
   9  21  26        755.36        763.91        35.91 o                         
  -6  22  26          0.82         35.81        28.23 o                         
  -4  22  26       7659.39       7601.17        79.50 o                         
  -2  22  26          3.42         47.26        29.75 o                         
   0  22  26         26.22         62.06        30.76 o                         
   2  22  26          3.42         74.79        29.60 o                         
   4  22  26       7659.55       7636.09        86.21 o                         
   6  22  26          0.82         58.03        27.37 o                         
  -1  23  26       1554.73       1554.14        34.92 o                         
   1  23  26       1552.36       1521.62        38.62 o                         
   0   1  27        211.11        255.80        29.70 o                         
  -1   2  27       5598.46       5543.59        48.53 o                         
   1   2  27       5591.42       5580.41        51.83 o                         
  -2   3  27       5608.59       5634.93        47.42 o                         
   0   3  27        108.72         84.98        28.07 o                         
   2   3  27       5603.94       5610.77        49.93 o                         
  -3   4  27        139.79        175.29        27.21 o                         
  -1   4  27        262.25        278.63        27.50 o                         
   1   4  27        259.98        295.17        28.83 o                         
   3   4  27        138.40        179.80        28.20 o                         
  -4   5  27        548.84        537.74        28.85 o                         
  -2   5  27       4452.87       4447.09        42.37 o                         
   0   5  27        265.74        310.71        28.12 o                         
   2   5  27       4446.00       4452.82        44.28 o                         
   4   5  27        562.10        605.22        31.11 o                         
  -5   6  27       7130.90       6950.00        52.42 o                         
  -3   6  27       4034.65       4024.87        41.83 o                         
  -1   6  27       4217.83       4276.80        42.97 o                         
   1   6  27       4219.37       4278.78        44.68 o                         
   3   6  27       4025.06       4076.57        45.50 o                         
   5   6  27       7117.11       6901.66        59.05 o                         
  -6   7  27       3943.06       3924.14        44.78 o                         
  -4   7  27        622.81        634.06        29.47 o                         
  -2   7  27       4583.94       4667.12        46.22 o                         
   0   7  27        409.48        411.44        29.43 o                         
   2   7  27       4585.05       4640.14        49.28 o                         
   4   7  27        639.05        656.50        32.79 o                         
   6   7  27       3941.60       3872.41        47.46 o                         
  -7   8  27        382.89        346.39        30.22 o                         
  -5   8  27        344.87        452.66        31.30 o                         
  -3   8  27        201.51        215.31        28.46 o                         
  -1   8  27        347.39        382.05        29.56 o                         
   1   8  27        342.00        322.33        30.86 o                         
   3   8  27        199.01        230.49        31.25 o                         
   5   8  27        349.22        394.94        32.94 o                         
   7   8  27        385.34        419.96        34.27 o                         
  -8   9  27         98.23        131.90        27.03 o                         
  -6   9  27       4077.34       4150.65        45.18 o                         
  -4   9  27        107.43        179.22        29.88 o                         
  -2   9  27       4707.43       4657.66        48.23 o                         
   0   9  27        110.39        257.17        31.34 o                         
   2   9  27       4705.71       4754.06        51.90 o                         
   4   9  27        110.41        100.76        33.44 o                         
   6   9  27       4073.79       4186.16        48.62 o                         
   8   9  27         96.33        128.59        28.97 o                         
  -9  10  27       4482.19       4493.72        44.98 o                         
  -7  10  27       3450.73       3392.11        37.68 o                         
  -5  10  27       2943.23       3046.16        36.45 o                         
  -3  10  27       3090.10       3267.64        42.14 o                         
  -1  10  27       5626.83       5519.45        55.56 o                         
   1  10  27       5637.85       5399.61        55.55 o                         
   3  10  27       3089.80       3266.90        45.25 o                         
   5  10  27       2944.03       3002.32        39.18 o                         
   7  10  27       3452.55       3483.63        41.65 o                         
   9  10  27       4483.56       4519.25        47.78 o                         
 -10  11  27       2728.17       2903.01        39.63 o                         
  -8  11  27         55.34        123.42        27.45 o                         
  -6  11  27       3477.38       3521.95        39.02 o                         
  -4  11  27         75.15        128.35        26.70 o                         
  -2  11  27       5485.64       5395.58        48.88 o                         
   0  11  27         53.95        136.27        29.11 o                         
   2  11  27       5472.07       5390.88        49.94 o                         
   4  11  27         77.75        148.80        28.74 o                         
   6  11  27       3467.47       3544.71        42.01 o                         
   8  11  27         57.73         93.88        28.09 o                         
  10  11  27       2728.30       2849.75        41.15 o                         
 -11  12  27         27.07         82.40        27.76 o                         
  -9  12  27        283.54        324.42        28.44 o                         
  -7  12  27        329.87        398.99        28.09 o                         
  -5  12  27        245.84        308.03        27.01 o                         
  -3  12  27        143.74        169.69        26.76 o                         
  -1  12  27        194.00        234.50        28.48 o                         
   1  12  27        194.82        219.82        28.18 o                         
   3  12  27        143.89        148.78        28.31 o                         
   5  12  27        247.77        295.91        28.86 o                         
   7  12  27        322.80        413.61        29.32 o                         
   9  12  27        277.37        349.51        30.30 o                         
  11  12  27         27.68         81.32        29.54 o                         
 -12  13  27        256.11        336.40        28.43 o                         
 -10  13  27       2424.77       2540.54        35.92 o                         
  -8  13  27        336.21        299.81        27.76 o                         
  -6  13  27       4424.46       4457.61        45.04 o                         
  -4  13  27        326.29        369.56        27.08 o                         
  -2  13  27       2704.92       2808.24        39.30 o                         
   0  13  27        338.35        339.68        29.13 o                         
   2  13  27       2706.85       2734.38        37.89 o                         
   4  13  27        323.92        303.54        28.59 o                         
   6  13  27       4420.17       4349.65        48.30 o                         
   8  13  27        340.21        363.36        30.15 o                         
  10  13  27       2420.65       2499.59        40.52 o                         
  12  13  27        253.63        355.04        29.90 o                         
 -13  14  27       1822.23       1901.05        34.44 o                         
 -11  14  27       3616.89       3716.08        43.24 o                         
  -9  14  27       1683.35       1840.28        34.35 o                         
  -7  14  27       2751.47       2955.70        39.64 o                         
  -5  14  27       2872.88       2825.41        37.63 o                         
  -3  14  27       4976.77       4832.58        46.97 o                         
  -1  14  27       1992.64       2103.96        34.36 o                         
   1  14  27       1996.06       2139.55        35.86 o                         
   3  14  27       4986.37       4814.93        50.44 o                         
   5  14  27       2872.17       2718.85        39.48 o                         
   7  14  27       2752.43       2914.50        40.67 o                         
   9  14  27       1687.28       1928.75        36.35 o                         
  11  14  27       3623.85       3689.26        47.57 o                         
  13  14  27       1822.85       1860.73        38.40 o                         
 -14  15  27       1668.16       1773.96        45.67 o                         
 -12  15  27        273.76        338.08        27.83 o                         
 -10  15  27       2026.53       2098.47        33.49 o                         
  -8  15  27        337.32        430.84        27.74 o                         
  -6  15  27       3378.26       3435.47        41.46 o                         
  -4  15  27        418.19        475.61        28.81 o                         
  -2  15  27       3410.46       3537.13        41.83 o                         
   0  15  27        482.73        437.37        29.73 o                         
   2  15  27       3407.68       3468.25        43.44 o                         
   4  15  27        414.53        419.48        29.76 o                         
   6  15  27       3377.25       3346.84        43.30 o                         
   8  15  27        333.23        376.28        30.35 o                         
  10  15  27       2029.63       2119.92        37.69 o                         
  12  15  27        268.48        352.27        30.39 o                         
  14  15  27       1668.02       1781.74        38.54 o                         
 -13  16  27        262.33        342.58        31.19 o                         
 -11  16  27         31.80         94.28        25.84 o                         
  -9  16  27        140.92        177.59        26.64 o                         
  -7  16  27        223.31        247.88        27.26 o                         
  -5  16  27        155.61        235.73        28.35 o                         
  -3  16  27        110.43        148.89        28.15 o                         
  -1  16  27        171.45        202.27        29.18 o                         
   1  16  27        170.85        226.90        29.34 o                         
   3  16  27        109.78        192.52        28.82 o                         
   5  16  27        151.60        207.61        29.10 o                         
   7  16  27        216.92        292.60        29.45 o                         
   9  16  27        138.27        110.26        29.71 o                         
  11  16  27         31.47         90.11        29.90 o                         
  13  16  27        263.51        284.00        34.30 o                         
 -12  17  27         26.63         82.33        26.56 o                         
 -10  17  27       2583.43       2682.82        37.68 o                         
  -8  17  27         20.62         97.47        26.79 o                         
  -6  17  27       2126.12       2270.88        40.11 o                         
  -4  17  27         20.97         60.51        28.63 o                         
  -2  17  27       3379.68       3404.81        45.17 o                         
   0  17  27         18.96        106.46        28.15 o                         
   2  17  27       3384.08       3442.09        45.07 o                         
   4  17  27         21.57        106.31        28.32 o                         
   6  17  27       2130.60       2278.18        37.88 o                         
   8  17  27         21.78         54.84        28.36 o                         
  10  17  27       2580.87       2765.90        50.76 o                         
  12  17  27         25.94          0.42        35.66 o                         
 -11  18  27       1019.10       1184.24        32.87 o                         
  -9  18  27       2219.10       2267.32        38.10 o                         
  -7  18  27       2222.99       2359.26        36.47 o                         
  -5  18  27       1513.80       1669.69        34.13 o                         
  -3  18  27       1707.26       1827.61        35.77 o                         
  -1  18  27       2504.78       2495.27        37.89 o                         
   1  18  27       2501.60       2474.01        38.46 o                         
   3  18  27       1707.20       1865.28        35.03 o                         
   5  18  27       1515.50       1657.33        34.89 o                         
   7  18  27       2224.11       2295.80        37.66 o                         
   9  18  27       2218.93       2182.38        39.02 o                         
  11  18  27       1019.84       1228.18        38.07 o                         
 -10  19  27       1996.27       2136.92        41.14 o                         
  -8  19  27          1.45         73.35        27.78 o                         
  -6  19  27       2707.05       2898.88        47.72 o                         
  -4  19  27          4.79         12.58        28.55 o                         
  -2  19  27       2536.60       2709.79        46.62 o                         
   0  19  27          5.24         -8.97        28.45 o                         
   2  19  27       2536.52       2619.15        40.43 o                         
   4  19  27          4.94         14.64        28.16 o                         
   6  19  27       2706.78       2973.36        46.36 o                         
   8  19  27          1.56         44.04        29.41 o                         
  10  19  27       1990.33       2143.42        47.51 o                         
  -7  20  27        297.79        328.83        30.24 o                         
  -5  20  27        135.50        161.57        29.23 o                         
  -3  20  27         57.73         71.40        28.47 o                         
  -1  20  27        124.53        143.55        28.39 o                         
   1  20  27        124.07        168.72        28.04 o                         
   3  20  27         58.32        119.99        28.71 o                         
   5  20  27        135.26        222.44        29.26 o                         
   7  20  27        301.50        286.03        33.34 o                         
  -6  21  27       1464.51       1484.90        43.14 o                         
  -4  21  27        282.14        291.98        32.72 o                         
  -2  21  27       2249.50       2375.33        42.81 o                         
   0  21  27        268.12        259.84        32.94 o                         
   2  21  27       2252.87       2431.17        45.46 o                         
   4  21  27        276.30        373.81        30.17 o                         
   6  21  27       1465.43       1450.06        33.51 o                         
   0   0  28      29047.54      28069.71       199.52 o                         
  -2   2  28      18370.99      18515.17       113.81 o                         
   0   2  28      13155.13      13394.70        70.25 o                         
   2   2  28      18369.69      18513.38       116.36 o                         
  -1   3  28        177.55        222.81        30.15 o                         
   1   3  28        175.40        205.18        30.53 o                         
  -4   4  28      13595.53      13862.79        95.60 o                         
  -2   4  28        120.21        224.36        29.26 o                         
   0   4  28        462.50        613.37        32.16 o                         
   2   4  28        120.81        191.85        30.91 o                         
   4   4  28      13591.29      13802.79       109.09 o                         
  -3   5  28         34.84         29.47        28.84 o                         
  -1   5  28         37.25         66.56        29.00 o                         
   1   5  28         37.78         53.68        30.47 o                         
   3   5  28         32.90         49.03        32.02 o                         
  -6   6  28      12144.62      12116.96        87.96 o                         
  -4   6  28        195.88        282.50        32.58 o                         
  -2   6  28      14757.93      14779.01        72.55 o                         
   0   6  28      16638.12      16640.26        77.30 o                         
   2   6  28      14757.81      14777.74        77.69 o                         
   4   6  28        196.07        321.37        35.08 o                         
   6   6  28      12147.84      12360.60        95.90 o                         
  -5   7  28         49.18         55.66        26.44 o                         
  -3   7  28         75.00        102.23        31.05 o                         
  -1   7  28        112.11        143.64        32.83 o                         
   1   7  28        113.53        148.25        34.32 o                         
   3   7  28         73.09         55.37        33.12 o                         
   5   7  28         50.40         86.69        28.67 o                         
  -8   8  28      18447.69      18024.96       106.50 o                         
  -6   8  28      12291.38      12232.58        62.38 o                         
  -4   8  28        242.40        333.64        27.33 o                         
  -2   8  28      13871.66      13942.14        67.15 o                         
   0   8  28      21262.75      20210.25        89.63 o                         
   2   8  28      13873.05      13894.44        75.06 o                         
   4   8  28        241.93        331.28        29.77 o                         
   6   8  28      12294.33      12294.10        67.02 o                         
   8   8  28      18447.02      17945.56       140.78 o                         
  -7   9  28         59.15         69.12        26.32 o                         
  -5   9  28        127.07         88.26        26.74 o                         
  -3   9  28         10.51         44.58        26.66 o                         
  -1   9  28        165.20        211.18        28.44 o                         
   1   9  28        163.41        161.23        28.00 o                         
   3   9  28         10.51          5.54        27.88 o                         
   5   9  28        127.61        169.53        29.20 o                         
   7   9  28         58.08        102.97        28.42 o                         
 -10  10  28      10429.86      10602.20        84.93 o                         
  -8  10  28      11786.53      12094.16        62.05 o                         
  -6  10  28      11955.45      11917.17        64.10 o                         
  -4  10  28        744.06        735.05        29.64 o                         
  -2  10  28      12473.41      12376.49        64.49 o                         
   0  10  28      11990.61      12089.34        66.59 o                         
   2  10  28      12473.73      12310.81        72.16 o                         
   4  10  28        744.04        774.99        31.15 o                         
   6  10  28      11956.43      12023.08        65.20 o                         
   8  10  28      11786.40      12049.98        69.23 o                         
  10  10  28      10430.08      10520.57        93.61 o                         
  -9  11  28         13.64         61.05        27.89 o                         
  -7  11  28        258.15        296.91        28.36 o                         
  -5  11  28        146.21        114.12        26.89 o                         
  -3  11  28         24.46         40.87        27.37 o                         
  -1  11  28         51.76         77.68        29.06 o                         
   1  11  28         55.16        123.10        28.22 o                         
   3  11  28         24.05         22.96        27.63 o                         
   5  11  28        147.40        160.53        28.27 o                         
   7  11  28        262.31        275.92        28.80 o                         
   9  11  28         13.65         61.03        28.77 o                         
 -12  12  28       8109.22       8139.43        84.18 o                         
 -10  12  28         18.92         55.30        27.96 o                         
  -8  12  28        219.96        279.95        28.17 o                         
  -6  12  28        254.05        348.81        28.76 o                         
  -4  12  28      11932.47      11920.59        62.48 o                         
  -2  12  28        181.18        287.86        29.05 o                         
   0  12  28        234.81        275.82        29.15 o                         
   2  12  28        180.95        241.38        29.09 o                         
   4  12  28      11929.24      11956.81        68.13 o                         
   6  12  28        254.02        316.51        29.48 o                         
   8  12  28        218.99        242.00        29.34 o                         
  10  12  28         18.78         96.73        29.46 o                         
  12  12  28       8109.61       8243.37        90.98 o                         
 -11  13  28        134.95        173.85        27.27 o                         
  -9  13  28        172.13        208.39        27.85 o                         
  -7  13  28          3.31         26.38        27.17 o                         
  -5  13  28         15.18          9.46        27.50 o                         
  -3  13  28        307.72        352.98        28.88 o                         
  -1  13  28         36.93         55.22        28.37 o                         
   1  13  28         35.53         47.38        28.67 o                         
   3  13  28        312.40        276.40        29.07 o                         
   5  13  28         15.36          6.29        28.39 o                         
   7  13  28          3.60         78.32        29.22 o                         
   9  13  28        173.18        239.07        29.51 o                         
  11  13  28        130.78        180.16        29.18 o                         
 -14  14  28       6431.53       6427.11        74.18 o                         
 -12  14  28        193.23        254.58        27.40 o                         
 -10  14  28       6845.43       7092.43        62.95 o                         
  -8  14  28       8297.94       8592.67        56.79 o                         
  -6  14  28       9121.56       9348.45        64.19 o                         
  -4  14  28        199.48        310.83        29.07 o                         
  -2  14  28       8830.93       9053.79        62.49 o                         
   0  14  28      13510.29      13514.95        68.43 o                         
   2  14  28       8832.09       9034.26        60.19 o                         
   4  14  28        199.87        255.31        29.30 o                         
   6  14  28       9120.78       9351.28        61.05 o                         
   8  14  28       8293.53       8490.59        61.49 o                         
  10  14  28       6845.27       7015.19        58.34 o                         
  12  14  28        193.11        289.29        30.09 o                         
  14  14  28       6433.39       6572.10        96.08 o                         
 -13  15  28         51.89        103.56        28.69 o                         
 -11  15  28        220.91        256.64        27.37 o                         
  -9  15  28        168.86        180.24        27.48 o                         
  -7  15  28         19.68         91.06        28.45 o                         
  -5  15  28        173.84        177.69        29.21 o                         
  -3  15  28        118.61        136.80        29.63 o                         
  -1  15  28         70.40         80.34        28.66 o                         
   1  15  28         69.44        108.43        28.85 o                         
   3  15  28        118.37        147.36        28.78 o                         
   5  15  28        170.29        201.81        28.97 o                         
   7  15  28         19.64        112.42        28.76 o                         
   9  15  28        168.22        165.34        29.59 o                         
  11  15  28        222.42        218.30        30.41 o                         
  13  15  28         52.87         61.24        33.61 o                         
 -12  16  28         22.54         42.82        29.54 o                         
 -10  16  28       6709.98       6868.50        61.21 o                         
  -8  16  28      11891.53      11720.87        79.65 o                         
  -6  16  28       7315.03       7321.21        55.86 o                         
  -4  16  28         14.12         73.44        30.09 o                         
  -2  16  28       8570.71       8813.17        65.18 o                         
   0  16  28      14649.81      14302.86        83.52 o                         
   2  16  28       8571.92       8951.14        58.57 o                         
   4  16  28         14.14         77.84        28.91 o                         
   6  16  28       7314.95       7519.08        56.33 o                         
   8  16  28      11893.25      11706.70        71.60 o                         
  10  16  28       6710.18       6816.98        56.02 o                         
  12  16  28         21.93         69.59        34.66 o                         
 -11  17  28          1.44         20.17        28.87 o                         
  -9  17  28         16.02        -11.25        29.87 o                         
  -7  17  28        166.40        176.41        32.27 o                         
  -5  17  28         68.38         51.77        29.39 o                         
  -3  17  28        141.49        183.56        30.09 o                         
  -1  17  28         48.70        122.87        29.05 o                         
   1  17  28         49.98         82.22        28.05 o                         
   3  17  28        140.19        205.07        29.65 o                         
   5  17  28         65.24         63.14        28.39 o                         
   7  17  28        164.57        180.63        28.88 o                         
   9  17  28         15.90         61.67        29.63 o                         
  11  17  28          1.56         11.47        30.55 o                         
 -10  18  28       4661.29       4660.17        70.68 o                         
  -8  18  28       6600.73       6599.96        60.25 o                         
  -6  18  28       7271.62       7379.94        66.37 o                         
  -4  18  28        181.23        192.92        30.30 o                         
  -2  18  28       6631.31       6667.83        61.62 o                         
   0  18  28       8208.88       8331.38        61.90 o                         
   2  18  28       6633.02       6718.98        60.51 o                         
   4  18  28        181.07        206.07        30.04 o                         
   6  18  28       7273.07       7417.76        69.84 o                         
   8  18  28       6600.70       6668.43        75.36 o                         
  10  18  28       4661.61       4574.95        58.82 o                         
  -7  19  28        251.59        276.90        31.14 o                         
  -5  19  28        188.95        203.62        31.51 o                         
  -3  19  28         52.53          9.11        30.68 o                         
  -1  19  28         93.31         84.99        29.08 o                         
   1  19  28         93.35        133.13        29.35 o                         
   3  19  28         53.51         96.66        28.88 o                         
   5  19  28        191.81        196.50        30.94 o                         
   7  19  28        254.21        177.40        28.70 o                         
  -4  20  28       7129.21       6976.69        71.99 o                         
  -2  20  28        150.89        141.73        31.94 o                         
   0  20  28        264.90        345.16        33.49 o                         
   2  20  28        150.93        244.76        31.24 o                         
   4  20  28       7127.94       7075.38        60.05 o                         
   0   1  29        151.75        172.11        40.02 o                         
  -1   2  29       4012.74       3930.24        52.81 o                         
   1   2  29       4017.38       3900.68        52.21 o                         
  -2   3  29       2881.67       2810.62        40.18 o                         
   0   3  29        273.91        253.77        32.33 o                         
   2   3  29       2890.48       2867.36        39.29 o                         
  -3   4  29        269.38        245.60        29.03 o                         
  -1   4  29        160.79        212.65        29.22 o                         
   1   4  29        157.59        136.03        29.08 o                         
   3   4  29        271.65        333.73        29.55 o                         
  -4   5  29        102.10         74.43        27.28 o                         
  -2   5  29       4466.77       4408.86        45.19 o                         
   0   5  29        107.31        123.61        28.59 o                         
   2   5  29       4471.46       4348.88        46.70 o                         
   4   5  29        104.97        110.34        28.69 o                         
  -5   6  29       3506.52       3372.62        38.10 o                         
  -3   6  29       3958.22       3960.69        41.94 o                         
  -1   6  29       3893.50       3928.74        43.34 o                         
   1   6  29       3897.03       3890.09        43.52 o                         
   3   6  29       3956.79       3911.60        44.28 o                         
   5   6  29       3506.84       3469.00        43.40 o                         
  -6   7  29       3432.83       3398.39        38.72 o                         
  -4   7  29        169.94        191.81        27.11 o                         
  -2   7  29       3399.74       3401.69        40.22 o                         
   0   7  29         54.82         93.06        28.47 o                         
   2   7  29       3405.04       3353.43        41.38 o                         
   4   7  29        166.50        184.93        29.67 o                         
   6   7  29       3430.76       3419.97        43.27 o                         
  -7   8  29        216.32        206.03        28.08 o                         
  -5   8  29         95.34        118.98        27.12 o                         
  -3   8  29        190.49        218.98        27.63 o                         
  -1   8  29        198.12        250.88        28.72 o                         
   1   8  29        190.03        237.16        28.91 o                         
   3   8  29        190.37        241.72        28.77 o                         
   5   8  29         94.71        169.07        29.19 o                         
   7   8  29        212.74        282.42        30.12 o                         
  -8   9  29        222.71        278.49        28.08 o                         
  -6   9  29       2197.46       2235.44        34.53 o                         
  -4   9  29        206.37        172.09        28.67 o                         
  -2   9  29       3996.36       4115.34        44.78 o                         
   0   9  29        232.29        244.95        28.19 o                         
   2   9  29       3998.86       4063.30        46.81 o                         
   4   9  29        203.36        212.83        28.73 o                         
   6   9  29       2202.38       2238.35        36.77 o                         
   8   9  29        222.10        251.12        28.37 o                         
  -9  10  29       3079.05       3230.70        40.72 o                         
  -7  10  29       2681.86       2793.61        37.13 o                         
  -5  10  29       3106.13       3073.51        39.93 o                         
  -3  10  29       3063.66       3012.58        38.75 o                         
  -1  10  29       2511.03       2462.28        37.41 o                         
   1  10  29       2507.58       2487.97        37.94 o                         
   3  10  29       3067.46       3012.92        39.17 o                         
   5  10  29       3099.84       3069.84        40.21 o                         
   7  10  29       2680.93       2859.73        39.22 o                         
   9  10  29       3082.72       3165.85        41.56 o                         
 -10  11  29       3329.45       3245.04        47.77 o                         
  -8  11  29        286.43        336.87        29.20 o                         
  -6  11  29       2410.92       2533.74        37.11 o                         
  -4  11  29        276.65        317.13        28.96 o                         
  -2  11  29       3465.43       3508.13        44.89 o                         
   0  11  29        264.31        260.14        29.04 o                         
   2  11  29       3468.22       3396.14        41.37 o                         
   4  11  29        273.82        324.18        28.64 o                         
   6  11  29       2412.03       2444.14        36.52 o                         
   8  11  29        285.82        289.52        28.66 o                         
  10  11  29       3329.90       3226.64        43.45 o                         
 -11  12  29        242.57        287.59        27.79 o                         
  -9  12  29        287.73        281.99        28.70 o                         
  -7  12  29         27.52         70.45        28.51 o                         
  -5  12  29        126.42        164.66        28.95 o                         
  -3  12  29        175.91        176.00        28.35 o                         
  -1  12  29         99.11        146.71        28.38 o                         
   1  12  29         97.52        101.26        28.36 o                         
   3  12  29        177.37        167.09        28.09 o                         
   5  12  29        132.02        177.92        28.66 o                         
   7  12  29         28.17         54.68        28.95 o                         
   9  12  29        291.04        307.51        29.52 o                         
  11  12  29        242.01        303.16        29.98 o                         
 -12  13  29         44.54        107.80        29.57 o                         
 -10  13  29       2571.46       2632.11        38.24 o                         
  -8  13  29         43.17         90.65        28.40 o                         
  -6  13  29       2014.95       2120.78        36.41 o                         
  -4  13  29         28.32         48.02        28.47 o                         
  -2  13  29       3250.53       3398.49        42.09 o                         
   0  13  29         34.35         66.13        28.06 o                         
   2  13  29       3245.67       3339.75        41.37 o                         
   4  13  29         28.20         51.25        28.14 o                         
   6  13  29       2020.32       2021.78        36.58 o                         
   8  13  29         44.98        112.87        28.95 o                         
  10  13  29       2573.09       2566.71        40.53 o                         
  12  13  29         43.73         60.29        31.04 o                         
 -13  14  29       1529.99       1618.80        35.40 o                         
 -11  14  29       1054.06       1159.78        32.77 o                         
  -9  14  29       2031.50       2061.85        40.16 o                         
  -7  14  29       2631.07       2721.98        41.28 o                         
  -5  14  29       1884.03       1967.14        36.86 o                         
  -3  14  29       1758.54       1852.61        36.46 o                         
  -1  14  29       3033.10       2981.09        40.50 o                         
   1  14  29       3033.29       2964.05        39.52 o                         
   3  14  29       1758.20       1929.55        34.97 o                         
   5  14  29       1885.50       2051.75        36.40 o                         
   7  14  29       2632.22       2590.68        40.89 o                         
   9  14  29       2031.31       2149.40        37.98 o                         
  11  14  29       1051.60       1174.79        34.08 o                         
  13  14  29       1526.87       1672.99        37.06 o                         
 -10  15  29       1402.07       1551.57        36.43 o                         
  -8  15  29         11.56         28.94        29.36 o                         
  -6  15  29       3624.96       3741.92        61.72 o                         
  -4  15  29         17.17         14.19        29.44 o                         
  -2  15  29       2775.43       2835.48        41.60 o                         
   0  15  29          0.35         11.01        28.40 o                         
   2  15  29       2773.59       2820.92        38.41 o                         
   4  15  29         16.84         26.31        28.23 o                         
   6  15  29       3636.20       3714.19        46.97 o                         
   8  15  29         11.54         28.70        28.23 o                         
  10  15  29       1405.15       1519.83        36.44 o                         
  -9  16  29        197.83        195.59        33.53 o                         
  -7  16  29         27.96         51.07        32.44 o                         
  -5  16  29         89.74        109.31        30.75 o                         
  -3  16  29        156.58        155.00        30.11 o                         
  -1  16  29        107.22        130.96        29.22 o                         
   1  16  29        105.89        151.99        28.41 o                         
   3  16  29        156.16        202.63        28.69 o                         
   5  16  29         89.44        103.92        28.14 o                         
   7  16  29         28.59         40.52        27.87 o                         
   9  16  29        200.04        243.14        32.60 o                         
  -8  17  29        223.86        256.13        35.48 o                         
  -6  17  29       2561.96       2667.88        42.57 o                         
  -4  17  29        231.80        237.78        30.83 o                         
  -2  17  29       1824.96       1865.08        36.81 o                         
   0  17  29        204.12        187.94        29.33 o                         
   2  17  29       1822.49       1879.21        35.17 o                         
   4  17  29        227.21        228.44        28.58 o                         
   6  17  29       2562.04       2635.04        44.36 o                         
   8  17  29        223.75        273.96        34.16 o                         
  -5  18  29       1986.64       1964.01        37.75 o                         
  -3  18  29       2430.40       2329.68        40.12 o                         
  -1  18  29       1277.55       1291.93        34.26 o                         
   1  18  29       1278.68       1384.90        33.66 o                         
   3  18  29       2426.81       2425.51        41.74 o                         
   5  18  29       1983.37       1879.51        38.50 o                         
  -2  19  29       2012.57       2077.36        38.26 o                         
   0  19  29        226.15        213.69        29.96 o                         
   2  19  29       2013.08       2174.70        39.09 o                         
  -1   1  30       1504.35       1427.56        47.47 o                         
   1   1  30       1501.72       1495.49        47.54 o                         
   0   2  30        232.97        332.99        29.46 o                         
  -3   3  30       1736.70       1667.03        48.86 o                         
  -1   3  30       1752.79       1741.30        34.47 o                         
   1   3  30       1752.95       1642.81        33.60 o                         
   3   3  30       1738.37       1569.57        47.87 o                         
  -2   4  30      13949.07      13393.21        69.09 o                         
   0   4  30      17483.85      16668.01        74.94 o                         
   2   4  30      13941.30      13422.87        69.78 o                         
  -5   5  30       1220.48       1228.99        45.42 o                         
  -3   5  30       1800.73       1773.73        34.42 o                         
  -1   5  30       1759.58       1650.98        33.62 o                         
   1   5  30       1759.19       1696.27        34.52 o                         
   3   5  30       1799.52       1684.30        34.37 o                         
   5   5  30       1223.13       1181.29        46.98 o                         
  -4   6  30      14429.59      14178.19        69.09 o                         
  -2   6  30        109.75        174.49        28.42 o                         
   0   6  30         40.73         70.49        28.96 o                         
   2   6  30        109.74        146.57        29.47 o                         
   4   6  30      14423.44      14145.99        73.22 o                         
  -7   7  30       1499.11       1547.05        45.74 o                         
  -5   7  30       1579.60       1502.88        32.15 o                         
  -3   7  30       1587.05       1493.48        33.33 o                         
  -1   7  30       1648.51       1603.58        34.11 o                         
   1   7  30       1649.67       1527.59        34.36 o                         
   3   7  30       1588.01       1512.54        33.47 o                         
   5   7  30       1577.13       1508.59        33.88 o                         
   7   7  30       1494.97       1404.55        47.52 o                         
  -6   8  30         28.94         16.47        28.26 o                         
  -4   8  30      13795.85      13567.89        76.01 o                         
  -2   8  30         47.98        103.16        28.81 o                         
   0   8  30        111.28        164.46        28.50 o                         
   2   8  30         50.51        103.55        28.37 o                         
   4   8  30      13799.63      13569.33        68.73 o                         
   6   8  30         31.68         81.66        27.88 o                         
  -9   9  30       2135.19       2078.46        51.02 o                         
  -7   9  30       1067.21        935.93        32.44 o                         
  -5   9  30       1275.27       1257.06        32.69 o                         
  -3   9  30       1206.73       1181.75        32.33 o                         
  -1   9  30       1673.73       1571.36        33.97 o                         
   1   9  30       1671.63       1614.19        34.22 o                         
   3   9  30       1206.39       1223.90        32.33 o                         
   5   9  30       1275.60       1290.71        32.19 o                         
   7   9  30       1068.25        963.34        29.78 o                         
   9   9  30       2136.49       1951.63        48.34 o                         
  -8  10  30         24.50         82.55        29.66 o                         
  -6  10  30         57.89         24.44        29.28 o                         
  -4  10  30      13387.26      13135.69        68.80 o                         
  -2  10  30         16.74         55.50        29.02 o                         
   0  10  30         24.12         -4.04        28.46 o                         
   2  10  30         16.74         85.40        29.16 o                         
   4  10  30      13384.73      13201.87        67.42 o                         
   6  10  30         57.91         30.84        27.41 o                         
   8  10  30         24.22         -9.57        28.03 o                         
 -11  11  30       1612.98       1503.06        47.10 o                         
  -9  11  30        914.66        929.17        32.30 o                         
  -7  11  30       1205.51       1158.90        33.46 o                         
  -5  11  30       1528.72       1500.39        34.48 o                         
  -3  11  30       1398.03       1321.25        32.68 o                         
  -1  11  30       1161.90       1146.87        31.79 o                         
   1  11  30       1161.35       1195.20        32.12 o                         
   3  11  30       1395.28       1320.87        32.54 o                         
   5  11  30       1527.17       1442.09        33.49 o                         
   7  11  30       1204.34       1112.64        31.20 o                         
   9  11  30        913.46        924.04        32.12 o                         
  11  11  30       1614.19       1386.87        49.99 o                         
 -10  12  30       7017.68       6992.25        66.82 o                         
  -8  12  30       8869.54       8803.05        70.51 o                         
  -6  12  30       9081.09       9066.06        63.87 o                         
  -4  12  30          5.49         73.11        29.12 o                         
  -2  12  30      11328.55      11439.68        71.89 o                         
   0  12  30       9964.85       9702.74        58.94 o                         
   2  12  30      11330.17      11443.29        65.55 o                         
   4  12  30          5.76         65.82        28.58 o                         
   6  12  30       9084.10       8858.57        60.27 o                         
   8  12  30       8866.06       8681.65        65.56 o                         
  10  12  30       7021.61       6969.21        57.09 o                         
 -11  13  30       1050.13       1173.59        36.38 o                         
  -9  13  30        913.90        885.07        33.30 o                         
  -7  13  30       1630.88       1541.83        36.36 o                         
  -5  13  30        671.84        636.02        32.69 o                         
  -3  13  30       1141.71       1104.91        33.19 o                         
  -1  13  30       1441.28       1330.21        32.03 o                         
   1  13  30       1441.61       1344.94        32.24 o                         
   3  13  30       1141.94       1195.69        32.61 o                         
   5  13  30        673.17        645.82        31.58 o                         
   7  13  30       1632.17       1544.65        34.33 o                         
   9  13  30        914.70        909.93        32.33 o                         
  11  13  30       1048.83       1060.45        34.65 o                         
 -10  14  30          3.20         82.59        31.68 o                         
  -8  14  30        119.88        150.08        36.02 o                         
  -6  14  30         12.69         24.72        30.61 o                         
  -4  14  30       8645.98       8602.20        60.52 o                         
  -2  14  30          0.25        -29.65        29.65 o                         
   0  14  30         21.46         65.26        28.10 o                         
   2  14  30          0.25         25.00        28.07 o                         
   4  14  30       8646.50       8661.22        60.31 o                         
   6  14  30         12.70         83.67        28.57 o                         
   8  14  30        118.40        165.17        29.17 o                         
  10  14  30          3.21         58.98        28.66 o                         
  -9  15  30        658.14        618.57        34.81 o                         
  -7  15  30        708.87        681.00        34.52 o                         
  -5  15  30       1561.33       1439.48        38.56 o                         
  -3  15  30       1372.69       1344.68        34.60 o                         
  -1  15  30        900.17        895.44        31.68 o                         
   1  15  30        901.37        913.84        31.84 o                         
   3  15  30       1373.03       1245.91        32.72 o                         
   5  15  30       1562.32       1415.47        33.19 o                         
   7  15  30        707.87        726.89        33.59 o                         
   9  15  30        658.31        697.40        34.59 o                         
  -6  16  30         10.53        -11.94        34.12 o                         
  -4  16  30       7100.90       6797.51        75.50 o                         
  -2  16  30         12.29         50.86        30.38 o                         
   0  16  30        282.78        279.81        29.96 o                         
   2  16  30         11.47        -11.49        28.91 o                         
   4  16  30       7102.67       6891.29        74.41 o                         
   6  16  30          9.27         17.92        36.30 o                         
  -3  17  30        533.96        510.72        31.94 o                         
  -1  17  30       1259.70       1158.70        34.16 o                         
   1  17  30       1260.39       1227.40        36.51 o                         
   3  17  30        533.98        590.50        39.23 o                         
   0   1  31        159.14        227.61        29.65 o                         
  -1   2  31       3773.35       3726.31        45.15 o                         
   1   2  31       3771.50       3759.32        46.70 o                         
  -2   3  31       2718.38       2710.77        38.79 o                         
   0   3  31        208.68        192.01        28.67 o                         
   2   3  31       2719.86       2830.30        39.70 o                         
  -3   4  31        212.12        238.96        28.56 o                         
  -1   4  31        230.51        295.11        28.47 o                         
   1   4  31        236.14        259.59        28.71 o                         
   3   4  31        209.99        189.71        28.69 o                         
  -4   5  31        128.71        129.22        28.35 o                         
  -2   5  31       3818.92       3932.67        45.27 o                         
   0   5  31        139.33        149.60        28.11 o                         
   2   5  31       3815.62       3949.89        45.79 o                         
   4   5  31        129.19         81.23        28.14 o                         
  -5   6  31       3300.66       3237.94        45.42 o                         
  -3   6  31       3522.06       3527.70        43.16 o                         
  -1   6  31       3247.60       3322.43        43.16 o                         
   1   6  31       3255.10       3395.64        42.31 o                         
   3   6  31       3516.48       3576.99        43.39 o                         
   5   6  31       3301.18       3305.29        42.81 o                         
  -6   7  31       2505.99       2627.21        40.18 o                         
  -4   7  31         54.58        117.85        28.48 o                         
  -2   7  31       2663.20       2672.24        38.95 o                         
   0   7  31         35.69         57.62        27.66 o                         
   2   7  31       2663.15       2689.01        37.66 o                         
   4   7  31         56.25         64.38        27.40 o                         
   6   7  31       2503.28       2489.29        37.28 o                         
  -7   8  31         84.98        120.47        32.14 o                         
  -5   8  31        112.66        102.84        29.27 o                         
  -3   8  31        282.43        280.80        28.89 o                         
  -1   8  31        188.76        170.88        28.98 o                         
   1   8  31        191.38        241.59        28.46 o                         
   3   8  31        286.68        269.77        28.30 o                         
   5   8  31        112.81        130.66        27.30 o                         
   7   8  31         88.55         20.72        26.28 o                         
  -8   9  31        196.78        258.86        31.87 o                         
  -6   9  31       1497.16       1560.77        36.52 o                         
  -4   9  31        240.28        237.63        29.76 o                         
  -2   9  31       3138.43       3134.00        40.98 o                         
   0   9  31        245.38        331.25        29.25 o                         
   2   9  31       3133.14       3150.27        40.83 o                         
   4   9  31        240.79        294.74        28.16 o                         
   6   9  31       1492.80       1489.72        32.33 o                         
   8   9  31        196.09        189.39        27.15 o                         
  -9  10  31       2435.30       2547.44        42.32 o                         
  -7  10  31       2939.68       3136.53        45.62 o                         
  -5  10  31       1708.08       1823.60        40.07 o                         
  -3  10  31       1758.39       1861.00        35.07 o                         
  -1  10  31       2465.47       2338.30        36.68 o                         
   1  10  31       2463.99       2421.28        37.78 o                         
   3  10  31       1756.59       1850.57        33.81 o                         
   5  10  31       1707.67       1848.30        34.62 o                         
   7  10  31       2943.64       3020.35        40.69 o                         
   9  10  31       2431.48       2468.03        42.44 o                         
 -10  11  31       1912.33       2177.41        46.52 o                         
  -8  11  31        243.27        228.95        32.34 o                         
  -6  11  31       2041.15       2080.87        41.28 o                         
  -4  11  31        363.04        389.79        31.61 o                         
  -2  11  31       2333.58       2391.28        38.36 o                         
   0  11  31        301.08        297.27        28.64 o                         
   2  11  31       2332.99       2402.49        36.44 o                         
   4  11  31        369.75        378.10        28.53 o                         
   6  11  31       2041.93       2026.57        35.29 o                         
   8  11  31        242.88        226.71        28.79 o                         
  10  11  31       1914.72       2025.56        38.20 o                         
  -9  12  31        164.46        160.33        39.81 o                         
  -7  12  31         87.13         93.41        31.43 o                         
  -5  12  31        145.43        131.51        32.08 o                         
  -3  12  31        217.35        264.35        30.43 o                         
  -1  12  31        205.31        296.71        29.56 o                         
   1  12  31        208.57        215.76        28.06 o                         
   3  12  31        209.32        229.33        29.19 o                         
   5  12  31        142.55        188.14        29.32 o                         
   7  12  31         86.22        161.35        29.64 o                         
   9  12  31        160.59        259.83        36.61 o                         
  -8  13  31         36.98          0.05        39.65 o                         
  -6  13  31       1923.19       1967.13        40.60 o                         
  -4  13  31         30.71         18.44        30.65 o                         
  -2  13  31       1853.26       1927.25        36.76 o                         
   0  13  31         32.55         42.42        29.53 o                         
   2  13  31       1855.37       1906.82        35.30 o                         
   4  13  31         31.17         63.97        28.04 o                         
   6  13  31       1918.18       1945.21        35.90 o                         
   8  13  31         36.48         32.14        28.33 o                         
  -7  14  31       1138.58       1266.37        44.51 o                         
  -5  14  31       2134.99       2124.73        55.66 o                         
  -3  14  31       2100.53       2048.17        40.17 o                         
  -1  14  31       1393.03       1503.19        36.39 o                         
   1  14  31       1395.12       1513.52        34.92 o                         
   3  14  31       2102.55       2094.34        36.33 o                         
   5  14  31       2137.75       2180.15        44.89 o                         
   7  14  31       1141.36       1249.03        34.76 o                         
  -4  15  31         27.57         47.34        35.22 o                         
  -2  15  31       2062.77       2150.99        39.34 o                         
   0  15  31         21.10         12.99        29.68 o                         
   2  15  31       2062.31       2175.78        44.77 o                         
   4  15  31         28.51         29.33        35.25 o                         
   0   0  32      44046.34      44212.85       321.59 o                         
  -2   2  32        210.62        309.86        39.73 o                         
   0   2  32        170.19        236.83        28.38 o                         
   2   2  32        210.68        256.18        43.97 o                         
  -1   3  32         33.17         41.27        27.60 o                         
   1   3  32         34.06         36.89        27.57 o                         
  -4   4  32        489.38        497.06        41.88 o                         
  -2   4  32       7769.22       7732.26        55.40 o                         
   0   4  32       7514.70       7652.75        55.54 o                         
   2   4  32       7769.01       7693.14        55.69 o                         
   4   4  32        485.43        475.65        40.53 o                         
  -3   5  32        197.71        207.94        28.36 o                         
  -1   5  32          6.85          7.57        27.10 o                         
   1   5  32          6.47          2.72        27.27 o                         
   3   5  32        200.10        193.70        27.73 o                         
  -6   6  32         79.64        194.00        42.67 o                         
  -4   6  32       7864.83       7677.33        61.64 o                         
  -2   6  32        223.10        255.79        28.45 o                         
   0   6  32        439.29        456.63        28.75 o                         
   2   6  32        222.90        282.80        27.77 o                         
   4   6  32       7864.59       7896.19        59.01 o                         
   6   6  32         78.61        193.13        37.42 o                         
  -5   7  32          6.89         27.92        29.42 o                         
  -3   7  32        148.03        129.38        28.90 o                         
  -1   7  32         13.48          9.88        28.17 o                         
   1   7  32         13.39         19.25        27.21 o                         
   3   7  32        151.34        180.42        27.78 o                         
   5   7  32          6.96         -0.96        26.74 o                         
  -8   8  32      27908.18      28587.15       302.08 o                         
  -6   8  32        181.74        239.70        32.13 o                         
  -4   8  32       6468.64       6428.09        56.39 o                         
  -2   8  32        276.27        453.00        29.31 o                         
   0   8  32      32720.07      32802.96       143.13 o                         
   2   8  32        276.54        386.52        28.59 o                         
   4   8  32       6471.05       6317.89        51.29 o                         
   6   8  32        181.81        179.74        27.39 o                         
   8   8  32      27906.31      27664.06       193.17 o                         
  -7   9  32        124.32        190.97        32.27 o                         
  -5   9  32         41.53         68.32        30.06 o                         
  -3   9  32         37.26         78.72        29.70 o                         
  -1   9  32         35.56         96.43        28.00 o                         
   1   9  32         34.91         42.41        27.19 o                         
   3   9  32         36.98         24.92        26.95 o                         
   5   9  32         41.39        -12.85        26.46 o                         
   7   9  32        124.77        147.25        27.65 o                         
  -8  10  32        305.70        406.07        35.10 o                         
  -6  10  32         74.55         60.88        31.53 o                         
  -4  10  32       7412.24       7380.98        71.72 o                         
  -2  10  32         59.51        116.42        29.96 o                         
   0  10  32        227.52        306.06        28.74 o                         
   2  10  32         59.45         45.89        26.91 o                         
   4  10  32       7414.31       7285.65        61.71 o                         
   6  10  32         73.99        112.21        28.28 o                         
   8  10  32        305.09        386.29        29.92 o                         
  -7  11  32        159.85        154.52        35.73 o                         
  -5  11  32         39.30         78.03        32.49 o                         
  -3  11  32         30.17         47.38        29.28 o                         
  -1  11  32        108.99        103.01        28.83 o                         
   1  11  32        107.13         45.13        28.78 o                         
   3  11  32         29.99        -22.65        28.57 o                         
   5  11  32         38.51         27.04        29.55 o                         
   7  11  32        161.85        168.45        33.68 o                         
  -6  12  32       5603.07       5627.69        75.24 o                         
  -4  12  32        361.28        426.01        38.60 o                         
  -2  12  32       5825.59       5642.25        59.99 o                         
   0  12  32       5429.89       5307.81        65.35 o                         
   2  12  32       5822.63       5598.22        59.50 o                         
   4  12  32        359.84        357.89        30.02 o                         
   6  12  32       5601.71       5365.46        53.29 o                         
  -3  13  32         42.68         34.40        32.57 o                         
  -1  13  32         94.46         55.44        30.47 o                         
   1  13  32         95.04         73.83        32.01 o                         
   3  13  32         39.90         13.49        29.86 o                         
   0   1  33        139.29        177.27        26.73 o                         
  -1   2  33       1996.15       1963.22        34.24 o                         
   1   2  33       1995.95       2010.30        35.17 o                         
  -2   3  33       2132.83       2158.91        35.48 o                         
   0   3  33         85.82         57.06        26.29 o                         
   2   3  33       2133.81       2240.47        35.24 o                         
  -3   4  33         76.28         47.06        27.98 o                         
  -1   4  33        160.26        200.87        27.37 o                         
   1   4  33        156.66        150.31        26.34 o                         
   3   4  33         75.70         72.68        26.15 o                         
  -4   5  33        147.25        155.27        29.72 o                         
  -2   5  33       2147.56       2164.15        35.93 o                         
   0   5  33        141.58        129.26        27.60 o                         
   2   5  33       2146.73       2161.45        35.50 o                         
   4   5  33        142.97        184.59        25.83 o                         
  -5   6  33       2158.28       2254.17        42.62 o                         
  -3   6  33       1349.27       1415.97        36.80 o                         
  -1   6  33       2191.86       2220.30        36.14 o                         
   1   6  33       2188.99       2226.66        41.38 o                         
   3   6  33       1354.78       1464.55        31.19 o                         
   5   6  33       2160.48       2274.82        35.44 o                         
  -6   7  33       1702.39       1807.21        53.06 o                         
  -4   7  33        214.67        323.59        31.50 o                         
  -2   7  33       1975.09       2043.94        37.49 o                         
   0   7  33        185.58        247.95        27.67 o                         
   2   7  33       1973.22       2064.69        36.25 o                         
   4   7  33        208.68        174.52        26.90 o                         
   6   7  33       1704.69       1729.72        37.24 o                         
  -7   8  33        156.23        180.69        31.49 o                         
  -5   8  33        143.46        123.86        34.69 o                         
  -3   8  33         55.09          7.57        32.95 o                         
  -1   8  33         90.78        141.28        29.31 o                         
   1   8  33         91.70        146.11        27.29 o                         
   3   8  33         54.90         68.33        27.16 o                         
   5   8  33        146.03        129.24        28.38 o                         
   7   8  33        154.38        153.11        28.89 o                         
  -6   9  33       2601.63       2731.87        49.00 o                         
  -4   9  33         65.07        172.78        34.77 o                         
  -2   9  33       1731.72       1797.13        35.42 o                         
   0   9  33         42.13         54.63        29.15 o                         
   2   9  33       1734.11       1766.53        35.54 o                         
   4   9  33         63.69         68.29        28.46 o                         
   6   9  33       2606.09       2624.12        42.01 o                         
  -3  10  33       2178.13       2280.08        44.24 o                         
  -1  10  33       1606.45       1650.46        36.30 o                         
   1  10  33       1609.33       1727.48        34.42 o                         
   3  10  33       2176.92       2190.88        37.78 o                         
  -1   1  34        804.10        640.03        41.74 o                         
   1   1  34        803.68        686.79        41.47 o                         
   0   2  34         33.81         15.83        27.17 o                         
  -3   3  34        656.82        479.30        46.90 o                         
  -1   3  34        698.36        578.02        30.11 o                         
   1   3  34        697.27        615.67        30.17 o                         
   3   3  34        656.66        588.41        45.52 o                         
  -2   4  34       7501.23       7488.26        82.24 o                         
   0   4  34       9152.12       8708.25        67.62 o                         
   2   4  34       7502.88       7364.99        74.55 o                         
  -5   5  34       1136.41       1121.48        51.50 o                         
  -3   5  34        744.93        719.36        33.27 o                         
  -1   5  34       1024.20        929.55        35.47 o                         
   1   5  34       1023.65        979.04        33.30 o                         
   3   5  34        745.72        635.59        29.56 o                         
   5   5  34       1136.47       1025.40        42.78 o                         
  -4   6  34       7124.19       6921.38        79.62 o                         
  -2   6  34         10.06         53.41        27.91 o                         
   0   6  34         23.22         46.75        27.92 o                         
   2   6  34         10.07         19.40        25.90 o                         
   4   6  34       7130.51       6843.67        68.94 o                         
  -1   7  34        724.98        651.24        30.48 o                         
   1   7  34        722.86        602.71        28.77 o                         
                                                                                
